# Supplementary material for: CX3CR1 Acts as a Protective Biomarker in the Tumor Microenvironment of Colorectal Cancer
Source: Front Immunol. 2022 Jan 24;12:758040. doi: 10.3389/fimmu.2021.758040 (PMC8818863; doi:10.3389/fimmu.2021.758040)
Supplement: Supplementary file 1 [file Table_1.xlsx]

## Sheet: Sheet1
entrez_id	TCGA-3L-AA1B	TCGA-4N-A93T	TCGA-5M-AAT4	TCGA-5M-AAT6	TCGA-5M-AATE	TCGA-A6-2671	TCGA-A6-2672	TCGA-A6-2674	TCGA-A6-2676	TCGA-A6-2677	TCGA-A6-2678	TCGA-A6-2680	TCGA-A6-2681	TCGA-A6-2682	TCGA-A6-2683	TCGA-A6-2684	TCGA-A6-2685	TCGA-A6-2686	TCGA-A6-3807	TCGA-A6-3808	TCGA-A6-3809	TCGA-A6-3810	TCGA-A6-4105	TCGA-A6-4107	TCGA-A6-5656	TCGA-A6-5657	TCGA-A6-5659	TCGA-A6-5660	TCGA-A6-5661	TCGA-A6-5662	TCGA-A6-5665	TCGA-A6-5666	TCGA-A6-6137	TCGA-A6-6138	TCGA-A6-6140	TCGA-A6-6141	TCGA-A6-6142	TCGA-A6-6648	TCGA-A6-6649	TCGA-A6-6650	TCGA-A6-6652	TCGA-A6-6653	TCGA-A6-6654	TCGA-A6-A566	TCGA-A6-A567	TCGA-A6-A56B	TCGA-A6-A5ZU	TCGA-AA-3488	TCGA-AA-3489
vital_status	0	0	1	1	0	1	0	0	1	1	0	0	0	1	1	0	0	1	0	0	0	0	1	0	0	0	0	0	0	0	0	0	0	0	0	0	0	0	0	0	0	0	0	1	1	1	0	1	1
A3_T	T2	T4a	T3	T4a	T3	T3	T3	T3	T4	T3	T3	T3	T3	T4b	T4	T2	T3	T3	T3	T3	T4	T3	T3	T3	T2	T3	T2	T3	T3	T3	T3	T4b	T3	T2	T3	T3	T3	T3	T3	T3	T3	T2	T3	T4	T3	T3	T3	T3	T3
A4_N	N0	N1b	N0	N2b	N0	N2	N1	N2	N0	N2	N1	N0	N0	N1	N0	N0	N0	N0	N2	N0	N0	N0	N0	N1b	N0	N1	N0	N2b	N0	N2	N0	N0	N1c	N0	N0	N0	N1a	N0	N1b	N0	N0	N0	N1	N1	N1	N1	N1	N2	N0
A5_M	M0	M0	M1b	M1a	M0	M1	M0	M1	M0	M0	M0	M0	M0	M1	M1	M0	M0	M0	M0	M0	M0	M0	M0	M0	M0	M0	M0	M0	M0	M1	M0	M0	M0	M0	M0	M0	M1a	M1a	M0	M0	M1	M0	M0	M0	M1	M0	M0	M1	M0
A6_Stage	Stage I	Stage IIIB	Stage IV	Stage IV	Stage IIA	Stage IV	Stage IIIB	Stage IV	Stage IIB	Stage IIIC	Stage IIIB	Stage II	Stage IIA	Stage IV	Stage IV	Stage I	Stage IIA	Stage IIA	Stage IIIC	Stage IIA	Stage IIB	Stage IIA	Stage IIA	Stage IIIB	Stage I	Stage IIIB	Stage I	Stage IIIC	Stage IIA	Stage IVA	Stage IIA	Stage IIC	Stage IIIB	Stage I	Stage IIA	Stage IIA	Stage IVA	Stage IVA	Stage IIIB	Stage IIA	Stage IVA	Stage I	Stage IIIB	Stage IIIB	Stage IV	Stage IIIB	Stage IIIB	Stage IV	Stage II
[truncated: 206 more columns]
