# Supplementary material for: CX3CR1 Acts as a Protective Biomarker in the Tumor Microenvironment of Colorectal Cancer
Source: Front Immunol. 2022 Jan 24;12:758040. doi: 10.3389/fimmu.2021.758040 (PMC8818863; doi:10.3389/fimmu.2021.758040)
Supplement: Supplementary file 2 [file Table_2.xlsx]

## Sheet: Sheet1
Samples	StromalScore	ImmuneScore	ESTIMATEScore
TCGA-3L-AA1B	-682.623	199.94	-482.683
TCGA-4N-A93T	-1883.76	-401.502	-2285.26
TCGA-5M-AAT4	-1449.29	-582.415	-2031.71
TCGA-5M-AAT6	291.914	1502.43	1794.35
TCGA-5M-AATE	-1241.44	-228.834	-1470.27
TCGA-A6-2671	71.2724	523.333	594.605
TCGA-A6-2672	-165.071	1266.1	1101.03
TCGA-A6-2674	1074.77	1530.25	2605.02
TCGA-A6-2676	-223.369	1591.45	1368.08
TCGA-A6-2677	-1514.62	-451.411	-1966.03
TCGA-A6-2678	-553.011	601.746	48.7349
TCGA-A6-2680	-607.468	513.634	-93.8343
TCGA-A6-2681	137.096	755.825	892.92
TCGA-A6-2682	-98.7259	762.614	663.888
TCGA-A6-2683	-1186.34	-18.1573	-1204.5
TCGA-A6-2684	1027.26	820.439	1847.69
TCGA-A6-2685	636.506	1383.29	2019.8
TCGA-A6-2686	152.605	1915.95	2068.56
TCGA-A6-3807	-281.716	864.669	582.953
TCGA-A6-3808	493.453	1276	1769.45
TCGA-A6-3809	380.454	1614.78	1995.24
TCGA-A6-3810	412.506	615.525	1028.03
TCGA-A6-4105	-30.8332	1135.32	1104.49
TCGA-A6-4107	-188.853	786.481	597.629
TCGA-A6-5656	-1393.31	-333.554	-1726.86
TCGA-A6-5657	-20.4428	693.773	673.33
TCGA-A6-5659	-629.843	-142.939	-772.782
TCGA-A6-5660	-405.097	182.164	-222.933
TCGA-A6-5661	357.976	1387.16	1745.14
TCGA-A6-5662	-766.44	-278.837	-1045.28
TCGA-A6-5665	-147.749	623.751	476.002
TCGA-A6-5666	-1495.49	-330.777	-1826.26
TCGA-A6-6137	-1002.27	696.631	-305.639
TCGA-A6-6138	178.719	1563.46	1742.18
TCGA-A6-6140	-1401.97	121.326	-1280.64
TCGA-A6-6141	-702.407	837.576	135.169
TCGA-A6-6142	505.233	536.891	1042.12
TCGA-A6-6648	-1371.83	-185.919	-1557.75
TCGA-A6-6649	-243.734	705.824	462.091
TCGA-A6-6650	-1427.44	-513.861	-1941.3
TCGA-A6-6652	-1476.32	-504.607	-1980.93
TCGA-A6-6653	-629.215	486.544	-142.671
TCGA-A6-6654	1112.61	1973.17	3085.78
TCGA-A6-A566	1608.49	1814.18	3422.67
TCGA-A6-A56B	-503.606	-323.252	-826.858
TCGA-A6-A5ZU	77.3923	851.133	928.526
TCGA-AA-3488	-1242	175.196	-1066.8
TCGA-AA-3489	1270.04	1992.21	3262.25
TCGA-AA-3494	-1059.79	227.615	-832.176
TCGA-AA-3495	-903.375	634.384	-268.991
TCGA-AA-3496	199.932	1194.08	1394.01
TCGA-AA-3502	-1500.32	575.297	-925.02
TCGA-AA-3506	-499.588	892.115	392.527
TCGA-AA-3511	-114.882	199.488	84.6058
TCGA-AA-3514	50.341	461.136	511.477
TCGA-AA-3516	-741.348	878.951	137.603
TCGA-AA-3517	-684.332	471.21	-213.122
TCGA-AA-3518	-879.068	1002.86	123.794
TCGA-AA-3519	-889.075	424.938	-464.137
TCGA-AA-3520	-80.9596	652.306	571.346
TCGA-AA-3522	-1239.87	482.473	-757.402
TCGA-AA-3524	-807.168	314.713	-492.455
TCGA-AA-3526	-516.005	863.34	347.335
TCGA-AA-3530	-1272.42	470.84	-801.575
TCGA-AA-3531	-1225.8	-83.9088	-1309.71
TCGA-AA-3532	-59.775	1367.79	1308.02
TCGA-AA-3534	-756.566	15.3877	-741.178
TCGA-AA-3538	-424.162	215.963	-208.198
TCGA-AA-3542	-1000.59	180.043	-820.543
TCGA-AA-3543	-388.997	1533.34	1144.34
TCGA-AA-3544	102.017	1598.28	1700.3
TCGA-AA-3548	-592.827	746.356	153.53
TCGA-AA-3549	-769.777	517.282	-252.495
TCGA-AA-3552	-666.34	1155.02	488.678
TCGA-AA-3553	-344.897	953.928	609.031
TCGA-AA-3554	233.458	1602.08	1835.53
TCGA-AA-3555	-366.485	359.88	-6.6045
TCGA-AA-3556	-858.898	499.28	-359.618
TCGA-AA-3560	-539.884	702.348	162.464
TCGA-AA-3561	-1012.41	233.164	-779.25
TCGA-AA-3562	-500.567	531.037	30.4708
TCGA-AA-3662	-423.31	910.867	487.557
TCGA-AA-3663	-985.252	440.04	-545.212
TCGA-AA-3664	-1340.57	187.047	-1153.52
TCGA-AA-3666	-815.166	712.971	-102.195
TCGA-AA-3667	-796.802	608.716	-188.086
TCGA-AA-3673	-748.248	327.174	-421.073
TCGA-AA-3675	-931.603	159.825	-771.777
TCGA-AA-3678	-967.87	758.087	-209.783
TCGA-AA-3679	-785.602	372.015	-413.587
TCGA-AA-3680	-1052.07	583.02	-469.054
TCGA-AA-3681	-856.115	905.899	49.784
TCGA-AA-3685	-330.564	1257.52	926.957
TCGA-AA-3688	-916.15	331.357	-584.793
TCGA-AA-3692	-469.316	935.267	465.95
TCGA-AA-3696	-919.683	-313.575	-1233.26
TCGA-AA-3710	-122.104	2061.86	1939.75
TCGA-AA-3713	-797.428	1006.06	208.63
TCGA-AA-3715	481.344	1787.66	2269.01
TCGA-AA-3811	-643.074	644.805	1.73075
TCGA-AA-3812	73.6586	903.829	977.488
TCGA-AA-3815	-576.879	1630.55	1053.67
TCGA-AA-3818	-1020.12	164.813	-855.303
TCGA-AA-3819	-1034.89	110.539	-924.352
TCGA-AA-3821	-354.798	545.52	190.722
TCGA-AA-3831	-693.471	704.461	10.9899
TCGA-AA-3833	-136.8	1046.08	909.279
TCGA-AA-3837	-555.929	240.972	-314.957
TCGA-AA-3841	-440.071	923.935	483.864
TCGA-AA-3842	-141.64	511.82	370.18
TCGA-AA-3844	-1060.18	507.974	-552.201
TCGA-AA-3846	-805.875	725.782	-80.0933
TCGA-AA-3848	-1033.93	311.459	-722.474
TCGA-AA-3851	-632.535	876.805	244.271
TCGA-AA-3854	-1141.39	122.875	-1018.52
TCGA-AA-3855	-852.726	738.106	-114.62
TCGA-AA-3856	-719.057	1227.92	508.867
TCGA-AA-3858	-471.936	414.121	-57.8149
TCGA-AA-3860	-83.0788	975.841	892.763
TCGA-AA-3861	-1560.35	794.248	-766.105
TCGA-AA-3862	-702.811	1054.3	351.488
TCGA-AA-3864	-509.823	297.948	-211.875
TCGA-AA-3866	322.013	1664.7	1986.72
TCGA-AA-3867	120.459	429.48	549.938
TCGA-AA-3869	-374.344	1080.1	705.757
TCGA-AA-3870	224.676	1133.9	1358.58
TCGA-AA-3875	-551.244	984.831	433.587
TCGA-AA-3877	-7.80091	1287.76	1279.96
TCGA-AA-3930	-453.804	962.136	508.332
TCGA-AA-3939	-673.725	739.669	65.9441
TCGA-AA-3941	-1287.98	-48.9395	-1336.92
TCGA-AA-3947	-29.2872	876.889	847.602
TCGA-AA-3949	300.861	2130.71	2431.57
TCGA-AA-3950	440.322	1853.47	2293.79
TCGA-AA-3952	-207.351	396.521	189.169
TCGA-AA-3955	-1148.97	59.5092	-1089.46
TCGA-AA-3956	-492.767	519.922	27.1552
TCGA-AA-3966	317.478	1926.3	2243.78
TCGA-AA-3968	-185.917	617.584	431.667
TCGA-AA-3970	-990.602	810.209	-180.392
TCGA-AA-3971	-725.422	1065.92	340.499
TCGA-AA-3972	-815.203	-4.73538	-819.938
TCGA-AA-3973	-814.646	-133.215	-947.86
TCGA-AA-3975	-555.223	549.159	-6.06379
TCGA-AA-3976	-666.087	232.895	-433.192
TCGA-AA-3979	-1362.39	-197.711	-1560.1
TCGA-AA-3980	-620.384	1210.7	590.317
TCGA-AA-3982	-262.508	1171.22	908.708
TCGA-AA-3986	-601.425	1586.73	985.307
TCGA-AA-3989	-176.415	990.494	814.079
TCGA-AA-3994	-602.092	414.49	-187.602
TCGA-AA-A004	-511.33	906.145	394.816
TCGA-AA-A00A	-472.118	730.611	258.493
TCGA-AA-A00D	-122.717	1704.58	1581.86
TCGA-AA-A00E	-603.906	1109.36	505.455
TCGA-AA-A00F	-520.964	56.6301	-464.333
TCGA-AA-A00J	-525.373	310.272	-215.101
TCGA-AA-A00K	-938.931	283.348	-655.583
TCGA-AA-A00L	-1351.57	-260.036	-1611.6
TCGA-AA-A00N	223.555	652.96	876.515
TCGA-AA-A00O	-79.4964	294.824	215.327
TCGA-AA-A00Q	-866.965	189.196	-677.769
TCGA-AA-A00R	-324.74	2055.14	1730.4
TCGA-AA-A00U	-1152.36	-64.1022	-1216.46
TCGA-AA-A00W	-1951.63	-46.0016	-1997.64
TCGA-AA-A00Z	-1151.23	45.1678	-1106.06
TCGA-AA-A010	-1059.65	298.962	-760.689
TCGA-AA-A017	-636.257	192.622	-443.635
TCGA-AA-A01C	-356.854	122.758	-234.096
TCGA-AA-A01D	19.2051	663.502	682.707
TCGA-AA-A01F	-1893.3	-251.458	-2144.76
TCGA-AA-A01G	-1476.49	-323.983	-1800.47
TCGA-AA-A01I	-1378.87	134.429	-1244.44
TCGA-AA-A01K	-232.928	519.042	286.113
TCGA-AA-A01P	212.966	1855.78	2068.75
TCGA-AA-A01Q	-1193.04	636.726	-556.309
TCGA-AA-A01R	-741.742	1554.52	812.779
TCGA-AA-A01S	-1842.12	-614.493	-2456.61
TCGA-AA-A01T	-1385.15	-1.3218	-1386.47
TCGA-AA-A01V	-1792.02	378.08	-1413.94
TCGA-AA-A01X	-1080.49	-50.5535	-1131.05
TCGA-AA-A01Z	-1464.13	-527.682	-1991.82
TCGA-AA-A024	-1502.39	-90.5693	-1592.96
TCGA-AA-A029	-1559.9	-248.182	-1808.08
TCGA-AA-A02E	-1322.74	23.236	-1299.51
TCGA-AA-A02F	-1154.92	-703.494	-1858.42
TCGA-AA-A02H	-965.956	-105.319	-1071.27
TCGA-AA-A02J	-1919.03	-774.664	-2693.69
TCGA-AA-A02K	-1484.3	-261.834	-1746.14
TCGA-AA-A02R	-215.182	1650.12	1434.94
TCGA-AA-A02W	-1203.54	-300.106	-1503.64
TCGA-AA-A02Y	-2113.2	315.991	-1797.21
TCGA-AA-A03J	-613.205	849.199	235.993
TCGA-AD-6548	-160.348	1025.94	865.589
TCGA-AD-6888	-2163.65	-374.689	-2538.34
TCGA-AD-6895	-438.711	811.225	372.514
TCGA-AD-6965	-973.378	-194.104	-1167.48
TCGA-AF-2687	1061.67	1348.85	2410.53
TCGA-AF-2690	1523.43	2169.85	3693.28
TCGA-AF-2691	-393.655	930.743	537.088
TCGA-AF-2692	-738.45	252.808	-485.642
TCGA-AF-3400	1219.1	2307.71	3526.81
TCGA-AF-3913	-308.722	14.2637	-294.459
TCGA-AF-5654	-1357.55	-424.766	-1782.31
TCGA-AF-6655	107.822	174.345	282.168
TCGA-AF-A56N	-449.656	-3.13397	-452.79
TCGA-AG-3574	-877.057	207.361	-669.696
TCGA-AG-3575	149.165	989.465	1138.63
TCGA-AG-3578	-811.407	472.749	-338.658
TCGA-AG-3580	-1090.37	686.611	-403.755
TCGA-AG-3581	-631.144	584.076	-47.0675
TCGA-AG-3582	-459.531	501.924	42.3926
TCGA-AG-3583	-1205.73	590.521	-615.211
TCGA-AG-3584	-384.792	550.659	165.867
TCGA-AG-3586	-969.308	380.298	-589.01
TCGA-AG-3587	-676.631	330.278	-346.354
TCGA-AG-3591	-1153.56	333.411	-820.153
TCGA-AG-3592	-662.804	319.828	-342.976
TCGA-AG-3593	-797.456	879.496	82.0399
TCGA-AG-3594	-704.952	1571.46	866.507
TCGA-AG-3598	-888.561	785.129	-103.432
TCGA-AG-3599	-1076.72	626.173	-450.543
TCGA-AG-3600	-664.076	641.329	-22.7469
TCGA-AG-3605	-1291.69	514.992	-776.694
TCGA-AG-3608	-691.103	968.817	277.714
TCGA-AG-3609	52.956	777.052	830.008
TCGA-AG-3611	-1257.96	605.717	-652.241
TCGA-AG-3612	-173.882	601.267	427.384
TCGA-AG-3726	-525.646	443.133	-82.5126
TCGA-AG-3727	-382.229	350.303	-31.9262
TCGA-AG-3728	210.603	1426.89	1637.49
TCGA-AG-3731	710.95	1407.74	2118.69
TCGA-AG-3732	-931.608	1048.41	116.8
TCGA-AG-3742	-485.936	-86.6823	-572.618
TCGA-AG-3878	368.024	1357.57	1725.59
TCGA-AG-3881	529.081	1359.02	1888.1
TCGA-AG-3882	-220.458	1678.35	1457.89
TCGA-AG-3883	486.229	1179.99	1666.22
TCGA-AG-3885	-762.267	733.633	-28.6342
TCGA-AG-3887	-795.637	532.45	-263.188
TCGA-AG-3890	-559.223	959.018	399.795
TCGA-AG-3892	-877.996	1329.05	451.057
TCGA-AG-3893	-163.684	455.605	291.921
TCGA-AG-3894	-883.128	200.006	-683.122
TCGA-AG-3896	-411.576	454.035	42.4585
TCGA-AG-3898	-301.87	798.087	496.216
TCGA-AG-3901	978.621	1527.6	2506.22
TCGA-AG-3902	-815.891	1358.99	543.103
TCGA-AG-3909	-676.375	408.594	-267.781
TCGA-AG-3999	-685.407	17.3416	-668.065
TCGA-AG-4001	358.161	709.441	1067.6
TCGA-AG-4005	-373.012	114.493	-258.519
TCGA-AG-4007	-199.737	903.072	703.335
TCGA-AG-4008	86.8614	493.077	579.938
TCGA-AG-4021	-23.0477	112.119	89.0708
TCGA-AG-4022	55.7999	883.098	938.898
TCGA-AG-A002	-1526.92	-719.092	-2246.02
TCGA-AG-A008	-1815.38	-148.203	-1963.59
TCGA-AG-A00C	-1755.23	77.6742	-1677.56
TCGA-AG-A00H	-216.85	-23.6462	-240.497
TCGA-AG-A00Y	-1319.74	366.288	-953.451
TCGA-AG-A011	-810.586	141.024	-669.562
TCGA-AG-A014	-1224.24	-279.971	-1504.21
TCGA-AG-A015	-1603.95	-305.468	-1909.42
TCGA-AG-A016	-1509.72	-711.925	-2221.64
TCGA-AG-A01J	-1476.9	-32.6066	-1509.5
TCGA-AG-A01N	-1227.61	-444.532	-1672.14
TCGA-AG-A020	-1791.92	-434.958	-2226.88
TCGA-AG-A023	-286.105	363.436	77.331
TCGA-AG-A025	-866.414	3.5515	-862.863
TCGA-AG-A026	-984.555	-525.938	-1510.49
TCGA-AG-A02G	-1635.25	-108.732	-1743.98
TCGA-AG-A02X	-1546.58	-269.99	-1816.57
TCGA-AG-A032	-1109.66	16.1468	-1093.51
TCGA-AH-6643	-851.119	21.7923	-829.327
TCGA-AH-6897	-1460.05	-431.428	-1891.48
TCGA-AH-6903	-1592.92	-250.696	-1843.61
TCGA-AU-3779	-213.69	1067.59	853.903
TCGA-AU-6004	-78.7228	1154.93	1076.21
TCGA-AY-4070	-776.954	377.567	-399.387
TCGA-AY-5543	-1288.08	494.796	-793.289
TCGA-AY-6386	-1140.36	450.428	-689.934
TCGA-AY-A54L	-2210.07	-716.342	-2926.41
TCGA-AY-A69D	-1197.8	-207.117	-1404.92
TCGA-AY-A71X	-2286.02	-741.191	-3027.21
TCGA-AY-A8YK	-1264.29	-133.844	-1398.13
TCGA-AZ-4315	-593.807	653.924	60.1177
TCGA-AZ-4323	168.582	2104.01	2272.59
TCGA-AZ-4614	-1760.15	-140.021	-1900.17
TCGA-AZ-4615	-93.1346	1409.6	1316.47
TCGA-AZ-4616	-771.861	524.614	-247.247
TCGA-AZ-4682	-1134.92	31.2825	-1103.64
TCGA-AZ-6600	107.191	763.692	870.883
TCGA-AZ-6605	792.143	1264.74	2056.89
TCGA-AZ-6606	-1612.4	-195.942	-1808.35
TCGA-AZ-6607	935.236	1072.54	2007.78
TCGA-AZ-6608	-2151.27	-520.84	-2672.11
TCGA-CA-5254	-503.911	-71.3156	-575.227
TCGA-CA-5255	-1775.82	-388.812	-2164.63
TCGA-CA-5256	-838.918	487.345	-351.573
TCGA-CA-5796	-1333.6	419.428	-914.171
TCGA-CA-5797	-365.696	247.45	-118.245
TCGA-CA-6715	-1446.57	-594.485	-2041.05
TCGA-CA-6716	-661.587	-503.802	-1165.39
TCGA-CA-6717	632.484	1424.05	2056.54
TCGA-CA-6718	-279.153	1549.02	1269.87
TCGA-CA-6719	129.927	640.249	770.176
TCGA-CI-6619	-675.131	525.921	-149.211
TCGA-CI-6620	-549.254	-4.68322	-553.937
TCGA-CI-6622	-1258	-272.363	-1530.36
TCGA-CI-6623	-804.562	275.659	-528.904
TCGA-CI-6624	-19.438	832.155	812.717
TCGA-CK-4947	-250.376	978.719	728.343
TCGA-CK-4951	196.703	1352.8	1549.5
TCGA-CK-4952	-1089.18	111.589	-977.591
TCGA-CK-5916	-166.021	1449.91	1283.89
TCGA-CK-6748	383.299	561.492	944.79
TCGA-CM-4743	-942.077	687.111	-254.966
TCGA-CM-4744	-1342.44	692.149	-650.289
TCGA-CM-4746	-1464.04	17.0604	-1446.98
TCGA-CM-4747	-598.53	208.137	-390.393
TCGA-CM-4748	-378.494	451.455	72.9613
TCGA-CM-4750	-835.414	269.33	-566.083
TCGA-CM-4751	-394.237	929.122	534.885
TCGA-CM-4752	-279.352	1022.6	743.249
TCGA-CM-5341	613.803	1552.53	2166.33
TCGA-CM-5344	-165.473	-105.137	-270.611
TCGA-CM-5348	671.353	1075.94	1747.29
TCGA-CM-5349	-134.232	725.084	590.852
TCGA-CM-5860	434.873	650.109	1084.98
TCGA-CM-5861	-1317.5	-37.0863	-1354.59
TCGA-CM-5862	-632.365	-512.803	-1145.17
TCGA-CM-5863	58.2811	475.594	533.875
TCGA-CM-5864	-1129.11	197.948	-931.157
TCGA-CM-5868	-493.895	-13.5004	-507.396
TCGA-CM-6161	-481.701	684.686	202.986
TCGA-CM-6162	1375.41	1763.89	3139.3
TCGA-CM-6163	-120.373	867.132	746.759
TCGA-CM-6164	-723.423	318.168	-405.255
TCGA-CM-6165	62.0426	571.845	633.888
TCGA-CM-6166	-894.885	-696.493	-1591.38
TCGA-CM-6167	1135.48	1073.68	2209.16
TCGA-CM-6168	794.69	1184.42	1979.11
TCGA-CM-6169	933.062	1657.78	2590.84
TCGA-CM-6170	-243.246	505.427	262.181
TCGA-CM-6171	-935.461	371.512	-563.949
TCGA-CM-6172	-552.681	76.8715	-475.809
TCGA-CM-6674	-261.072	718.006	456.935
TCGA-CM-6675	-1085.2	-219.727	-1304.92
TCGA-CM-6676	-549.813	-349.35	-899.163
TCGA-CM-6677	-190.526	483.437	292.912
TCGA-CM-6678	-1002.79	-385.954	-1388.74
TCGA-CM-6679	193.774	635.164	828.938
TCGA-CM-6680	-45.0317	859.423	814.391
TCGA-D5-5538	215.606	1270.34	1485.94
TCGA-D5-5539	-48.3942	681.047	632.653
TCGA-D5-5540	-1005.58	23.8885	-981.696
TCGA-D5-5541	-136.948	741.115	604.167
TCGA-D5-6529	413.172	1494.51	1907.68
TCGA-D5-6530	-679.646	1157.86	478.218
TCGA-D5-6531	-215.375	757.7	542.325
TCGA-D5-6532	-1300.62	-241.507	-1542.13
TCGA-D5-6534	1480.84	2291.74	3772.57
TCGA-D5-6536	-381.443	482.145	100.702
TCGA-D5-6538	-1581.32	-971.689	-2553
TCGA-D5-6540	-796.485	525.95	-270.535
TCGA-D5-6541	434.04	1228.25	1662.29
TCGA-D5-6898	-19.7181	657.154	637.436
TCGA-D5-6920	-823.197	747.239	-75.9573
TCGA-D5-6922	131.454	304.213	435.667
TCGA-D5-6923	157.134	191.208	348.342
TCGA-D5-6924	418.446	1038.81	1457.25
TCGA-D5-6926	373.301	658.422	1031.72
TCGA-D5-6927	16.8245	1244.59	1261.41
TCGA-D5-6928	1036.64	3110	4146.64
TCGA-D5-6929	-23.0797	609.759	586.679
TCGA-D5-6930	20.2254	1082.76	1102.98
TCGA-D5-6931	-349.397	785.466	436.069
TCGA-D5-6932	-293.337	423.561	130.224
TCGA-D5-7000	-363.77	527.742	163.972
TCGA-DC-4745	-648.523	229.7	-418.823
TCGA-DC-4749	-1124.95	-193.68	-1318.63
TCGA-DC-5337	-910.036	582.444	-327.593
TCGA-DC-5869	-455.612	21.3374	-434.275
TCGA-DC-6154	-909.429	-60.2549	-969.684
TCGA-DC-6155	-846.711	431.379	-415.332
TCGA-DC-6156	959.979	1611.76	2571.74
TCGA-DC-6157	-846.373	-91.051	-937.424
TCGA-DC-6158	695.834	1023.6	1719.44
TCGA-DC-6160	-1118.3	566.895	-551.401
TCGA-DC-6681	-96.77	180.262	83.4921
TCGA-DC-6682	-1318.14	-174.538	-1492.68
TCGA-DC-6683	-543.466	31.2863	-512.18
TCGA-DM-A0XD	-894.011	-152.159	-1046.17
TCGA-DM-A0XF	-779.368	123.588	-655.779
TCGA-DM-A1D6	-1803.2	-958.185	-2761.39
TCGA-DM-A1DA	-1520.92	-333.205	-1854.13
TCGA-DM-A1DB	-1938.94	-64.934	-2003.88
TCGA-DM-A280	-974.905	6.785	-968.12
TCGA-DM-A285	-612.872	-654.74	-1267.61
TCGA-DM-A288	-1618.36	-577.565	-2195.92
TCGA-DM-A28A	-694.62	-253.286	-947.905
TCGA-DM-A28F	-1431.83	-239.906	-1671.73
TCGA-DT-5265	232.195	639.017	871.212
TCGA-DY-A1DC	-550.472	130.691	-419.781
TCGA-DY-A1DD	-1214.12	-443.032	-1657.15
TCGA-DY-A1DF	-948.864	-431.884	-1380.75
TCGA-DY-A1DG	-1945.35	-500.581	-2445.94
TCGA-DY-A1H8	-2101.17	-536.733	-2637.9
TCGA-EF-5830	-1214.41	57.3432	-1157.07
TCGA-EF-5831	-258.123	170.09	-88.0327
TCGA-EI-6506	-775.11	691.675	-83.4352
TCGA-EI-6507	34.5624	1253.44	1288.01
TCGA-EI-6508	-929.911	-237.809	-1167.72
TCGA-EI-6509	-699.97	-301.156	-1001.13
TCGA-EI-6511	118.645	1679.97	1798.62
TCGA-EI-6512	-938.431	253.828	-684.603
TCGA-EI-6513	-767.315	102.721	-664.594
TCGA-EI-6514	-332.355	108.819	-223.537
TCGA-EI-6881	-1278.62	145.642	-1132.98
TCGA-EI-6882	-896.502	369.328	-527.175
TCGA-EI-6883	-1035.57	306.988	-728.583
TCGA-EI-6884	-176.502	843.917	667.415
TCGA-EI-6885	67.7143	677.286	745
TCGA-EI-6917	401.335	1579.15	1980.48
TCGA-EI-7002	-304.306	200.967	-103.339
TCGA-F4-6459	335.243	269.263	604.506
TCGA-F4-6460	-67.0795	401.75	334.67
TCGA-F4-6461	-94.9503	604.548	509.597
TCGA-F4-6463	-37.875	177.957	140.083
TCGA-F4-6569	1181.65	1110.79	2292.44
TCGA-F4-6570	414.56	1704.45	2119.01
TCGA-F4-6703	1695.44	2489.81	4185.25
TCGA-F4-6805	561.748	1035.72	1597.47
TCGA-F4-6806	-632.852	304.328	-328.523
TCGA-F4-6807	831.366	1373.69	2205.05
TCGA-F4-6808	-1440.51	-327.49	-1768
TCGA-F4-6809	105.421	907.301	1012.72
TCGA-F4-6855	739.541	398.644	1138.19
TCGA-F4-6856	-998.648	185.713	-812.935
TCGA-F5-6464	1105.54	1409.4	2514.94
TCGA-F5-6465	668.51	1276.91	1945.42
TCGA-F5-6571	322.586	1173.55	1496.14
TCGA-F5-6702	1199.64	802.756	2002.4
TCGA-F5-6811	441.114	567.212	1008.33
TCGA-F5-6812	404.6	913.302	1317.9
TCGA-F5-6813	-229.455	600.87	371.416
TCGA-F5-6814	-594.929	561.409	-33.5196
TCGA-F5-6861	-953.847	-101.874	-1055.72
TCGA-F5-6863	-950.272	-679.591	-1629.86
TCGA-F5-6864	434.559	544.41	978.969
TCGA-G4-6294	-1091.86	78.3163	-1013.54
TCGA-G4-6295	-911.35	932.508	21.1578
TCGA-G4-6304	-1753.93	147.708	-1606.22
TCGA-G4-6307	-1704.63	-513.538	-2218.17
TCGA-G4-6314	262.537	194.535	457.072
TCGA-G4-6586	-1598.82	720.409	-878.41
TCGA-G4-6588	-784.057	432.879	-351.178
TCGA-NH-A50U	-866.217	-191.182	-1057.4
TCGA-NH-A50V	-130.216	585.99	455.774
TCGA-NH-A6GC	-393.475	-173.189	-566.664
TCGA-NH-A8F8	-373.539	196.342	-177.196
TCGA-QG-A5Z2	-1776.96	800.108	-976.853
TCGA-T9-A92H	-1574.26	-337.567	-1911.83
