# Supplementary material for: CX3CR1 Acts as a Protective Biomarker in the Tumor Microenvironment of Colorectal Cancer
Source: Front Immunol. 2022 Jan 24;12:758040. doi: 10.3389/fimmu.2021.758040 (PMC8818863; doi:10.3389/fimmu.2021.758040)
Supplement: Supplementary file 4 [file Table_4.xlsx]

## Sheet: Sheet1
Names	total	elements
Imm_DOWN Str_DOWN	225	PPP1R9A-AS1
		LINC00326
		ERI3-IT1
		BBOX1
		MIRLET7A1HG
		TAS2R60
		KCND3-AS1
		ARMC3
		SPAG17
		ANKRD18B
		RGN
		HRG
		LINC00964
		UPK1A
		LINC02526
		LINC02290
		NAALADL2-AS1
		TBX4
		VWDE
		CD200R1L
		LINC01643
		HMBOX1-IT1
		CACNA1C-AS4
		LINC00698
		LINC00710
		CNTN4-AS2
		LINC01346
		SOX21
		TAS2R4
		LINC00200
		LINC00474
		DANT2
		OR9A4
		MYOCD-AS1
		ST8SIA6-AS1
		DDI1
		DNAJC5G
		LINC01441
		POTEF
		LINC02027
		PCAT2
		CACNA1C-AS3
		TMPRSS5
		NAALADL2-AS3
		SLITRK5
		PRKCA-AS1
		ANGPTL3
		RASGRF1
		RAB40AL
		GALP
		EGFR-AS1
		GSX1
		FREM3
		NLGN1-AS1
		FUT9
		PMP2
		LINC02097
		LARS2-AS1
		AADACL4
		RBMS3-AS1
		POTEF-AS1
		LINC01832
		XIST
		LINC02042
		ASTN2-AS1
		LINC01702
		LINC02477
		ZMYM4-AS1
		TAS2R41
		ZNF534
		TSPAN9-IT1
		GYPB
		LINC02160
		LINC01726
		CFTR-AS1
		SHOC1
		CSTL1
		LINC02866
		ATP6V1G3
		POTEE
		CCAT2
		ACADL
		LINC00564
		RHOXF2B
		LINC02050
		THSD4-AS1
		COLGALT2
		TBC1D3E
		AWAT1
		MCHR2-AS1
		LINC01450
		SLC26A9
		NPSR1-AS1
		EIF1AX-AS1
		PTH
		CPLX2
		SLC9A4
		MAGI1-AS1
		LINC02003
		TBC1D3D
		NR4A1AS
		CD200R1L-AS1
		FBXO36-IT1
		TAS2R3
		EPPIN
		PWAR5
		NKX1-2
		KCTD19
		RGSL1
		NEGR1-IT1
		SEBOX
		LINC02855
		FXYD2
		HS6ST2-AS1
		NRON
		LINC02805
		DTD1-AS1
		OR6A2
		ZNF679
		LINC02301
		ABCA9-AS1
		CRABP1
		POU5F2
		BLID
		LINC02115
		LIN28B
		OR1N1
		ZBTB20-AS2
		MAGEA9B
		GSTCD-AS1
		OR1J1
		TMEM78
		OR13H1
		INTS9-AS1
		LINC02492
		USP17L2
		CAV3
		CFAP20DC-AS1
		RGS21
		CPA5
		NAV2-AS4
		OR1J2
		QRFPR
		DLG2-AS2
		TRIML1
		PATE3
		LINC02039
		FABP12
		FAM242F
		ZNF578
		MCM8-AS1
		TSPAN19
		OR52E8
		SLC25A48-AS1
		CTXND1
		LINC00029
		ZBTB20-AS5
		UBE2U
		TCEAL3-AS1
		TMEM132D-AS1
		WFDC8
		FOXN3-AS2
		WWOX-AS1
		LINC02010
		LCMT1-AS2
		CST11
		GCGR
		PRSS37
		CRYM-AS1
		NKX6-3
		LINC02621
		GYPA
		LMNTD2-AS1
		DDX25
		LINC01345
		LINC01339
		ZNF479
		ALB
		SEMA5A-AS1
		PLCB1-IT1
		OR10A5
		RERG-AS1
		PYDC2
		TDRD1
		SLIT2-IT1
		PATE4
		HS3ST5
		VCX
		GOLGA8G
		LINC01549
		LINC01456
		RN7SL3
		TBC1D3L
		SERPINA3
		AGXT2
		NTS
		LINC02399
		WFDC6
		MDFIC2
		DCAF8L1
		ARHGAP40
		OR1N2
		LINC02300
		NFIA-AS1
		ALG9-IT1
		FABP9
		OR2D2
		PRDM7
		PURPL
		LINC01362
		BAAT
		MIR4527HG
		OR10A4
		BMP7-AS1
		LINC01375
		SPINK9
		PARM1-AS1
		RIPPLY2
		SMIM18
		PLCE1-AS2
		GRM8-AS1
		DAB1-AS1
		MAGEB2
		OR2AG1
		HECW1-IT1
Str_DOWN	122	FEZF1
		NANOGP8
		DCDC1
		KCNH3
		ASB4
		LINC02745
		NOL4
		ESX1
		PCSK1
		SERPINA12
		CHRNA6
		ITGA2B
		DSCAM-AS1
		LINC01287
		SLC28A2
		CXorf49
		CSN3
		PRSS2
		MRGPRG
		TEKT1
		C20orf85
		DDX53
		LINC02870
		CACNA1C-AS1
		CYP4F2
		DUSP21
		GSTA2
		TM4SF4
		AMY1B
		LINC01258
		FGA
		NPHS2
		VHLL
		UPK3A
		FZD9
		HBZ
		INSL4
		RHOXF2
		COL2A1
		SLC22A6
		VCX3A
		HBE1
		AKR1B15
		SPINK4
		SMLR1
		CACNA1S
		OR2W3
		FAM230I
		DBH
		GDNF-AS1
		LINC00930
		HBG2
		CXorf49B
		WIPF3
		AFP
		LINC02466
		FAM9A
		LINC02475
		CLCA1
		LNCAROD
		LINC01029
		LINC01413
		PLG
		CATSPER4
		TYR
		HPR
		CXorf66
		XAGE1B
		EGF
		SOX3
		IRX4-AS1
		LINC01929
		DCT
		GCG
		SPRR3
		GOLGA6L22
		RHAG
		GALNT8
		HEMGN
		XAGE2
		TAC3
		DMRTB1
		LINC00603
		AHSG
		LINC01167
		RMST
		KRT83
		DKK4
		EIF4E1B
		STK33
		LINC02617
		AXDND1
		LYZL2
		DNTT
		DLK1
		LINC02582
		LY6L
		KRT74
		WDR11-AS1
		DPPA4
		RETNLB
		LIN28A
		ZIC3
		CIB4
		SPRR1A
		GOT1L1
		FEZF1-AS1
		CDC20B
		REG3A
		SPATA8
		CLEC18C
		PDYN
		OTOG
		CASC11
		OR5M11
		LINC01320
		PDE11A-AS1
		SFTPA1
		LINC01630
		ST18
		SRY
		BEST3
Imm_DOWN	642	CPA6
		MYCBP2-AS1
		ACSM6
		SPESP1
		C4orf45
		ABRA
		CXXC4-AS1
		PACRG-AS3
		INSL6
		CFAP70
		SYNJ2-IT1
		NCKAP5-AS1
		H2BW2
		ITGB5-AS1
		ANKRD36B
		RMDN2-AS1
		OR8U1
		PRKAA2
		FAM183A
		LINC02631
		RGPD4
		LINC02119
		REC114
		TAS2R43
		TET2-AS1
		OR4K1
		RLBP1
		SLC8A1-AS1
		CARS1-AS1
		SCAT2
		C5orf66-AS2
		RNF216-IT1
		MATR3
		NAALADL2-AS2
		TAS2R31
		KCNQ5-IT1
		SLC25A2
		DIAPH3-AS1
		ARHGAP26-IT1
		SPIN2A
		CLGN
		CRPPA-AS1
		LINC00276
		ANKUB1
		LINC01731
		SYCP3
		AIRN
		LINC02864
		ETS1-AS1
		PILRB
		MIR181A1HG
		TSIX
		COL20A1
		PHACTR2-AS1
		MAPK10-AS1
		LINC02459
		FAM53B-AS1
		LHCGR
		SPDYE2B
		MIR381HG
		LINC01419
		AADACL2
		ST7-AS2
		B3GALT1-AS1
		LINC02355
		LINC01933
		TBC1D22A-AS1
		RSF1-IT1
		LINC01305
		SLX1B
		ASH1L-IT1
		INO80-AS1
		ATG10-IT1
		ENOX1-AS2
		KCTD4
		ITPKB-AS1
		ABCC5-AS1
		PLS1-AS1
		CACNA1C-IT3
		LINC02443
		EPN2-AS1
		TG
		PSG8
		OR2A12
		NPIPB15
		H2BW1
		E2F3-IT1
		PRSS48
		TRPC5
		DUPD1
		KAZN-AS1
		C6orf163
		CT45A10
		MIR302CHG
		OR2A2
		GPC5-AS2
		PRKAR2B-AS1
		TXNDC12-AS1
		HSD17B3
		HOXA2
		ZNF723
		LINC01276
		EDDM13
		LINC00160
		HOMER2
		CACNA2D1-AS1
		OSBPL10-AS1
		LINC00454
		LRIG2-DT
		TAS2R9
		TAS2R42
		TAS2R30
		LINC01087
		LINC01209
		DIAPH3-AS2
		CDH9
		LINC02758
		SIK3-IT1
		CT55
		OR10A2
		OR10J5
		ADORA2A-AS1
		LINC02532
		KRT39
		G2E3-AS1
		LINC01241
		TBXT
		DENND6A-AS1
		LINC02445
		UMODL1
		LINC01473
		TAS2R39
		SFTA3
		MTRNR2L1
		ZMAT1
		NODAL
		ALG14-AS1
		SHANK2-AS2
		MRPL23-AS1
		CHODL-AS1
		ALX1
		ITCH-AS1
		ARHGEF38-IT1
		LINC02464
		HOXD10
		RSF1-IT2
		PRICKLE2-AS2
		MIR4300HG
		IFNK
		STRA8
		ZC2HC1B
		ANKRD36C
		LINC01518
		ZNF556
		C12orf40
		VCAN-AS1
		C6orf15
		ENOX1-AS1
		FAM83C-AS1
		WASHC5-AS1
		LINC02060
		TEX38
		ORM1
		MECOM-AS1
		COL18A1-AS2
		RPL3L
		CELF2-AS2
		H2BC6
		MAGI1-IT1
		PALM3
		LRRTM2
		ST7-OT4
		DLEU2L
		LINC00596
		NAT16
		LRIT1
		SLC38A3
		ZNF451-AS1
		NAV2-AS5
		DOCK9-AS1
		SOHLH2
		LINC02400
		AKT3-IT1
		PART1
		MPRIP-AS1
		ATP11A-AS1
		BIRC6-AS1
		CT45A5
		LINC00102
		NAV2-AS3
		CADM2
		DIAPH2-AS1
		DEFB131A
		MAPRE3-AS1
		PTPRJ-AS1
		CARNMT1-AS1
		PNMA5
		OPA1-AS1
		AMMECR1-IT1
		SLC22A31
		DMD-AS3
		HNF4A-AS1
		MIR133A1HG
		DEFB115
		LINC01107
		LINC02250
		H4C13
		ZNF460
		RABGAP1L-IT1
		ANKRD36
		TTLL10-AS1
		ACAP2-IT1
		ST8SIA3
		LINC01474
		LINC02334
		LINC01608
		SLC4A3
		DLX3
		ARHGAP26-AS1
		FAM240C
		AOAH-IT1
		CECR9
		CCDC38
		LINC02149
		LRRC52-AS1
		LINC02421
		GLYCTK-AS1
		PPDPFL
		PRKX-AS1
		C21orf62
		UFL1-AS1
		GCM2
		TUBA3C
		CDC42-IT1
		LINC01323
		LINC02413
		ITPK1-AS1
		LINC00970
		LINC00958
		LINC02468
		GNRHR
		DLX2-DT
		BRDT
		CCDC181
		CYP3A43
		OR52B6
		NCKAP5-IT1
		NECTIN1-AS1
		TRIM36-IT1
		LINC01695
		DCAF4L2
		SMIM36
		MROH7
		CPEB2-DT
		COX7B2
		PSD2-AS1
		FGF20
		GPR52
		MIR548XHG
		LRRTM3
		DPPA5
		TSPEAR-AS2
		ERCC8-AS1
		GPR151
		NOTUM
		LINC01917
		LRRC69
		LINC01564
		OPRK1
		ZNF385D-AS1
		B4GALT4-AS1
		GPR22
		RBMS3-AS2
		PATE1
		C9orf131
		RNF113B
		TEX48
		LZTS1-AS1
		COL18A1-AS1
		LINC01796
		SLC10A4
		NCOA7-AS1
		HDAC9-AS1
		SOX21-AS1
		LINC01572
		FBXW7-AS1
		LINC02120
		GRPR
		PTCHD4
		BTBD18
		ZBTB20
		LINC02615
		LINC02344
		SMG6-IT1
		HOXD4
		EHD4-AS1
		PDZD9
		BIRC6-AS2
		STX18-IT1
		LINC01780
		LINC00917
		MROH9
		MAST4-IT1
		MYH2
		CYP7A1
		LINC01494
		PHC2-AS1
		TRIM49B
		SLFNL1
		OR13D1
		KCNJ13
		FSIP2
		LINC00486
		MAGEA9
		DEFB108B
		TEMN3-AS1
		NKX2-4
		PCA3
		SMAD5-AS1
		ZBTB20-AS3
		LINC01535
		REV3L-IT1
		MACROD2-AS1
		GRK5-IT1
		LRRN3
		MUC15
		TEX12
		CYP4A22
		LACTB2-AS1
		KANSL1L-AS1
		ARHGAP22-IT1
		LINC00626
		KIZ-AS1
		TERB1
		TTLL7-IT1
		SHANK2-AS3
		OR2B2
		PVRIG
		RC3H1-IT1
		LINC01802
		CLYBL-AS1
		CC2D2B
		TRPM3
		NBPF6
		CAPN6
		DEFB131B
		PRH2
		LINC00618
		C1QTNF7-AS1
		LSMEM1
		PCAT1
		TENM1
		LINC02314
		SMIM2-IT1
		LURAP1L-AS1
		IGF2BP2-AS1
		TAS2R46
		MAL2-AS1
		LINC01981
		H2AC16
		KCNQ1OT1
		TCF4-AS2
		TCF7L1-IT1
		VWA5B1
		DNAJC9-AS1
		S100Z
		RPS6KA2-AS1
		GYG2-AS1
		HAO2
		LINC01992
		ZNF560
		TAS2R19
		SRGAP3-AS3
		THOC7-AS1
		TAS2R13
		OR2D3
		USP12-AS1
		DYDC1
		CELF5
		MIR202HG
		LINC00113
		OR13J1
		LINC00412
		CARMN
		TTN
		H3C7
		SGO1-AS1
		LINC01193
		LINC02055
		PLET1
		CLDN20
		FGF3
		PRKCE-AS1
		LINC00184
		RASA2-IT1
		CTAGE9
		PAGE4
		LINC01845
		KRT76
		AKR1C4
		POLR2J2
		KIRREL1-IT1
		CT45A1
		FAM9B
		LINC01613
		LINC02179
		ARHGEF3-AS1
		UNC5D
		KLF7-IT1
		CAMKV
		DLGAP1
		LINC01657
		KCNK17
		H2AC12
		LINC00343
		CREB3L2-AS1
		OR2AK2
		LINC00456
		ITCH-IT1
		LINC00408
		DISC1FP1
		BTBD9-AS1
		KCNAB1-AS2
		CTAGE8
		H2AC17
		KDM5C-IT1
		LINC02614
		LRRC74A
		DYDC2
		LINC00437
		FAM205A
		MRTFA-AS1
		FSBP
		ZRANB2-AS2
		MIR17HG
		SPATA13-AS1
		CELF2-AS1
		HS3ST6
		ANKRD30BL
		IQCJ-SCHIP1-AS1
		DIAPH1-AS1
		NKX2-1-AS1
		HSF4
		LGSN
		LINC02412
		EFCAB13
		SMAD1-AS2
		LINC02262
		ARG1
		ATG10-AS1
		LINC02538
		PBX1-AS1
		ITGA6-AS1
		SMYD3-IT1
		LMX1B
		SND1-IT1
		LINC02124
		LINC02221
		TCF4-AS1
		BCL2L1-AS1
		MRAP-AS1
		KCNH7-AS1
		ACSL3-AS1
		ZNF630-AS1
		KCNV2
		TTC21B-AS1
		CBY2
		LINC02522
		ZMAT4
		TECRL
		ECT2L
		FSIP2-AS1
		LINC02112
		LINC02560
		CNOT10-AS1
		GPC6-AS1
		UPP2-IT1
		LINC01297
		STARD13-IT1
		SLC9A9-AS1
		MEIOB
		LINC00244
		ANK2-AS1
		LINC02641
		TAS2R1
		ANKRD44-IT1
		LINC01864
		MIR2052HG
		LINC01896
		SALRNA3
		FAF1-AS1
		CACNA2D3-AS1
		RAI1-AS1
		LINC02011
		LDLRAD4-AS1
		ALG13-AS1
		PABPC4-AS1
		ADAM20
		WIF1
		THRB-IT1
		POTEA
		CFAP44-AS1
		HSF5
		DCAF8L2
		LUZP2
		GCNT7
		FAM155A
		TRIM42
		LINC01811
		PRB4
		HOXD9
		LINC01149
		TTC3-AS1
		CCDC179
		SPINT4
		ASB17
		XIAP-AS1
		LPP-AS1
		PLCH1-AS1
		MARCHF10-DT
		CCKBR
		WFDC13
		SEMA6A-AS1
		LINC02417
		SOX5-AS1
		LATS2-AS1
		ANKRD18A
		LEMD1-AS1
		BICRA-AS1
		HJV
		STARD13-AS
		CFLAR-AS1
		TBL1XR1-AS1
		MTOR-AS1
		LARGE-AS1
		ANKRD24
		LINC02365
		MAGEB1
		PBOV1
		LINC00488
		RAG2
		SHANK2-AS1
		SALL3
		PCCA-AS1
		OR1L8
		FOXP1-IT1
		LRRC9
		NAA11
		LINC00382
		FZD10
		NBAT1
		CYP2U1-AS1
		FRMPD2
		RRS1-AS1
		SLC26A7
		MYB-AS1
		PLCE1-AS1
		GPR18
		ARHGEF9-IT1
		NADK2-AS1
		OBP2B
		ASAP1-IT2
		CA6
		PCYT1B-AS1
		INHBB
		CHRNG
		LINC00691
		PRR4
		ZBTB20-AS4
		MYH7B
		CLYBL-AS2
		RAPGEF4-AS1
		TAS2R50
		BRWD1-IT1
		LINC02809
		OMG
		TMLHE-AS1
		NKX2-1
		CT45A3
		LINC01031
		LSMEM2
		ZBTB20-AS1
		FOXO6-AS1
		CNTFR-AS1
		FBXO2
		TAS2R20
		FREM2
		CPVL-AS1
		DIP2A-IT1
		SIK1
		CAVIN2-AS1
		TSPYL6
		LANCL1-AS1
		DNM3-IT1
		ANKRD31
		LINC01448
		PHKA1-AS1
		PTCSC3
		FAM217A
		GLIPR1L1
		EFCAB14-AS1
		LINC00237
		RSPH6A
		CECR3
		PKD2L2
		LYPLAL1-AS1
		RN7SL2
		LINC02711
		ERVW-1
		SPACA5B
		C1orf146
		INSYN2A
		CLIP1-AS1
		POU5F1B
		EEF1G
		UGT2A1
		MACC1-AS1
		LINC01359
		MAGEB17
		LINC02208
		CYYR1-AS1
		FAM186A
		RERE-AS1
		PWAR1
		RNF217-AS1
		FTX
		LINC00392
		MAGEA4
		LINC02293
		FOXG1
		FRG2C
		MAGEA10
		LINC01004
		ABHD1
		WARS2-IT1
		HLCS-IT1
		LNX1-AS1
		FANK1-AS1
		METTL14-DT
		OR9A2
		TH2LCRR
		HRNR
