# Supplementary material for: CX3CR1 Acts as a Protective Biomarker in the Tumor Microenvironment of Colorectal Cancer
Source: Front Immunol. 2022 Jan 24;12:758040. doi: 10.3389/fimmu.2021.758040 (PMC8818863; doi:10.3389/fimmu.2021.758040)
Supplement: Supplementary file 5 [file Table_5.xlsx]

## Sheet: Sheet1
ONTOLOGY	ID	Description	GeneRatio	BgRatio		pvalue	p.adjust	qvalue	geneID	Count
GO:0002694	BP	GO:0002694	regulation of leukocyte activation	120/1204	492/17913	9.13829e-37	4.5527e-33	3.38309e-33	3479/10288/2268/6693/3952/54900/728/1178/50943/6363/51237/64092/1141/11314/695/284021/30009/3111/7070/55423/64926/914/7940/30817/3689/7040/3596/942/1236/1378/5788/84174/3620/338339/10148/558/4317/3586/54209/9840/940/3115/972/944/3071/970/2255/30835/8784/6352/8832/29851/80380/3593/2207/712/59067/146850/64109/84868/916/10077/3594/301/920/84106/114548/10457/2213/3956/11006/10333/115352/3902/133396/4…	120
GO:0042110	BP	GO:0042110	T cell activation	109/1204	443/17913	8.62791e-34	2.14921e-30	1.59707e-30	3479/10288/6693/3952/54900/1178/50943/6363/26253/399/11314/30009/3111/7070/55423/64926/914/3702/5293/7040/8320/942/6556/1236/1378/5788/84174/3620/338339/10148/3586/120425/9840/26279/64581/940/3115/972/944/3071/970/9935/30835/8784/6352/3936/29851/80380/3593/4063/59067/146850/5027/84868/916/3683/387357/911/3594/10875/301/920/1794/114548/10457/2213/3956/11006/3902/7293/201633/3113/729230/3109/924/93…	109
GO:0050900	BP	GO:0050900	leukocyte migration	111/1204	467/17913	6.14767e-33	1.02092e-29	7.58644e-30	3678/6693/10563/3952/1441/728/1991/1277/6402/6363/2995/11117/6383/11314/3055/30009/6403/7070/55423/4973/914/6351/1240/30817/3689/5293/7040/4312/1236/6356/6368/3577/3586/120425/7441/54209/7060/148823/972/3071/7941/6346/3687/8784/3627/6352/8832/9046/2358/2207/91662/6283/54210/1524/1278/3554/3683/6357/301/1435/719/3579/1113/6354/796/6373/3576/6401/7056/729230/7424/56833/64805/8995/5669/26585/6279/19…	111
GO:0050867	BP	GO:0050867	positive regulation of cell activation	88/1204	319/17913	2.21922e-31	2.76403e-28	2.05394e-28	3479/10288/2268/3952/50943/6363/1141/695/30009/5159/6403/7070/55423/64926/914/3689/7040/3596/942/353514/1236/5788/338339/10148/558/4317/3586/54209/9840/940/3115/972/3071/970/2255/30835/6352/29851/80380/3593/2207/712/59067/146850/64109/84868/916/3594/301/920/5341/114548/3956/11006/10333/115352/7293/11027/3113/729230/3109/939/10666/2737/199/6347/3569/3684/10630/7305/3559/7292/1880/10859/941/160365/…	88
GO:0007159	BP	GO:0007159	leukocyte cell-cell adhesion	87/1204	328/17913	1.16179e-29	1.15761e-26	8.60213e-27	3678/3479/10288/6693/3952/54900/1991/50943/6402/6363/11314/30009/6403/7070/55423/64926/10332/3689/7040/942/1236/5788/3620/10148/3586/9840/940/3115/972/3071/970/30835/6352/29851/80380/3593/337/59067/1524/146850/84868/916/3683/3594/301/920/114548/10457/2213/3956/11006/3902/6401/201633/3113/729230/3109/939/11326/2737/6279/199/6347/3569/3676/5175/3559/7292/10859/941/160365/3558/3458/10673/54440/3383/…	87
GO:0051249	BP	GO:0051249	regulation of lymphocyte activation	97/1204	401/17913	1.67867e-29	1.39386e-26	1.03577e-26	3479/10288/6693/3952/54900/1178/50943/6363/51237/64092/1141/11314/695/30009/3111/7070/55423/64926/914/7940/7040/3596/942/1236/1378/5788/84174/3620/10148/558/3586/9840/940/3115/972/944/3071/970/2255/30835/8784/6352/29851/80380/3593/59067/146850/84868/916/3594/301/920/114548/10457/2213/3956/11006/115352/3902/4332/7293/201633/3113/729230/3109/939/56833/11326/8995/2737/199/6347/150372/3569/3662/7305/…	97
GO:0002521	BP	GO:0002521	leukocyte differentiation	107/1204	485/17913	8.26235e-29	5.88043e-26	4.36973e-26	4914/10288/6693/3952/8840/50943/6363/26253/399/81501/695/30009/3111/914/5293/7040/8320/942/5452/375387/1236/1378/5788/84959/338339/558/3586/11025/6688/54209/9840/26279/940/972/2124/3071/9935/8784/139716/3593/2207/4063/5153/146850/7097/56975/1053/916/387357/3594/301/714/920/1794/114548/2213/222487/10320/3956/11006/1435/115352/3902/133396/55509/729230/939/56833/2737/2200/150372/3569/3676/3662/7305/…	107
GO:0002696	BP	GO:0002696	positive regulation of leukocyte activation	82/1204	305/17913	1.89154e-28	1.17795e-25	8.75334e-26	3479/10288/2268/3952/50943/6363/1141/695/30009/7070/55423/64926/914/3689/7040/3596/942/1236/5788/338339/10148/558/4317/3586/54209/9840/940/3115/972/3071/970/2255/30835/6352/29851/80380/3593/2207/712/59067/146850/64109/84868/916/3594/301/920/114548/3956/11006/10333/115352/7293/3113/729230/3109/939/10666/2737/199/6347/3569/3684/7305/3559/7292/1880/10859/941/160365/3558/3458/10673/54440/857/3575/636…	82
GO:0030198	BP	GO:0030198	extracellular matrix organization	85/1204	334/17913	1.29501e-27	7.1686e-25	5.32696e-25	4313/3678/8038/1991/1277/11117/7148/8076/9509/4016/6423/1215/1290/84168/6696/1513/10319/3689/7040/633/3381/4312/1295/4321/4320/4060/4314/4317/2199/1311/22795/5654/3687/1462/3385/4015/23213/3936/1463/1634/1301/1296/4327/1278/3683/1545/1303/4322/1292/2192/7450/25890/5806/26585/2200/3569/3676/3684/1834/7177/10630/1281/4239/5175/3371/2191/1511/151887/30008/3383/165/1514/5054/7412/22801/1293/7077/7092…	85
GO:0001819	BP	GO:0001819	positive regulation of cytokine production	100/1204	446/17913	1.4787e-27	7.36691e-25	5.47432e-25	56253/10288/2268/6693/2865/3952/728/7096/1991/50943/6363/26253/718/3805/2219/5047/10394/5743/5008/914/7040/3596/942/6556/353514/4321/1236/5788/929/3620/4060/10148/4317/3586/10631/54209/51284/940/3115/972/1536/6346/23213/23601/3593/2207/91662/4063/59067/115362/7097/64109/5027/283420/84868/7291/916/23643/3554/1545/3594/301/920/114548/719/948/10333/8710/11027/201633/3113/729230/51311/8877/338382/199…	100
GO:0043062	BP	GO:0043062	extracellular structure organization	91/1204	387/17913	9.45579e-27	4.28261e-24	3.18239e-24	4313/3678/8038/1991/1277/348/11117/7148/8076/9509/4016/6423/1215/1290/84168/6696/1513/10319/3689/7040/633/3381/4312/1295/4321/4320/4060/4314/4317/2199/1311/22795/7941/5654/3687/1462/3385/4015/23213/3936/337/1463/1634/1301/1296/4327/1278/341/3683/1545/1303/4322/948/1292/2192/7450/25890/5806/26585/2200/3569/3676/3684/1834/7177/10630/1281/4239/5175/3371/2191/1511/151887/30008/3383/165/1514/5054/7412…	91
GO:0070661	BP	GO:0070661	leukocyte proliferation	74/1204	270/17913	2.42147e-26	1.00531e-23	7.47044e-24	3479/10288/6693/3952/1178/50943/6363/51237/1141/11314/3568/695/64926/7940/7040/3596/6556/5788/3620/10148/3586/940/3115/972/944/3071/970/2255/30835/6352/80380/3593/59067/5027/84868/916/3594/301/920/1794/10457/2213/1435/115352/4332/7293/3113/729230/3109/11326/8995/26585/199/3569/7305/3559/7292/1880/10859/5294/160365/973/2322/3558/6355/10673/54440/3575/7412/339390/1436/8740/29126/5741	74
GO:0050863	BP	GO:0050863	regulation of T cell activation	79/1204	307/17913	4.49129e-26	1.7212e-23	1.27902e-23	3479/10288/6693/3952/54900/1178/50943/6363/11314/30009/3111/7070/55423/64926/914/7040/942/1236/1378/5788/3620/10148/3586/9840/940/3115/972/944/3071/970/30835/8784/6352/29851/80380/3593/59067/146850/84868/916/3594/301/920/114548/10457/2213/3956/11006/3902/201633/3113/729230/3109/939/11326/8995/2737/199/6347/3569/3662/3559/7292/10859/941/160365/3558/3458/10673/54440/857/3575/56603/6366/7412/339390/…	79
GO:0070663	BP	GO:0070663	regulation of leukocyte proliferation	65/1204	214/17913	4.95933e-26	1.76481e-23	1.31143e-23	3479/10288/6693/3952/1178/50943/6363/51237/1141/11314/3568/695/64926/7940/7040/3596/5788/3620/10148/3586/940/3115/972/944/3071/970/2255/30835/6352/80380/3593/59067/84868/916/3594/301/920/10457/2213/1435/115352/4332/7293/3113/729230/3109/11326/8995/26585/199/3569/7305/3559/7292/1880/10859/160365/3558/6355/10673/54440/7412/339390/29126/5741	65
GO:0032103	BP	GO:0032103	positive regulation of response to external stimulus	80/1204	315/17913	5.56244e-26	1.84747e-23	1.37285e-23	10563/2865/728/8840/6363/718/695/5159/5743/5008/6351/1240/3689/7040/353514/1236/1233/3620/4317/81793/54209/7060/51284/940/972/3071/7941/6346/846/2255/3627/6352/2358/3593/2207/91662/712/59067/6283/115362/56670/7097/84868/23643/8829/9180/1435/719/10333/3579/9450/6354/3576/1268/7056/4064/729230/7424/730249/64805/6279/199/3569/3684/1230/7292/5919/5294/1901/3558/25818/6366/3603/5054/2167/4049/6348/874…	80
GO:0032943	BP	GO:0032943	mononuclear cell proliferation	69/1204	246/17913	2.77959e-25	8.65494e-23	6.43145e-23	3479/10288/6693/3952/1178/50943/6363/51237/1141/11314/695/64926/7940/7040/3596/6556/5788/3620/10148/3586/940/3115/972/944/3071/970/2255/30835/6352/80380/3593/59067/5027/84868/916/3594/301/920/1794/10457/2213/1435/115352/4332/7293/3113/729230/3109/11326/8995/199/3569/7305/3559/7292/1880/10859/5294/160365/973/2322/3558/10673/54440/3575/7412/339390/8740/29126	69
GO:0046651	BP	GO:0046651	lymphocyte proliferation	68/1204	244/17913	9.38065e-25	2.74908e-22	2.04283e-22	3479/10288/6693/3952/1178/50943/6363/51237/1141/11314/695/64926/7940/7040/3596/6556/5788/3620/10148/3586/940/3115/972/944/3071/970/2255/30835/6352/80380/3593/59067/5027/84868/916/3594/301/920/1794/10457/2213/115352/4332/7293/3113/729230/3109/11326/8995/199/3569/7305/3559/7292/1880/10859/5294/160365/973/2322/3558/10673/54440/3575/7412/339390/8740/29126	68
GO:0032944	BP	GO:0032944	regulation of mononuclear cell proliferation	61/1204	200/17913	1.31381e-24	3.63634e-22	2.70215e-22	3479/10288/6693/3952/1178/50943/6363/51237/1141/11314/695/64926/7940/7040/3596/5788/3620/10148/3586/940/3115/972/944/3071/970/2255/30835/6352/80380/3593/59067/84868/916/3594/301/920/10457/2213/1435/115352/4332/7293/3113/729230/3109/11326/8995/199/3569/7305/3559/7292/1880/10859/160365/3558/10673/54440/7412/339390/29126	61
GO:1903037	BP	GO:1903037	regulation of leukocyte cell-cell adhesion	75/1204	295/17913	1.88082e-24	4.9317e-22	3.66473e-22	3479/10288/6693/3952/54900/1991/50943/6363/11314/30009/7070/55423/64926/3689/7040/942/1236/5788/3620/10148/3586/9840/940/3115/972/3071/970/30835/6352/29851/80380/3593/59067/146850/84868/916/3594/301/920/114548/10457/2213/3956/11006/3902/201633/3113/729230/3109/939/11326/2737/199/6347/3569/3676/3559/7292/10859/941/160365/3558/3458/10673/54440/3383/857/3575/6366/7412/5724/339390/6370/8740/29126	75
GO:0002697	BP	GO:0002697	regulation of immune effector process	94/1204	441/17913	3.12556e-24	7.78576e-22	5.78557e-22	56253/2268/2865/3952/728/1178/50943/6363/718/51237/710/3805/11314/695/30009/30817/3689/7040/3596/942/4321/8807/1378/5788/716/3586/940/972/5654/8832/3593/2207/712/387837/59067/146850/5027/84868/3554/10077/3594/10875/301/715/714/84106/4068/114548/2213/719/948/3075/115352/3902/720/7293/259197/729230/3109/10666/56833/7454/11326/730/3569/284/3662/3684/3559/7292/7043/10859/941/6318/3558/3458/3434/54440…	94
GO:0050670	BP	GO:0050670	regulation of lymphocyte proliferation	60/1204	199/17913	6.22417e-24	1.47661e-21	1.09726e-21	3479/10288/6693/3952/1178/50943/6363/51237/1141/11314/695/64926/7940/7040/3596/5788/3620/10148/3586/940/3115/972/944/3071/970/2255/30835/6352/80380/3593/59067/84868/916/3594/301/920/10457/2213/115352/4332/7293/3113/729230/3109/11326/8995/199/3569/7305/3559/7292/1880/10859/160365/3558/10673/54440/7412/339390/29126	60
GO:1903039	BP	GO:1903039	positive regulation of leukocyte cell-cell adhesion	62/1204	214/17913	1.1692e-23	2.6477e-21	1.96749e-21	3479/10288/3952/1991/50943/6363/7070/55423/64926/3689/7040/942/1236/5788/10148/9840/940/3115/972/3071/970/30835/6352/29851/80380/3593/59067/146850/84868/916/3594/301/920/114548/3956/11006/3113/729230/3109/939/2737/199/6347/3569/3676/3559/7292/10859/941/160365/3558/3458/10673/54440/3383/857/3575/6366/7412/5724/8740/29126	62
GO:0045785	BP	GO:0045785	positive regulation of cell adhesion	85/1204	388/17913	7.81903e-23	1.69367e-20	1.25856e-20	3678/3479/10288/10563/3952/1991/50943/6363/6423/7070/55423/64926/3689/7040/942/3381/1295/1236/5788/10148/3586/9840/940/3115/972/3071/970/30835/8784/6352/29851/80380/3593/59067/146850/84868/916/57091/3594/301/920/8829/114548/3956/11006/1435/948/3113/729230/3109/939/64805/25890/8995/2737/199/6347/3569/284/3676/10630/3559/7292/10859/941/160365/3558/3458/10673/151887/54440/3383/857/3575/6366/7412/572…	85
GO:0051251	BP	GO:0051251	positive regulation of lymphocyte activation	67/1204	258/17913	1.61648e-22	3.35554e-20	2.49349e-20	3479/10288/3952/50943/6363/1141/695/30009/7070/55423/64926/7040/3596/942/1236/5788/10148/558/9840/940/3115/972/3071/970/2255/30835/6352/29851/80380/3593/59067/146850/84868/916/3594/301/920/114548/3956/11006/115352/7293/3113/729230/3109/939/2737/199/6347/3569/7305/3559/7292/1880/10859/941/160365/3558/3458/10673/54440/857/3575/6366/7412/8740/29126	67
GO:0030098	BP	GO:0030098	lymphocyte differentiation	76/1204	325/17913	2.41398e-22	4.81058e-20	3.57473e-20	4914/10288/6693/3952/50943/6363/26253/399/695/30009/3111/914/5293/7040/8320/942/5452/1236/1378/5788/338339/558/3586/6688/9840/26279/940/972/3071/9935/8784/3593/4063/146850/916/387357/3594/301/920/1794/114548/2213/222487/10320/3956/11006/115352/3902/729230/939/56833/2737/150372/3569/3676/3662/3559/7292/3624/1880/941/973/2322/3558/3458/55619/54440/4066/9452/3575/56603/7412/91543/3589/257101/6422	76
GO:0030595	BP	GO:0030595	leukocyte chemotaxis	56/1204	188/17913	3.9156e-22	7.50289e-20	5.57537e-20	10563/1441/728/6363/6351/1240/30817/3689/5293/1236/6356/6368/3577/3586/120425/7060/972/3071/7941/6346/3627/6352/2358/6283/6357/301/1435/719/3579/1113/6354/796/6373/3576/729230/7424/56833/26585/6279/199/6347/3569/643/1230/1880/5919/5294/1901/6366/3603/5054/6372/1234/6348/8740/6280	56
GO:0022409	BP	GO:0022409	positive regulation of cell-cell adhesion	65/1204	251/17913	8.26312e-22	1.5247e-19	1.133e-19	3479/10288/10563/3952/1991/50943/6363/7070/55423/64926/3689/7040/942/1236/5788/10148/3586/9840/940/3115/972/3071/970/30835/6352/29851/80380/3593/59067/146850/84868/916/3594/301/920/114548/3956/11006/3113/729230/3109/939/2737/199/6347/3569/3676/10630/3559/7292/10859/941/160365/3558/3458/10673/54440/3383/857/3575/6366/7412/5724/8740/29126	65
GO:0002237	BP	GO:0002237	response to molecule of bacterial origin	73/1204	309/17913	8.77008e-22	1.56045e-19	1.15956e-19	79931/10288/728/7096/1991/11009/5731/4016/3055/6403/5743/7040/5739/4360/3596/6556/1236/929/3620/558/3586/54/54209/2255/3627/3587/6352/8564/3593/57817/1634/1524/7097/5027/84868/1053/23643/249/114548/2213/948/10333/9450/3576/5737/6401/1268/7056/4064/11027/7431/199713/730249/2326/6279/6347/3569/7292/10859/1511/3383/5054/10225/7412/5724/6372/1234/6678/27063/4049/6348/1439/1437	73
GO:0050870	BP	GO:0050870	positive regulation of T cell activation	57/1204	198/17913	1.06498e-21	1.82955e-19	1.35953e-19	3479/10288/3952/50943/6363/7070/55423/64926/7040/942/1236/5788/10148/9840/940/3115/972/3071/970/30835/6352/29851/80380/3593/59067/146850/84868/916/3594/301/920/114548/3956/11006/3113/729230/3109/939/2737/199/6347/3569/3559/7292/10859/941/160365/3558/3458/10673/54440/857/3575/6366/7412/8740/29126	57
GO:0022407	BP	GO:0022407	regulation of cell-cell adhesion	83/1204	389/17913	1.55328e-21	2.57947e-19	1.9168e-19	3479/10288/6693/10563/3952/54900/1991/50943/6363/11314/30009/7070/55423/64926/3689/7040/942/1236/5788/266727/3620/84959/10148/3586/9840/940/55714/3115/972/3071/970/30835/6352/29851/80380/3593/59067/146850/84868/916/3594/170692/301/920/114548/10457/2213/3956/11006/3902/201633/3113/729230/3109/939/11326/2737/199/6347/3569/3676/10630/3559/7292/10859/941/160365/3558/3458/10673/54440/3383/857/3575/636…	83
GO:0042119	BP	GO:0042119	neutrophil activation	96/1204	499/17913	2.52018e-21	4.05018e-19	3.00967e-19	10288/6518/2268/728/3848/27180/1991/6402/84658/3903/718/2219/9535/1116/963/11314/3101/10394/7130/4973/2204/80301/401258/3689/1118/6556/8807/1378/932/2357/5788/929/2212/51806/338339/51816/3577/4317/11025/3071/2215/1536/3687/53831/6352/8778/23601/2358/2207/6283/7097/6317/3683/2352/10875/5328/1794/84106/945/2213/222487/6515/719/948/3579/100049587/3576/199675/4332/170482/11027/10326/820/5806/6279/110…	96
GO:0097529	BP	GO:0097529	myeloid leukocyte migration	52/1204	170/17913	3.17968e-21	4.95036e-19	3.67859e-19	1441/728/6363/11117/11314/1240/30817/3689/5293/1236/6356/6368/120425/54209/7060/972/3071/7941/6346/3627/6352/2358/6283/1524/3554/6357/301/1435/719/3579/1113/6354/796/3576/729230/7424/56833/64805/26585/6279/199/6347/3569/5175/1230/5919/5294/6366/5054/6372/6348/6280	52
GO:0032496	BP	GO:0032496	response to lipopolysaccharide	70/1204	295/17913	4.74524e-21	7.16388e-19	5.32345e-19	79931/10288/728/1991/11009/5731/4016/3055/6403/5743/7040/5739/4360/3596/6556/1236/929/3620/558/3586/54/54209/2255/3627/3587/6352/8564/3593/57817/1634/1524/7097/5027/84868/1053/23643/249/114548/948/9450/3576/5737/6401/1268/7056/4064/11027/7431/199713/730249/2326/6279/6347/3569/7292/10859/1511/3383/5054/10225/7412/5724/6372/1234/6678/27063/4049/6348/1439/1437	70
GO:0002703	BP	GO:0002703	regulation of leukocyte mediated immunity	54/1204	185/17913	6.22647e-21	9.12361e-19	6.77972e-19	56253/2268/3952/1178/50943/718/3805/11314/695/30009/30817/3689/7040/3596/8807/1378/5788/3586/940/8832/3593/2207/387837/59067/146850/5027/84868/3554/3594/84106/4068/114548/2213/3902/259197/729230/10666/7454/3569/3684/7292/10859/6318/3558/54440/9437/3575/10225/5724/91543/2208/6372/339390/4049	54
GO:0002687	BP	GO:0002687	positive regulation of leukocyte migration	43/1204	121/17913	1.3256e-20	1.88689e-18	1.40214e-18	6693/10563/728/1991/6363/6403/7070/6351/1240/7040/1236/54209/7060/972/3071/7941/6346/8784/3627/6352/2358/3554/1435/719/3579/6354/3576/729230/7424/64805/8995/199/3569/3676/1230/5919/6355/3383/6366/5054/5724/6348/8740	43
GO:0042098	BP	GO:0042098	T cell proliferation	52/1204	177/17913	2.4128e-20	3.33905e-18	2.48123e-18	3479/10288/6693/3952/1178/50943/6363/64926/7040/6556/5788/3620/10148/3586/940/3115/944/3071/970/30835/6352/80380/3593/59067/5027/84868/916/3594/301/920/1794/10457/7293/3113/729230/3109/11326/8995/199/3569/3559/7292/10859/5294/160365/3558/10673/54440/7412/339390/8740/29126	52
GO:0050727	BP	GO:0050727	regulation of inflammatory response	91/1204	479/17913	7.02699e-20	9.46175e-18	7.03099e-18	4210/3479/2865/3952/5176/728/3848/1991/8840/50943/348/718/710/695/3055/116379/7130/1215/5743/5008/3689/353514/1236/1378/81792/5788/3620/716/4314/4317/3586/54/81793/54209/51284/940/7941/6346/6352/2358/3593/2207/91662/712/59067/6283/115362/56670/7097/3554/301/715/714/114548/2213/9180/719/10333/3075/720/6401/1268/225/729230/199713/8877/56833/730249/11326/6279/730/3569/3684/3559/7292/5294/3558/325/71…	91
GO:0060326	BP	GO:0060326	cell chemotaxis	62/1204	253/17913	1.55003e-19	2.03218e-17	1.5101e-17	10563/1441/728/6363/5159/6351/1240/30817/3689/5293/1236/6356/6368/3577/3586/120425/7060/972/3071/7941/6346/3627/6352/4015/2358/6283/6357/301/8829/1435/719/3579/1113/6354/796/6373/3576/729230/7424/56833/26585/6279/199/6347/3569/643/1230/1880/5919/5294/1901/6366/3603/5054/7412/6372/1234/6370/6348/8740/6280/3273	62
GO:0070665	BP	GO:0070665	positive regulation of leukocyte proliferation	44/1204	134/17913	1.6723e-19	2.13012e-17	1.58289e-17	3479/10288/3952/50943/6363/1141/3568/64926/3596/5788/10148/940/3115/972/3071/970/2255/30835/6352/3593/59067/84868/916/3594/301/920/1435/115352/7293/3113/729230/3109/199/3569/3559/7292/1880/160365/3558/10673/54440/7412/29126/5741	44
GO:0002683	BP	GO:0002683	negative regulation of immune system process	87/1204	451/17913	1.71026e-19	2.13012e-17	1.58289e-17	10288/6693/54900/50943/710/3805/64092/11117/29909/11314/695/284021/30009/3111/7070/7940/7040/4321/1378/5788/929/84174/3620/84959/558/3586/11025/2633/972/5654/9935/8832/80380/3593/2207/387837/84868/23643/10077/10875/23547/301/714/10457/2213/11006/10333/3579/115352/3902/133396/4332/1268/11027/201633/729230/56833/730249/11326/2737/26585/338382/2200/6347/284/3662/1281/7305/3559/7292/7043/3624/10859/6…	87
GO:0002283	BP	GO:0002283	neutrophil activation involved in immune response	91/1204	488/17913	2.55319e-19	3.10244e-17	2.30541e-17	10288/6518/2268/728/3848/27180/1991/6402/84658/3903/718/2219/9535/1116/963/11314/3101/10394/7130/4973/2204/80301/401258/3689/1118/6556/1378/932/2357/5788/929/2212/51806/338339/51816/3577/4317/11025/3071/2215/1536/3687/53831/8778/23601/2358/2207/6283/7097/6317/3683/2352/10875/5328/1794/84106/945/222487/6515/719/948/3579/100049587/199675/4332/170482/11027/10326/820/5806/6279/11031/150372/3684/7305/…	91
GO:0002685	BP	GO:0002685	regulation of leukocyte migration	52/1204	186/17913	2.76466e-19	3.26191e-17	2.42391e-17	6693/10563/728/1991/6363/11117/11314/6403/7070/6351/1240/7040/1236/54209/7060/148823/972/3071/7941/6346/8784/3627/6352/2358/1524/3554/301/1435/719/3579/6354/3576/729230/7424/56833/64805/8995/26585/199/6347/3569/3676/1230/5919/6355/3383/6366/5054/5724/6370/6348/8740	52
GO:0002449	BP	GO:0002449	lymphocyte mediated immunity	67/1204	293/17913	2.81537e-19	3.26191e-17	2.42391e-17	56253/3004/3952/1178/50943/718/710/3805/695/30009/387836/7040/6556/5452/8807/1378/5788/84174/716/3586/940/972/57823/3593/2207/712/387837/59067/146850/5027/84868/3554/3594/10875/715/714/4068/114548/2213/3902/720/3119/259197/729230/51311/939/10666/7454/3811/730/3569/7292/10859/6318/3558/54440/9437/3383/713/3575/10225/91543/2208/339390/64005/4049/3824	67
GO:0002706	BP	GO:0002706	regulation of lymphocyte mediated immunity	44/1204	136/17913	3.21596e-19	3.64134e-17	2.70587e-17	56253/3952/1178/50943/718/3805/695/30009/7040/8807/1378/5788/3586/940/3593/2207/387837/59067/146850/5027/84868/3554/3594/4068/114548/2213/3902/259197/729230/10666/7454/3569/7292/10859/6318/3558/54440/9437/3575/10225/91543/2208/339390/4049	44
GO:0002446	BP	GO:0002446	neutrophil mediated immunity	92/1204	499/17913	3.53166e-19	3.90994e-17	2.90546e-17	10288/6518/2268/728/3848/27180/1991/6402/84658/3903/718/2219/9535/1116/963/11314/3101/10394/7130/4973/2204/80301/401258/3689/1118/6556/1378/932/2357/5788/929/2212/51806/338339/51816/3577/4317/11025/3071/2215/1536/3687/53831/8778/23601/2358/2207/6283/7097/6317/3683/2352/10875/5328/1794/84106/945/222487/6515/719/948/3579/100049587/199675/4332/170482/10326/820/5806/6279/11031/150372/3569/3684/7305/1…	92
GO:0042129	BP	GO:0042129	regulation of T cell proliferation	46/1204	149/17913	4.16691e-19	4.51294e-17	3.35355e-17	3479/10288/6693/3952/1178/50943/6363/64926/7040/5788/3620/10148/3586/940/3115/944/3071/970/30835/6352/80380/3593/59067/84868/916/3594/301/920/10457/3113/729230/3109/11326/8995/199/3569/3559/7292/10859/160365/3558/10673/54440/7412/339390/29126	46
GO:0001906	BP	GO:0001906	cell killing	47/1204	156/17913	5.22335e-19	5.53675e-17	4.11434e-17	56253/3004/3952/1991/718/3805/1673/387836/3596/8807/5788/10578/57823/3593/57817/387837/59067/6283/146850/5027/84868/6357/3594/4068/2213/3075/3902/1113/259197/10666/820/3811/130120/3853/3684/7305/10859/1511/6318/3458/9437/3383/3575/2208/6372/3273/140880	47
GO:0043312	BP	GO:0043312	neutrophil degranulation	90/1204	485/17913	5.66104e-19	5.87569e-17	4.3662e-17	10288/6518/2268/728/3848/27180/1991/6402/84658/3903/718/2219/9535/1116/963/11314/3101/10394/7130/4973/2204/80301/401258/3689/1118/6556/1378/932/2357/5788/929/2212/51806/338339/51816/3577/4317/11025/3071/2215/1536/3687/53831/8778/23601/2358/2207/6283/7097/6317/3683/2352/10875/5328/1794/84106/945/222487/6515/719/948/3579/100049587/199675/4332/170482/10326/820/5806/6279/11031/150372/3684/7305/126014…	90
GO:0032946	BP	GO:0032946	positive regulation of mononuclear cell proliferation	42/1204	126/17913	5.91313e-19	6.01209e-17	4.46756e-17	3479/10288/3952/50943/6363/1141/64926/3596/5788/10148/940/3115/972/3071/970/2255/30835/6352/3593/59067/84868/916/3594/301/920/1435/115352/7293/3113/729230/3109/199/3569/3559/7292/1880/160365/3558/10673/54440/7412/29126	42
GO:1902105	BP	GO:1902105	regulation of leukocyte differentiation	62/1204	267/17913	2.78884e-18	2.7788e-16	2.06492e-16	10288/50943/6363/81501/695/30009/3111/914/7040/942/1378/5788/84959/558/11025/54209/9840/940/972/2124/3071/9935/8784/3593/146850/3594/301/714/920/114548/2213/11006/1435/115352/3902/729230/939/56833/2737/2200/150372/3662/7305/3559/1230/7292/3624/10859/941/3558/3458/54440/9770/325/3575/56603/6348/257101/51208/6422/3059/9370	62
GO:0050671	BP	GO:0050671	positive regulation of lymphocyte proliferation	41/1204	125/17913	3.02632e-18	2.9563e-16	2.19682e-16	3479/10288/3952/50943/6363/1141/64926/3596/5788/10148/940/3115/972/3071/970/2255/30835/6352/3593/59067/84868/916/3594/301/920/115352/7293/3113/729230/3109/199/3569/3559/7292/1880/160365/3558/10673/54440/7412/29126	41
GO:0050663	BP	GO:0050663	cytokine secretion	56/1204	230/17913	1.24997e-17	1.19757e-15	8.89909e-16	56253/2268/3952/7096/8840/50943/6363/26253/2219/1116/5047/5008/914/353514/4321/1236/929/4317/3586/81793/10631/2633/6346/23208/3937/23601/91662/6283/115362/7097/64109/5027/283420/84868/7291/301/114548/2213/948/10333/11027/51311/199713/1149/5552/199/93978/284/247/10859/160365/9447/6348/1436/29126/152138	56
GO:0042102	BP	GO:0042102	positive regulation of T cell proliferation	34/1204	90/17913	1.5692e-17	1.47505e-15	1.09611e-15	3479/10288/3952/50943/6363/64926/5788/10148/940/3115/3071/970/30835/6352/3593/59067/84868/916/3594/301/920/3113/729230/3109/199/3569/3559/7292/160365/3558/10673/54440/7412/29126	34
GO:0002699	BP	GO:0002699	positive regulation of immune effector process	51/1204	198/17913	2.81986e-17	2.60158e-15	1.93323e-15	56253/2268/2865/50943/6363/718/51237/3805/11314/695/30009/30817/3689/7040/3596/942/8807/5788/940/972/8832/3593/2207/59067/5027/3554/3594/301/4068/114548/948/3902/7293/259197/729230/3109/10666/3569/3684/7292/10859/941/3558/3458/54440/25818/5724/91543/2208/4049/377630	51
GO:0002460	BP	GO:0002460	adaptive immune response based on somatic recombination of immune receptors built from immunoglobulin superfamily domains	64/1204	295/17913	3.01821e-17	2.73395e-15	2.03159e-15	3004/6693/10563/1178/50943/6363/718/710/10068/695/30009/89857/7040/6556/5452/8807/1378/5788/84174/716/10148/3586/940/972/3593/2207/4063/712/5027/84868/3554/3594/10875/301/715/714/920/114548/2213/720/3119/729230/51311/939/10666/7454/730/3569/3662/7292/10859/941/3558/10673/54440/3383/713/3575/91543/2208/339390/64005/4049/29126	64
GO:0050921	BP	GO:0050921	positive regulation of chemotaxis	40/1204	130/17913	9.83663e-17	8.75109e-15	6.5029e-15	10563/728/6363/5159/6351/1240/7040/1236/1233/54209/7060/972/3071/7941/6346/846/2255/3627/6352/2358/56670/8829/1435/719/3579/6354/3576/729230/7424/64805/199/3569/1230/5919/1901/6366/3603/5054/6348/8740	40
GO:0050920	BP	GO:0050920	regulation of chemotaxis	48/1204	186/17913	2.25356e-16	1.96969e-14	1.46367e-14	10563/728/1991/6363/5159/6351/1240/7040/1236/1233/54209/7060/972/3071/7941/6346/846/2255/3627/6352/2358/56670/8829/1435/719/3579/6354/3576/729230/7424/56833/64805/26585/199/6347/3569/25960/1230/1880/5919/1901/10716/6366/3603/5054/6348/8740/3273	48
GO:1903555	BP	GO:1903555	regulation of tumor necrosis factor superfamily cytokine production	43/1204	155/17913	4.82084e-16	4.14094e-14	3.07711e-14	3479/6693/3952/7096/50943/6363/6504/914/942/353514/5788/929/558/4317/3586/54/54209/1536/23208/3593/2207/1524/7097/84868/7291/23643/23547/10457/945/948/11027/729230/1149/284/7305/10859/3458/54440/5724/50856/6348/29126/9370	43
GO:0002286	BP	GO:0002286	T cell activation involved in immune response	32/1204	88/17913	5.12836e-16	4.33042e-14	3.21792e-14	6693/50943/6363/26253/30009/8320/942/6556/338339/3936/3593/4063/84868/3683/911/3594/10875/301/114548/2213/3109/8995/3569/3662/7292/1880/10859/941/3558/3458/3383/54518	32
GO:0050730	BP	GO:0050730	regulation of peptidyl-tyrosine phosphorylation	55/1204	245/17913	1.11726e-15	9.27702e-14	6.89372e-14	3678/3479/3952/64092/11009/11314/116379/6423/7070/5008/653361/3689/7040/3596/353514/5788/54209/7060/1272/972/2255/8784/6352/2209/3593/59067/3356/916/57091/920/8829/948/133396/50507/8995/885/26585/3569/284/5175/941/2252/2322/3558/3458/3383/857/2688/3589/1436/6422/3059/1437/9370/3273	55
GO:0050707	BP	GO:0050707	regulation of cytokine secretion	49/1204	201/17913	1.29787e-15	1.06e-13	7.87682e-14	56253/2268/7096/8840/50943/6363/26253/2219/5047/5008/914/353514/4321/1236/929/4317/3586/81793/10631/2633/6346/23208/23601/91662/7097/64109/5027/283420/84868/7291/301/114548/2213/10333/11027/51311/199713/1149/5552/199/93978/284/247/10859/9447/6348/1436/29126/152138	49
GO:0050866	BP	GO:0050866	negative regulation of cell activation	47/1204	187/17913	1.40393e-15	1.12813e-13	8.38309e-14	10288/6693/54900/50943/348/64092/11117/11314/695/284021/30009/7940/7040/5788/84174/3620/84959/558/3586/972/8832/80380/84868/10077/170692/301/10457/2213/3902/133396/4332/1268/7056/201633/729230/11326/2737/7305/3559/7292/3624/10859/3558/146722/339390/29126/6422	47
GO:0045088	BP	GO:0045088	regulation of innate immune response	78/1204	440/17913	1.94615e-15	1.539e-13	1.14363e-13	79931/56253/2268/3952/7096/26253/348/710/3805/2219/11314/695/3055/1513/3689/4321/81035/8807/1378/929/338339/81793/51284/64581/30835/3385/6352/2358/8685/3593/2207/387837/59067/115362/146850/7097/10462/84868/23643/23547/4068/2213/94025/948/10333/115352/3902/4332/170482/114770/11027/259197/51311/10666/56833/730249/285852/149628/11326/130120/338382/6279/93978/3662/3684/10859/6318/3458/9437/857/1514/1…	78
GO:0071706	BP	GO:0071706	tumor necrosis factor superfamily cytokine production	43/1204	161/17913	2.17149e-15	1.69037e-13	1.25611e-13	3479/6693/3952/7096/50943/6363/6504/914/942/353514/5788/929/558/4317/3586/54/54209/1536/23208/3593/2207/1524/7097/84868/7291/23643/23547/10457/945/948/11027/729230/1149/284/7305/10859/3458/54440/5724/50856/6348/29126/9370	43
GO:0018108	BP	GO:0018108	peptidyl-tyrosine phosphorylation	67/1204	346/17913	2.32627e-15	1.783e-13	1.32494e-13	3678/3479/4914/2268/3952/64092/11009/11314/695/3055/116379/6423/5159/7070/5008/653361/3689/7040/3596/353514/2202/5788/558/54209/7060/1272/972/101180976/2255/8784/6352/2209/3593/59067/3356/2046/916/57091/4145/920/8829/238/948/133396/50507/8995/885/26585/3569/284/5175/941/2252/2322/3558/3458/3383/857/2051/2688/3589/1436/6422/3059/1437/9370/3273	67
GO:0030217	BP	GO:0030217	T cell differentiation	53/1204	234/17913	2.50408e-15	1.8902e-13	1.4046e-13	10288/6693/3952/50943/6363/26253/399/30009/3111/914/5293/7040/8320/942/1236/1378/5788/338339/9840/26279/940/972/3071/9935/8784/3593/4063/146850/916/387357/3594/301/920/1794/114548/11006/3902/729230/939/2737/3569/3662/3559/7292/1880/941/3558/3458/54440/3575/56603/91543/257101	53
GO:0031341	BP	GO:0031341	regulation of cell killing	30/1204	82/17913	3.47791e-15	2.56657e-13	1.90721e-13	56253/3952/3805/3596/8807/5788/3593/387837/59067/146850/5027/84868/3594/4068/2213/3075/3902/259197/10666/3853/3684/7305/10859/6318/3458/9437/3383/3575/2208/6372	30
GO:0050731	BP	GO:0050731	positive regulation of peptidyl-tyrosine phosphorylation	46/1204	184/17913	3.50315e-15	2.56657e-13	1.90721e-13	3678/3479/3952/11009/5008/653361/7040/3596/353514/5788/54209/7060/1272/972/2255/8784/6352/2209/3593/59067/3356/916/57091/920/8829/948/133396/50507/8995/885/26585/3569/284/5175/941/2252/2322/3558/3458/3383/2688/3589/1436/3059/1437/9370	46
GO:0018212	BP	GO:0018212	peptidyl-tyrosine modification	67/1204	349/17913	3.63034e-15	2.58605e-13	1.92168e-13	3678/3479/4914/2268/3952/64092/11009/11314/695/3055/116379/6423/5159/7070/5008/653361/3689/7040/3596/353514/2202/5788/558/54209/7060/1272/972/101180976/2255/8784/6352/2209/3593/59067/3356/2046/916/57091/4145/920/8829/238/948/133396/50507/8995/885/26585/3569/284/5175/941/2252/2322/3558/3458/3383/857/2051/2688/3589/1436/6422/3059/1437/9370/3273	67
GO:0098542	BP	GO:0098542	defense response to other organism	82/1204	481/17913	3.63355e-15	2.58605e-13	1.92168e-13	2268/6693/10563/728/1991/26253/1673/6403/200315/7040/6556/4321/5788/10578/338339/3586/54/51284/23166/64581/2633/944/6407/23208/5654/101180976/3627/91607/219972/2358/3593/57817/6283/7097/5027/84868/1053/10077/3594/10875/920/114548/948/10333/1113/114770/245937/51311/56833/820/130120/6279/3853/93978/3569/3662/3559/7292/10859/1511/5919/10964/3458/3434/164668/25818/4283/163351/5054/91543/6372/60489/94…	82
GO:0097530	BP	GO:0097530	granulocyte migration	33/1204	100/17913	4.84984e-15	3.40308e-13	2.52882e-13	1441/728/6363/11314/1240/30817/3689/5293/1236/6356/120425/7060/972/3071/6352/6283/3554/6357/301/1435/719/3579/6354/3576/56833/6279/5175/5919/5294/6366/6372/6348/6280	33
GO:0042113	BP	GO:0042113	B cell activation	50/1204	215/17913	5.07281e-15	3.5101e-13	2.60834e-13	4914/54900/5579/50943/51237/64092/1141/11314/695/30009/5293/7040/3596/5452/5788/84174/3586/940/972/3071/59067/115350/2213/222487/3956/115352/4332/7293/939/56833/150372/3569/643/3676/7305/7292/3624/1880/973/2322/3558/1137/10673/55619/4066/9452/3575/7412/3589/6422	50
GO:0006968	BP	GO:0006968	cellular defense response	24/1204	53/17913	6.8229e-15	4.65639e-13	3.46015e-13	10288/6693/728/3805/1232/653361/3702/10578/23601/1524/23643/10871/4068/4688/3579/3812/4332/50852/729230/7305/4046/9437/4283/1234	24
GO:0071674	BP	GO:0071674	mononuclear cell migration	27/1204	68/17913	7.74407e-15	5.21365e-13	3.87424e-13	728/1240/7040/6368/120425/7941/6346/3627/6352/2358/6283/301/1435/719/6354/796/729230/56833/26585/199/6347/3569/5175/1230/5919/5054/6348	27
GO:0050729	BP	GO:0050729	positive regulation of inflammatory response	41/1204	153/17913	8.60277e-15	5.71453e-13	4.24645e-13	2865/8840/718/695/5743/5008/3689/353514/1236/3620/4317/81793/54209/51284/940/7941/6346/3593/2207/91662/712/59067/6283/115362/56670/7097/9180/10333/1268/729230/6279/3569/3684/7292/5294/3558/5054/2167/4049/6348/6280	41
GO:0071219	BP	GO:0071219	cellular response to molecule of bacterial origin	45/1204	183/17913	1.34744e-14	8.8328e-13	6.56362e-13	79931/10288/7096/11009/3055/7040/4360/929/558/3586/54209/3627/6352/8564/3593/57817/1524/7097/84868/1053/23643/114548/2213/948/10333/9450/3576/4064/11027/7431/199713/730249/6347/3569/7292/10859/1511/3383/5054/5724/6372/1234/27063/6348/1437	45
GO:0002822	BP	GO:0002822	regulation of adaptive immune response based on somatic recombination of immune receptors built from immunoglobulin superfamily domains	38/1204	135/17913	1.4636e-14	9.46965e-13	7.03686e-13	1178/50943/6363/718/695/30009/7040/6556/1378/5788/3586/940/3593/2207/5027/84868/3554/3594/301/920/114548/2213/729230/10666/7454/3569/7292/10859/941/3558/10673/54440/3575/91543/2208/339390/4049/29126	38
GO:0002695	BP	GO:0002695	negative regulation of leukocyte activation	42/1204	163/17913	1.79996e-14	1.14967e-12	8.54314e-13	10288/6693/54900/50943/64092/11314/695/284021/30009/7940/7040/5788/84174/3620/558/3586/972/8832/80380/84868/10077/301/10457/2213/3902/133396/4332/1268/201633/729230/11326/2737/7305/3559/7292/3624/10859/3558/146722/339390/29126/6422	42
GO:0002690	BP	GO:0002690	positive regulation of leukocyte chemotaxis	29/1204	81/17913	1.93975e-14	1.22327e-12	9.09009e-13	10563/728/6363/6351/1240/1236/7060/972/3071/7941/6346/3627/6352/2358/1435/719/3579/6354/3576/729230/7424/199/3569/1230/5919/6366/5054/6348/8740	29
GO:0002819	BP	GO:0002819	regulation of adaptive immune response	40/1204	150/17913	2.1852e-14	1.36083e-12	1.01123e-12	1178/50943/6363/718/64092/695/30009/7040/6556/1378/5788/3586/940/3593/2207/5027/84868/3554/3594/301/920/114548/2213/729230/10666/7454/3569/7292/10859/941/3558/10673/54440/962/3575/91543/2208/339390/4049/29126	40
GO:0045619	BP	GO:0045619	regulation of lymphocyte differentiation	42/1204	164/17913	2.26577e-14	1.39359e-12	1.03557e-12	10288/50943/6363/695/30009/3111/914/7040/942/1378/5788/558/9840/940/972/3071/8784/3593/146850/3594/301/114548/11006/115352/3902/729230/939/56833/2737/150372/3662/3559/7292/3624/941/3558/3458/54440/3575/56603/257101/6422	42
GO:0032680	BP	GO:0032680	regulation of tumor necrosis factor production	40/1204	151/17913	2.78367e-14	1.69125e-12	1.25676e-12	3479/6693/3952/7096/50943/6363/6504/914/353514/5788/929/558/4317/3586/54/54209/1536/23208/3593/2207/1524/7097/84868/7291/23643/23547/10457/945/948/11027/729230/1149/284/7305/10859/54440/5724/50856/6348/9370	40
GO:0001818	BP	GO:0001818	negative regulation of cytokine production	58/1204	290/17913	4.22338e-14	2.53504e-12	1.88378e-12	4210/3479/1991/50943/6504/695/30009/1240/7040/3596/6556/353514/5788/3620/558/4317/3586/54/54209/2633/3071/23208/8832/80380/3593/91662/1524/84868/7291/23547/301/114548/10457/945/2213/10333/3902/225/201633/51311/199713/730249/1149/11326/5552/3569/284/7305/7292/7043/3624/10859/3458/10225/50856/29126/9370/152138	58
GO:0071621	BP	GO:0071621	granulocyte chemotaxis	29/1204	84/17913	5.78812e-14	3.43291e-12	2.55098e-12	1441/728/6363/1240/30817/3689/5293/1236/6356/120425/7060/972/3071/6352/6283/6357/301/1435/719/3579/6354/3576/6279/5919/5294/6366/6372/6348/6280	29
GO:0006959	BP	GO:0006959	humoral immune response	56/1204	276/17913	6.17769e-14	3.62085e-12	2.69064e-12	10563/728/3848/1991/718/710/2219/1673/6556/5452/1236/1378/5788/10578/716/10148/54209/940/6407/712/6283/54210/6357/715/714/4068/2213/719/3075/720/1113/3119/114770/729230/730249/11326/820/130120/6279/730/3853/6347/3569/1880/1511/5919/25818/713/2208/6372/5199/4049/3512/6280/3273/57119	56
GO:0032640	BP	GO:0032640	tumor necrosis factor production	40/1204	155/17913	7.16139e-14	4.14861e-12	3.08282e-12	3479/6693/3952/7096/50943/6363/6504/914/353514/5788/929/558/4317/3586/54/54209/1536/23208/3593/2207/1524/7097/84868/7291/23643/23547/10457/945/948/11027/729230/1149/284/7305/10859/54440/5724/50856/6348/9370	40
GO:0002768	BP	GO:0002768	immune response-regulating cell surface receptor signaling pathway	74/1204	434/17913	8.3529e-14	4.78323e-12	3.5544e-12	10288/2268/3127/54900/5579/728/50943/26253/2206/2219/3122/11314/695/3055/89857/7070/2214/3702/5293/9473/3802/3117/1236/1378/5788/196051/84174/2212/338339/2533/9840/148823/2633/3115/3071/3118/30835/3937/3385/2358/2209/2207/387837/10462/916/387357/23547/920/2213/4772/94025/11006/719/115352/2210/3119/4332/50852/170482/11027/259197/3113/2205/10666/7454/93978/150372/10859/973/917/3123/64005/50856/3120	74
GO:0001909	BP	GO:0001909	leukocyte mediated cytotoxicity	31/1204	97/17913	8.80687e-14	4.98589e-12	3.70499e-12	56253/3004/3952/1991/3805/387836/8807/5788/57823/3593/387837/59067/146850/5027/84868/3594/4068/2213/3902/259197/10666/3811/3684/7305/10859/1511/6318/9437/3383/3575/6372	31
GO:0002791	BP	GO:0002791	regulation of peptide secretion	79/1204	483/17913	1.17486e-13	6.52238e-12	4.84676e-12	56253/3479/2268/2865/3952/7096/8840/50943/6363/26253/348/2219/7021/5047/338442/5008/914/7040/3596/353514/4321/1236/929/4317/3586/81793/10631/54209/2633/972/6346/23208/846/222546/6352/23601/3747/91662/7097/64109/5027/283420/84868/7291/6860/301/114548/945/2213/777/10333/1268/7293/11027/7424/51311/199713/1149/5552/6279/199/93978/3569/284/247/7292/7043/10859/3558/3458/91543/4887/9447/27063/6348/1436/…	79
GO:0002573	BP	GO:0002573	myeloid leukocyte differentiation	46/1204	201/17913	1.17827e-13	6.52238e-12	4.84676e-12	8840/6363/81501/5293/7040/375387/1236/84959/11025/6688/54209/972/2124/9935/139716/3593/2207/5153/7097/56975/1053/714/920/11006/1435/133396/55509/2200/3662/7305/126014/1230/3624/1880/10859/3458/9770/325/6348/1436/51208/6422/3059/1437/4318/9370	46
GO:0001910	BP	GO:0001910	regulation of leukocyte mediated cytotoxicity	25/1204	64/17913	1.20276e-13	6.58477e-12	4.89312e-12	56253/3952/3805/8807/5788/3593/387837/59067/146850/5027/84868/3594/4068/2213/3902/259197/10666/3684/7305/10859/6318/9437/3383/3575/6372	25
GO:0002285	BP	GO:0002285	lymphocyte activation involved in immune response	40/1204	158/17913	1.42093e-13	7.69465e-12	5.71787e-12	6693/50943/6363/26253/30009/7040/8320/942/6556/5788/338339/3586/940/3936/3593/4063/84868/3683/911/3594/10875/301/114548/2213/3956/3109/8995/3569/3662/7292/1880/10859/941/3558/3458/55619/3383/9452/54518/257101	40
GO:0002688	BP	GO:0002688	regulation of leukocyte chemotaxis	32/1204	105/17913	1.55931e-13	8.26435e-12	6.14121e-12	10563/728/6363/6351/1240/1236/7060/972/3071/7941/6346/3627/6352/2358/1435/719/3579/6354/3576/729230/7424/56833/26585/199/6347/3569/1230/5919/6366/5054/6348/8740	32
GO:0032609	BP	GO:0032609	interferon-gamma production	32/1204	105/17913	1.55931e-13	8.26435e-12	6.14121e-12	6693/50943/914/3702/8320/6556/8807/1236/929/10148/558/3586/51284/3115/80380/3593/59067/84868/916/3554/3594/3113/729230/51311/7292/3624/10859/3558/54440/10225/4049/29126	32
GO:0042742	BP	GO:0042742	defense response to bacterium	51/1204	245/17913	2.91083e-13	1.5265e-11	1.13434e-11	2268/6693/10563/728/1991/26253/1673/6403/6556/10578/338339/3586/54/23166/944/6407/23208/219972/2358/3593/6283/7097/5027/84868/1053/920/114548/948/10333/1113/114770/245937/56833/820/130120/6279/3853/3569/1511/5919/25818/163351/5054/6372/114132/5199/4049/3512/6280/57119/140880	51
GO:0071216	BP	GO:0071216	cellular response to biotic stimulus	46/1204	206/17913	3.04428e-13	1.57985e-11	1.17398e-11	79931/10288/7096/11009/695/3055/7040/4360/929/558/3586/54209/3627/6352/8564/3593/57817/1524/7097/84868/1053/23643/114548/2213/948/10333/9450/3576/4064/11027/7431/199713/730249/6347/3569/7292/10859/1511/3383/5054/5724/6372/1234/27063/6348/1437	46
GO:0002440	BP	GO:0002440	production of molecular mediator of immune response	44/1204	191/17913	3.15631e-13	1.6118e-11	1.19772e-11	2865/54900/1991/1178/50943/51237/3805/695/30009/7040/3596/6556/5452/8807/5788/3586/940/972/3593/2207/7097/3554/10875/114548/2213/948/115352/1113/3119/7293/729230/3569/284/7292/7043/10859/3558/10673/54440/25818/9452/3575/10225/91543	44
GO:0002824	BP	GO:0002824	positive regulation of adaptive immune response based on somatic recombination of immune receptors built from immunoglobulin superfamily domains	29/1204	89/17913	3.17053e-13	1.6118e-11	1.19772e-11	50943/6363/718/695/30009/7040/6556/5788/940/3593/2207/5027/3554/3594/301/920/114548/729230/10666/3569/7292/941/3558/10673/54440/91543/2208/4049/29126	29
GO:0050708	BP	GO:0050708	regulation of protein secretion	75/1204	456/17913	3.76339e-13	1.89386e-11	1.40732e-11	56253/3479/2268/3952/7096/8840/50943/6363/26253/348/2219/7021/5047/338442/5008/914/7040/3596/353514/4321/1236/929/4317/3586/81793/10631/54209/2633/6346/23208/846/222546/6352/23601/3747/91662/7097/64109/5027/283420/84868/7291/6860/301/114548/945/2213/777/10333/1268/7293/11027/7424/51311/199713/1149/5552/199/93978/3569/284/247/7292/7043/10859/3558/3458/91543/9447/27063/6348/1436/29126/6422/152138	75
GO:0001501	BP	GO:0001501	skeletal system development	77/1204	479/17913	6.07155e-13	3.02484e-11	2.24775e-11	4313/3479/2268/2121/3952/651/1277/8840/2662/50515/2251/1116/340419/5396/6423/1513/4256/1240/2313/1009/7040/9350/81792/2202/5788/4060/145258/340260/54/25884/3226/1311/4015/23213/4094/1301/5027/56975/7477/7291/1278/249/4322/392255/5744/497189/6424/2737/26585/2200/1834/1281/7305/7043/10859/54360/3225/7476/9770/1749/56603/8646/9241/2688/7092/1300/6678/338773/6591/51208/6422/8626/4318/9104/9496/5741/1…	77
GO:0001503	BP	GO:0001503	ossification	67/1204	388/17913	7.04084e-13	3.47302e-11	2.58079e-11	4313/3479/2268/3952/651/1277/8840/2662/340419/6423/1290/5743/1513/4256/50964/1009/7040/3381/3488/9350/50846/25884/1311/846/117581/1462/4015/23601/1301/5027/56975/7477/7291/1278/249/4322/10457/1435/5744/6096/1959/9902/5552/2737/26585/3569/1834/3371/1230/7043/1901/9770/1749/8646/22801/9241/1291/6678/338773/115908/6348/6591/6422/8626/4318/5741/134701	67
GO:0002705	BP	GO:0002705	positive regulation of leukocyte mediated immunity	33/1204	117/17913	7.44257e-13	3.63518e-11	2.70129e-11	56253/2268/50943/718/3805/695/30009/3689/7040/3596/8807/5788/940/3593/2207/59067/5027/3554/3594/4068/114548/3902/259197/10666/3569/3684/7292/3558/54440/5724/91543/2208/4049	33
GO:1903532	BP	GO:1903532	positive regulation of secretion by cell	66/1204	381/17913	9.03288e-13	4.36911e-11	3.24667e-11	56253/3479/2268/3952/7096/6363/26253/2219/1141/5047/6696/338442/5008/914/3689/7040/3596/353514/4321/929/4317/3586/10631/54209/23025/6346/846/222546/23601/8564/2207/91662/7097/64109/5027/283420/84868/7291/6860/114548/945/1268/7293/11027/7424/51311/885/199/93978/3569/3684/247/7292/7043/3624/3558/3458/56729/552/5724/4887/9447/27063/6348/1436/29126	66
GO:0071222	BP	GO:0071222	cellular response to lipopolysaccharide	41/1204	176/17913	1.37455e-12	6.58461e-11	4.893e-11	79931/10288/11009/3055/7040/4360/929/558/3586/3627/6352/8564/3593/57817/1524/7097/84868/1053/23643/114548/948/9450/3576/4064/11027/7431/199713/730249/6347/3569/7292/10859/1511/3383/5054/5724/6372/1234/27063/6348/1437	41
GO:0046631	BP	GO:0046631	alpha-beta T cell activation	35/1204	133/17913	1.4054e-12	6.66831e-11	4.9552e-11	6693/50943/6363/11314/30009/64926/8320/942/5788/10148/26279/940/3071/3593/4063/916/3594/301/1794/114548/729230/2737/3569/3662/7292/1880/10859/941/3558/3458/54440/91543/50856/257101/29126	35
GO:0002821	BP	GO:0002821	positive regulation of adaptive immune response	29/1204	94/17913	1.5187e-12	7.13788e-11	5.30413e-11	50943/6363/718/695/30009/7040/6556/5788/940/3593/2207/5027/3554/3594/301/920/114548/729230/10666/3569/7292/941/3558/10673/54440/91543/2208/4049/29126	29
GO:0051047	BP	GO:0051047	positive regulation of secretion	68/1204	409/17913	2.92186e-12	1.36044e-10	1.01094e-10	56253/3479/2268/3952/7096/6363/26253/2219/1141/5047/6696/338442/5008/914/3689/7040/3596/353514/4321/929/4317/3586/10631/54209/23025/6346/846/222546/23601/8564/2207/91662/7097/64109/5027/283420/84868/7291/6860/114548/945/1268/7293/11027/7424/51311/4987/885/6279/199/93978/3569/3684/247/7292/7043/3624/3558/3458/56729/552/5724/4887/9447/27063/6348/1436/29126	68
GO:0070098	BP	GO:0070098	chemokine-mediated signaling pathway	21/1204	51/17913	3.28078e-12	1.51341e-10	1.12461e-10	1232/1240/1236/1233/3577/54209/3627/6352/10663/1524/3579/6373/729230/6586/643/1237/1230/2532/6366/2826/1234	21
GO:0050864	BP	GO:0050864	regulation of B cell activation	31/1204	110/17913	3.77395e-12	1.72494e-10	1.2818e-10	50943/51237/64092/1141/11314/695/30009/7040/3596/5788/84174/3586/940/972/3071/59067/2213/115352/4332/7293/939/56833/150372/3569/7305/7292/3624/1880/3558/10673/6422	31
GO:0002708	BP	GO:0002708	positive regulation of lymphocyte mediated immunity	28/1204	91/17913	3.95913e-12	1.79312e-10	1.33246e-10	56253/50943/718/3805/695/30009/7040/8807/5788/940/3593/2207/59067/5027/3554/3594/4068/114548/3902/259197/10666/3569/7292/3558/54440/91543/2208/4049	28
GO:0045580	BP	GO:0045580	regulation of T cell differentiation	35/1204	139/17913	5.6103e-12	2.495e-10	1.85403e-10	10288/50943/6363/30009/3111/914/7040/942/1378/5788/9840/940/972/3071/8784/3593/146850/3594/301/114548/11006/3902/729230/939/2737/3662/3559/7292/941/3558/3458/54440/3575/56603/257101	35
GO:0050715	BP	GO:0050715	positive regulation of cytokine secretion	34/1204	132/17913	5.65908e-12	2.495e-10	1.85403e-10	56253/2268/7096/6363/26253/2219/5047/5008/914/353514/4321/929/4317/3586/10631/6346/23601/91662/7097/64109/5027/283420/84868/7291/114548/11027/51311/199/93978/247/9447/6348/1436/29126	34
GO:0051250	BP	GO:0051250	negative regulation of lymphocyte activation	34/1204	132/17913	5.65908e-12	2.495e-10	1.85403e-10	10288/6693/54900/50943/64092/11314/695/30009/7940/7040/84174/3620/558/3586/972/80380/84868/301/10457/2213/3902/4332/201633/11326/2737/7305/3559/7292/3624/10859/3558/339390/29126/6422	34
GO:0006909	BP	GO:0006909	phagocytosis	56/1204	308/17913	6.84534e-12	2.99153e-10	2.223e-10	2268/3952/718/2219/6504/11314/84466/3055/9938/2214/4481/3689/7040/6556/81035/5788/929/196051/2212/558/54209/64581/3071/23208/83871/3385/2358/2209/8685/2207/7097/5027/1053/3683/301/1794/2213/948/4688/720/1089/8877/7454/5806/11031/199/6347/3684/7305/5175/5031/917/146722/64005/3560/9370	56
GO:0032649	BP	GO:0032649	regulation of interferon-gamma production	28/1204	93/17913	7.1442e-12	3.09499e-10	2.29988e-10	50943/914/6556/1236/929/10148/558/3586/51284/3115/80380/3593/59067/84868/916/3554/3594/3113/729230/51311/7292/3624/10859/3558/54440/10225/4049/29126	28
GO:0045089	BP	GO:0045089	positive regulation of innate immune response	63/1204	373/17913	9.34479e-12	4.01343e-10	2.98236e-10	79931/56253/7096/26253/3805/2219/11314/695/3055/1513/3689/4321/81035/8807/929/338339/81793/51284/64581/30835/3385/6352/2358/8685/3593/2207/59067/115362/7097/10462/84868/23643/23547/4068/94025/948/10333/115352/3902/4332/170482/114770/11027/259197/51311/10666/730249/285852/149628/130120/338382/6279/93978/3662/3684/857/1514/91543/146722/50856/9447/6280/377630	63
GO:0045123	BP	GO:0045123	cellular extravasation	22/1204	59/17913	1.07406e-11	4.57348e-10	3.39854e-10	6693/3952/1991/6402/6403/7070/3689/5293/120425/1524/3554/6401/729230/6347/3676/5175/5294/3383/6366/7412/5724/6370	22
GO:0002548	BP	GO:0002548	monocyte chemotaxis	19/1204	44/17913	1.28321e-11	5.41776e-10	4.02592e-10	6368/7941/6346/3627/6352/2358/6283/301/6354/796/729230/56833/26585/199/6347/3569/1230/5054/6348	19
GO:1990868	BP	GO:1990868	response to chemokine	22/1204	60/17913	1.58907e-11	6.59727e-10	4.90241e-10	1232/1240/1236/1233/3577/54209/3627/6352/4015/10663/1524/3579/6373/729230/6586/643/1237/1230/2532/6366/2826/1234	22
GO:1990869	BP	GO:1990869	cellular response to chemokine	22/1204	60/17913	1.58907e-11	6.59727e-10	4.90241e-10	1232/1240/1236/1233/3577/54209/3627/6352/4015/10663/1524/3579/6373/729230/6586/643/1237/1230/2532/6366/2826/1234	22
GO:0042116	BP	GO:0042116	macrophage activation	28/1204	96/17913	1.67388e-11	6.89198e-10	5.1214e-10	728/7096/3689/3596/6556/5788/4317/3586/54209/51284/972/2358/712/56670/7097/84868/2213/10333/133396/51311/8877/11326/199/3569/3684/7305/3458/6348	28
GO:0071887	BP	GO:0071887	leukocyte apoptotic process	29/1204	103/17913	1.91332e-11	7.81326e-10	5.806e-10	1178/6363/695/338442/5293/1236/3620/558/3586/972/6352/2207/5027/155038/3579/939/2737/3569/3559/10859/3558/1514/917/3575/6366/5304/1234/29126/3059	29
GO:0050714	BP	GO:0050714	positive regulation of protein secretion	49/1204	256/17913	2.14284e-11	8.67939e-10	6.44962e-10	56253/3479/2268/7096/6363/26253/2219/5047/338442/5008/914/7040/3596/353514/4321/929/4317/3586/10631/54209/6346/846/222546/23601/91662/7097/64109/5027/283420/84868/7291/114548/945/7293/11027/7424/51311/199/93978/3569/247/7292/7043/3558/9447/27063/6348/1436/29126	49
GO:0002793	BP	GO:0002793	positive regulation of peptide secretion	51/1204	275/17913	2.82319e-11	1.13428e-09	8.42882e-10	56253/3479/2268/7096/6363/26253/2219/5047/338442/5008/914/7040/3596/353514/4321/929/4317/3586/10631/54209/6346/846/222546/23601/91662/7097/64109/5027/283420/84868/7291/114548/945/7293/11027/7424/51311/6279/199/93978/3569/247/7292/7043/3558/4887/9447/27063/6348/1436/29126	51
GO:0042089	BP	GO:0042089	cytokine biosynthetic process	31/1204	120/17913	4.47409e-11	1.78319e-09	1.32508e-09	6693/7096/1991/50943/10394/1215/942/5788/10148/3586/51284/940/1536/3593/91662/59067/1524/1053/916/920/10333/3902/729230/51311/3569/3662/7305/3624/10859/941/5724	31
GO:0042108	BP	GO:0042108	positive regulation of cytokine biosynthetic process	22/1204	63/17913	4.87022e-11	1.92567e-09	1.43096e-09	6693/7096/1991/10394/942/5788/10148/51284/940/1536/3593/59067/916/920/10333/729230/51311/3569/3662/7305/941/5724	22
GO:1903557	BP	GO:1903557	positive regulation of tumor necrosis factor superfamily cytokine production	25/1204	81/17913	5.19635e-11	2.03844e-09	1.51476e-09	6693/3952/7096/6363/914/942/353514/5788/929/4317/1536/3593/2207/7097/84868/7291/23643/948/11027/729230/7305/3458/54440/5724/6348	25
GO:0042107	BP	GO:0042107	cytokine metabolic process	31/1204	121/17913	5.63382e-11	2.19279e-09	1.62945e-09	6693/7096/1991/50943/10394/1215/942/5788/10148/3586/51284/940/1536/3593/91662/59067/1524/1053/916/920/10333/3902/729230/51311/3569/3662/7305/3624/10859/941/5724	31
GO:1902107	BP	GO:1902107	positive regulation of leukocyte differentiation	34/1204	143/17913	6.19022e-11	2.39067e-09	1.7765e-09	10288/50943/6363/81501/695/7040/942/5788/558/54209/9840/972/2124/3071/3593/146850/3594/301/920/114548/11006/1435/939/2737/7305/3559/1230/7292/941/3558/3458/54440/3575/3059	34
GO:0002429	BP	GO:0002429	immune response-activating cell surface receptor signaling pathway	64/1204	399/17913	6.28059e-11	2.40691e-09	1.78857e-09	2268/3127/54900/5579/728/50943/26253/2219/3122/11314/695/3055/89857/7070/2214/3702/5293/9473/3117/1236/1378/5788/196051/84174/2212/338339/2533/9840/148823/2633/3115/3071/3118/30835/3937/3385/2209/2207/10462/916/387357/920/2213/94025/11006/719/115352/3119/4332/50852/170482/11027/259197/3113/10666/7454/93978/150372/973/917/3123/64005/50856/3120	64
GO:1904894	BP	GO:1904894	positive regulation of STAT cascade	26/1204	88/17913	6.41298e-11	2.43889e-09	1.81233e-09	3479/3952/11009/11314/5008/3596/3586/8784/3587/6352/3593/59067/64109/1545/133396/8995/3569/5175/2322/3558/3458/3575/2688/1436/3059/1437	26
GO:0150076	BP	GO:0150076	neuroinflammatory response	24/1204	76/17913	7.35737e-11	2.77685e-09	2.06347e-09	3479/728/5743/3689/3596/5788/4314/4317/54209/51284/2358/712/7097/10333/51311/8877/199/3569/3684/7305/3458/6348/4318/344807	24
GO:0002698	BP	GO:0002698	negative regulation of immune effector process	30/1204	116/17913	8.9117e-11	3.3382e-09	2.4806e-09	50943/710/3805/11314/30009/7040/1378/5788/3586/5654/8832/387837/84868/10875/301/2213/115352/729230/56833/11326/284/3559/7292/7043/10859/6318/3558/3575/10225/339390	30
GO:0070664	BP	GO:0070664	negative regulation of leukocyte proliferation	23/1204	71/17913	1.02137e-10	3.79107e-09	2.81713e-09	10288/6693/50943/11314/695/7940/7040/3620/3586/80380/84868/10457/2213/4332/11326/26585/7305/3559/10859/3558/6355/339390/29126	23
GO:0071346	BP	GO:0071346	cellular response to interferon-gamma	35/1204	153/17913	1.02729e-10	3.79107e-09	2.81713e-09	3127/3122/3055/4360/115361/3117/2633/3115/3118/6352/2209/3593/115362/7097/51466/3594/361/2210/3119/3113/7431/730249/7454/338382/199/6347/3662/3458/3383/163351/7412/5724/3123/3120/6348	35
GO:0042035	BP	GO:0042035	regulation of cytokine biosynthetic process	29/1204	110/17913	1.10757e-10	4.05729e-09	3.01496e-09	6693/7096/1991/50943/10394/942/5788/10148/3586/51284/940/1536/3593/91662/59067/1524/916/920/10333/3902/729230/51311/3569/3662/7305/3624/10859/941/5724	29
GO:0046634	BP	GO:0046634	regulation of alpha-beta T cell activation	26/1204	90/17913	1.11806e-10	4.06581e-09	3.02129e-09	50943/6363/11314/30009/64926/942/5788/10148/940/3071/3593/916/3594/301/114548/729230/2737/3662/7292/10859/941/3558/3458/54440/257101/29126	26
GO:1990266	BP	GO:1990266	neutrophil migration	23/1204	72/17913	1.40621e-10	5.0766e-09	3.77241e-09	1441/728/6363/3689/5293/1236/120425/7060/972/3071/6283/3554/719/3579/3576/56833/6279/5175/5294/6366/6372/6348/6280	23
GO:0001774	BP	GO:0001774	microglial cell activation	19/1204	50/17913	1.87804e-10	6.68312e-09	4.9662e-09	728/3689/3596/5788/4317/54209/51284/2358/712/7097/10333/51311/8877/199/3569/3684/7305/3458/6348	19
GO:0002269	BP	GO:0002269	leukocyte activation involved in inflammatory response	19/1204	50/17913	1.87804e-10	6.68312e-09	4.9662e-09	728/3689/3596/5788/4317/54209/51284/2358/712/7097/10333/51311/8877/199/3569/3684/7305/3458/6348	19
GO:1903706	BP	GO:1903706	regulation of hemopoiesis	70/1204	468/17913	1.99134e-10	7.03607e-09	5.22848e-09	10288/1441/5579/50943/6363/29909/81501/695/30009/3111/5008/914/7040/942/1378/5788/84959/558/11025/6688/54209/9840/940/972/2124/3071/9935/8784/4015/3593/146850/3594/301/714/920/114548/2213/11006/1435/115352/3902/729230/939/56833/2737/338382/2200/150372/3662/7305/3559/1230/7292/3624/10859/941/3558/3458/54440/9770/325/3575/56603/6348/257101/51208/6422/3059/1437/9370	70
GO:0030199	BP	GO:0030199	collagen fibril organization	18/1204	45/17913	2.08009e-10	7.29791e-09	5.42305e-09	1277/11117/7148/9509/6423/1290/4320/4060/1311/4015/1301/1278/1545/1303/26585/1281/165/1289	18
GO:0034341	BP	GO:0034341	response to interferon-gamma	37/1204	173/17913	2.37689e-10	8.28088e-09	6.15349e-09	4210/3127/3122/3055/4360/6556/115361/3117/2633/3115/3118/6352/2209/3593/115362/7097/51466/3594/361/2210/3119/3113/7431/730249/7454/338382/199/6347/3662/3458/3383/163351/7412/5724/3123/3120/6348	37
GO:0072507	BP	GO:0072507	divalent inorganic cation homeostasis	64/1204	412/17913	2.48834e-10	8.55529e-09	6.3574e-09	10563/5579/1991/3736/6363/348/7021/7070/2911/7040/3596/6556/117/1236/5788/6356/6368/797/10800/6346/5158/846/3627/6352/492/3356/5027/6357/920/54757/60675/59340/6547/719/948/187/6354/796/6373/1268/729230/2847/4987/84502/6279/1230/5031/5294/1901/3558/6355/1043/552/4283/857/6366/4887/1234/1193/6348/6280/9104/5741/859	64
GO:0045621	BP	GO:0045621	positive regulation of lymphocyte differentiation	26/1204	93/17913	2.49e-10	8.55529e-09	6.3574e-09	10288/50943/6363/695/7040/942/5788/558/9840/972/3071/3593/146850/3594/301/114548/11006/939/2737/3559/7292/941/3558/3458/54440/3575	26
GO:0002367	BP	GO:0002367	cytokine production involved in immune response	27/1204	101/17913	3.44099e-10	1.17418e-08	8.72528e-09	2865/1178/50943/3805/695/30009/7040/6556/8807/3586/972/3593/2207/7097/3554/114548/948/1113/729230/3569/284/7292/7043/10859/54440/10225/91543	27
GO:0032612	BP	GO:0032612	interleukin-1 production	28/1204	108/17913	3.53547e-10	1.19821e-08	8.90386e-09	4210/3479/6363/1215/353514/1236/3586/54/54209/91662/115362/1524/56670/5027/84868/301/114548/945/948/10333/11027/51311/199713/8877/7305/9447/6348/152138	28
GO:0002228	BP	GO:0002228	natural killer cell mediated immunity	21/1204	63/17913	3.63123e-10	1.22235e-08	9.08323e-09	56253/3952/3805/387836/8807/57823/3593/387837/59067/146850/84868/4068/3902/259197/10666/3811/10859/6318/9437/10225/3824	21
GO:0019932	BP	GO:0019932	second-messenger-mediated signaling	58/1204	360/17913	4.2045e-10	1.40583e-08	1.04467e-08	3479/348/5731/695/90226/6403/6351/1240/54331/5739/117/2357/5788/84174/4761/54209/2633/4158/3627/2358/3747/5027/916/920/5341/4772/5744/948/187/1113/796/6373/3576/5737/6401/50852/222545/8877/64805/4987/84502/55273/8477/6954/2981/5031/552/4283/7412/9699/4887/1234/2978/1193/6348/9104/5741/2642	58
GO:2000106	BP	GO:2000106	regulation of leukocyte apoptotic process	24/1204	82/17913	4.30549e-10	1.43e-08	1.06263e-08	6363/695/338442/5293/1236/3620/558/3586/972/6352/2207/5027/155038/3579/939/10859/3558/917/3575/6366/5304/1234/29126/3059	24
GO:0032963	BP	GO:0032963	collagen metabolic process	27/1204	102/17913	4.38388e-10	1.44639e-08	1.07481e-08	4313/1277/11117/7148/9509/5159/1513/7040/4312/4321/4320/4314/4317/5027/1278/4322/1306/8710/7431/9902/3569/4239/2191/7043/1514/1289/4318	27
GO:0002715	BP	GO:0002715	regulation of natural killer cell mediated immunity	17/1204	42/17913	5.31905e-10	1.74339e-08	1.29551e-08	56253/3952/3805/8807/3593/387837/59067/146850/84868/4068/3902/259197/10666/10859/6318/9437/10225	17
GO:0045582	BP	GO:0045582	positive regulation of T cell differentiation	24/1204	83/17913	5.67495e-10	1.84788e-08	1.37315e-08	10288/50943/6363/7040/942/5788/9840/972/3071/3593/146850/3594/301/114548/11006/939/2737/3559/7292/941/3558/3458/54440/3575	24
GO:0072503	BP	GO:0072503	cellular divalent inorganic cation homeostasis	61/1204	392/17913	6.13739e-10	1.98549e-08	1.47541e-08	10563/5579/1991/6363/348/7070/2911/7040/3596/6556/117/1236/5788/6356/6368/797/10800/6346/5158/846/3627/6352/492/3356/5027/6357/920/60675/59340/6547/719/948/187/6354/796/6373/1268/729230/2847/4987/84502/6279/1230/5031/5294/1901/3558/6355/1043/552/4283/857/6366/4887/1234/1193/6348/6280/9104/5741/859	61
GO:0032945	BP	GO:0032945	negative regulation of mononuclear cell proliferation	21/1204	65/17913	7.01227e-10	2.23943e-08	1.66411e-08	10288/6693/50943/11314/695/7940/7040/3620/3586/80380/84868/10457/2213/4332/11326/7305/3559/10859/3558/339390/29126	21
GO:0050672	BP	GO:0050672	negative regulation of lymphocyte proliferation	21/1204	65/17913	7.01227e-10	2.23943e-08	1.66411e-08	10288/6693/50943/11314/695/7940/7040/3620/3586/80380/84868/10457/2213/4332/11326/7305/3559/10859/3558/339390/29126	21
GO:0032653	BP	GO:0032653	regulation of interleukin-10 production	18/1204	48/17913	7.30103e-10	2.3168e-08	1.7216e-08	50943/353514/3620/4317/54209/940/80380/3593/2207/7097/2213/201633/3662/7305/7292/10859/54440/29126	18
GO:0022617	BP	GO:0022617	extracellular matrix disassembly	23/1204	78/17913	8.43198e-10	2.64202e-08	1.96327e-08	4313/1991/1215/1513/7040/4312/4321/4320/4314/4317/5654/3936/4327/4322/3569/7177/10630/2191/1511/1514/7077/7092/4318	23
GO:0032760	BP	GO:0032760	positive regulation of tumor necrosis factor production	23/1204	78/17913	8.43198e-10	2.64202e-08	1.96327e-08	6693/3952/7096/6363/914/353514/5788/929/4317/1536/3593/2207/7097/84868/7291/23643/948/11027/729230/7305/54440/5724/6348	23
GO:0030593	BP	GO:0030593	neutrophil chemotaxis	20/1204	60/17913	9.52854e-10	2.96695e-08	2.20473e-08	1441/728/6363/3689/5293/1236/120425/7060/972/3071/6283/719/3579/3576/6279/5294/6366/6372/6348/6280	20
GO:0046427	BP	GO:0046427	positive regulation of JAK-STAT cascade	24/1204	85/17913	9.71881e-10	3.0074e-08	2.23479e-08	3479/3952/11009/11314/5008/3596/3586/8784/3587/6352/3593/59067/1545/133396/8995/3569/5175/2322/3558/3458/2688/1436/3059/1437	24
GO:0055074	BP	GO:0055074	calcium ion homeostasis	60/1204	388/17913	1.08998e-09	3.35201e-08	2.49087e-08	10563/5579/1991/6363/348/7021/7070/2911/7040/3596/117/1236/5788/6356/6368/797/10800/6346/5158/846/3627/6352/492/3356/5027/6357/920/54757/60675/59340/6547/719/948/187/6354/796/6373/1268/729230/2847/4987/84502/1230/5031/5294/1901/3558/6355/1043/552/4283/857/6366/4887/1234/1193/6348/9104/5741/859	60
GO:0050777	BP	GO:0050777	negative regulation of immune response	32/1204	143/17913	1.16815e-09	3.57037e-08	2.65313e-08	50943/710/3805/64092/11314/30009/7040/4321/1378/5788/3586/8832/3593/387837/84868/301/2213/729230/56833/730249/11326/284/1281/3559/7292/7043/10859/6318/3558/3575/10225/339390	32
GO:0050901	BP	GO:0050901	leukocyte tethering or rolling	13/1204	25/17913	1.30267e-09	3.95726e-08	2.94063e-08	6693/3952/1991/6402/6403/1524/6401/729230/3676/6366/7412/5724/6370	13
GO:0042269	BP	GO:0042269	regulation of natural killer cell mediated cytotoxicity	16/1204	39/17913	1.35593e-09	4.07952e-08	3.03147e-08	56253/3952/3805/8807/3593/387837/59067/146850/84868/4068/3902/259197/10666/10859/6318/9437	16
GO:0032611	BP	GO:0032611	interleukin-1 beta production	25/1204	93/17913	1.35929e-09	4.07952e-08	3.03147e-08	4210/3479/6363/1215/353514/1236/54/54209/91662/115362/1524/56670/5027/114548/945/948/10333/11027/51311/199713/8877/7305/9447/6348/152138	25
GO:0072676	BP	GO:0072676	lymphocyte migration	24/1204	87/17913	1.63435e-09	4.87564e-08	3.62307e-08	6693/10563/30009/6351/5293/1236/148823/3627/6352/6354/6373/729230/199/6347/3676/1880/5294/1901/3383/6366/64005/6348/8740/2838	24
GO:0045058	BP	GO:0045058	T cell selection	17/1204	45/17913	1.89923e-09	5.5988e-08	4.16045e-08	6693/50943/30009/1236/5788/940/972/3593/4063/916/387357/3594/920/1794/2737/3569/3662	17
GO:0071675	BP	GO:0071675	regulation of mononuclear cell migration	17/1204	45/17913	1.89923e-09	5.5988e-08	4.16045e-08	728/1240/7040/7941/6346/3627/6352/2358/1435/719/729230/56833/26585/199/1230/5919/5054	17
GO:0002700	BP	GO:0002700	regulation of production of molecular mediator of immune response	31/1204	138/17913	1.91649e-09	5.61644e-08	4.17355e-08	2865/1178/50943/51237/3805/695/30009/7040/3596/5788/3586/940/972/2207/3554/114548/2213/948/115352/7293/729230/3569/284/7292/7043/10859/3558/54440/25818/10225/91543	31
GO:0006874	BP	GO:0006874	cellular calcium ion homeostasis	58/1204	375/17913	2.05673e-09	5.99217e-08	4.45276e-08	10563/5579/1991/6363/348/7070/2911/7040/3596/117/1236/5788/6356/6368/797/10800/6346/5158/846/3627/6352/492/3356/5027/6357/920/60675/59340/6547/719/948/187/6354/796/6373/1268/729230/2847/4987/84502/1230/5031/5294/1901/3558/6355/1043/552/4283/857/6366/4887/1234/1193/6348/9104/5741/859	58
GO:0002456	BP	GO:0002456	T cell mediated immunity	24/1204	88/17913	2.10559e-09	6.09887e-08	4.53205e-08	3004/1178/50943/30009/6556/8807/5788/3593/5027/3554/3594/114548/2213/729230/7454/3569/7292/10859/54440/3383/3575/91543/339390/64005	24
GO:0032613	BP	GO:0032613	interleukin-10 production	18/1204	51/17913	2.29626e-09	6.6127e-08	4.91387e-08	50943/353514/3620/4317/54209/940/80380/3593/2207/7097/2213/201633/3662/7305/7292/10859/54440/29126	18
GO:0007260	BP	GO:0007260	tyrosine phosphorylation of STAT protein	23/1204	82/17913	2.49818e-09	7.12244e-08	5.29266e-08	3479/3952/11009/116379/5008/3596/101180976/8784/6352/3593/59067/133396/8995/3569/5175/2322/3558/3458/857/2688/1436/3059/1437	23
GO:0045576	BP	GO:0045576	mast cell activation	19/1204	57/17913	2.50186e-09	7.12244e-08	5.29266e-08	2268/399/11314/695/284021/30817/5293/3596/3937/8832/2207/6283/64109/1113/1268/10666/5294/146722/10814	19
GO:0006911	BP	GO:0006911	phagocytosis, engulfment	16/1204	41/17913	3.25961e-09	9.22691e-08	6.85648e-08	718/11314/84466/9938/4481/3689/54209/3071/2209/8685/2207/2213/948/11031/199/3684	16
GO:0050851	BP	GO:0050851	antigen receptor-mediated signaling pathway	41/1204	224/17913	3.6934e-09	1.03958e-07	7.72506e-08	3127/54900/5579/50943/3122/11314/695/89857/7070/3702/5293/9473/3117/1236/5788/84174/2533/9840/148823/2633/3115/3071/3118/3937/916/387357/920/2213/11006/115352/3119/4332/50852/3113/10666/7454/150372/973/917/3123/3120	41
GO:1903708	BP	GO:1903708	positive regulation of hemopoiesis	36/1204	182/17913	3.90504e-09	1.09297e-07	8.12184e-08	10288/50943/6363/81501/695/7040/942/5788/558/54209/9840/972/2124/3071/3593/146850/3594/301/920/114548/11006/1435/939/2737/338382/7305/3559/1230/7292/3624/941/3558/3458/54440/3575/3059	36
GO:0097696	BP	GO:0097696	STAT cascade	32/1204	150/17913	4.12084e-09	1.1424e-07	8.4891e-08	3479/3952/11009/11314/116379/5008/3596/5788/3586/101180976/8784/3587/6352/3593/59067/64109/1545/133396/729230/8995/6347/3569/5175/2322/3558/3458/857/3575/2688/1436/3059/1437	32
GO:0070268	BP	GO:0070268	cornification	27/1204	112/17913	4.12748e-09	1.1424e-07	8.4891e-08	643418/3848/6701/3872/6705/23581/3885/3881/196374/286887/3868/3855/6706/3890/3713/3860/9333/192666/3853/3887/3861/84648/25818/56603/3854/6704/643394	27
GO:0001776	BP	GO:0001776	leukocyte homeostasis	23/1204	84/17913	4.1786e-09	1.15015e-07	8.54675e-08	50943/608/338442/84636/5293/7040/558/972/3071/2207/5027/301/3579/729230/3569/3559/1880/2322/3558/10673/55619/6372/8740	23
GO:0036336	BP	GO:0036336	dendritic cell migration	13/1204	27/17913	4.42509e-09	1.21131e-07	9.00118e-08	6363/1236/3577/6352/91662/3579/729230/56833/1230/1880/5294/6366/1234	13
GO:0042267	BP	GO:0042267	natural killer cell mediated cytotoxicity	19/1204	59/17913	4.82264e-09	1.29872e-07	9.65077e-08	56253/3952/3805/387836/8807/57823/3593/387837/59067/146850/84868/4068/3902/259197/10666/3811/10859/6318/9437	19
GO:0061900	BP	GO:0061900	glial cell activation	19/1204	59/17913	4.82264e-09	1.29872e-07	9.65077e-08	728/3689/3596/5788/4317/54209/51284/2358/712/7097/10333/51311/8877/199/3569/3684/7305/3458/6348	19
GO:0072678	BP	GO:0072678	T cell migration	19/1204	59/17913	4.82264e-09	1.29872e-07	9.65077e-08	6693/10563/5293/3627/6352/6373/729230/199/6347/3676/1880/5294/1901/3383/6366/64005/6348/8740/2838	19
GO:0002577	BP	GO:0002577	regulation of antigen processing and presentation	11/1204	19/17913	5.53634e-09	1.48291e-07	1.10194e-07	10288/6363/3111/6556/1236/54209/972/10875/2213/7454/6366	11
GO:1904892	BP	GO:1904892	regulation of STAT cascade	29/1204	129/17913	6.22203e-09	1.65766e-07	1.2318e-07	3479/3952/11009/11314/116379/5008/3596/5788/3586/8784/3587/6352/3593/59067/64109/1545/133396/8995/3569/5175/2322/3558/3458/857/3575/2688/1436/3059/1437	29
GO:0002292	BP	GO:0002292	T cell differentiation involved in immune response	20/1204	66/17913	6.26727e-09	1.66083e-07	1.23415e-07	6693/50943/6363/26253/30009/8320/942/338339/3593/4063/3594/301/114548/3569/3662/7292/1880/941/3558/3458	20
GO:0042509	BP	GO:0042509	regulation of tyrosine phosphorylation of STAT protein	22/1204	79/17913	6.41419e-09	1.69077e-07	1.2564e-07	3479/3952/11009/116379/5008/3596/8784/6352/3593/59067/133396/8995/3569/5175/2322/3558/3458/857/2688/1436/3059/1437	22
GO:0031348	BP	GO:0031348	negative regulation of defense response	42/1204	237/17913	6.47511e-09	1.69784e-07	1.26166e-07	4210/3479/5176/3848/1991/50943/348/710/3805/116379/7130/4321/1378/5788/3586/54/5654/2358/3593/91662/387837/84868/10875/114548/2213/225/199713/56833/730249/11326/885/3559/10859/6318/3558/325/89790/10225/114132/5740/9370/152138	42
GO:0001773	BP	GO:0001773	myeloid dendritic cell activation	13/1204	28/17913	7.75199e-09	2.02201e-07	1.50255e-07	6504/81501/914/7040/338339/3586/6688/84868/10077/1794/55509/3662/1437	13
GO:0043410	BP	GO:0043410	positive regulation of MAPK cascade	69/1204	499/17913	7.81746e-09	2.02847e-07	1.50735e-07	3479/4914/3952/728/23533/1991/112464/6363/348/6504/1116/5159/1687/5008/653361/2911/7040/353514/5148/1236/221472/2357/5788/4317/54209/972/388325/846/2255/55816/2358/8685/3356/6283/146850/5027/2046/84868/7477/920/8829/10457/2213/60675/392255/238/948/10333/115352/939/8877/50507/3569/284/1230/7043/1880/5031/5294/2322/9770/3383/9839/6366/2688/7077/3589/6348/1436	69
GO:0031214	BP	GO:0031214	biomineral tissue development	32/1204	154/17913	8.13669e-09	2.10036e-07	1.56077e-07	3479/2268/3952/1277/340419/6696/5743/4256/7040/3381/9350/258/1311/4015/5027/56975/7291/1278/249/4322/54757/10457/5744/5552/26585/1834/1230/7043/1901/338773/6348/5741	32
GO:0030282	BP	GO:0030282	bone mineralization	26/1204	108/17913	8.22351e-09	2.11183e-07	1.56929e-07	3479/2268/3952/340419/5743/4256/7040/3381/9350/1311/4015/5027/56975/7291/1278/4322/10457/5744/5552/26585/1230/7043/1901/338773/6348/5741	26
GO:0042531	BP	GO:0042531	positive regulation of tyrosine phosphorylation of STAT protein	20/1204	67/17913	8.37433e-09	2.13953e-07	1.58988e-07	3479/3952/11009/5008/3596/8784/6352/3593/59067/133396/8995/3569/5175/2322/3558/3458/2688/1436/3059/1437	20
GO:0030316	BP	GO:0030316	osteoclast differentiation	24/1204	94/17913	8.84876e-09	2.24921e-07	1.67138e-07	8840/81501/7040/84959/11025/54209/9935/3593/2207/56975/11006/1435/2200/7305/126014/1230/1880/10859/3458/9770/6348/1436/51208/6422	24
GO:0002709	BP	GO:0002709	regulation of T cell mediated immunity	19/1204	61/17913	9.00779e-09	2.25512e-07	1.67577e-07	1178/50943/30009/5788/3593/5027/3554/3594/114548/2213/729230/7454/3569/7292/10859/54440/3575/91543/339390	19
GO:0033627	BP	GO:0033627	cell adhesion mediated by integrin	19/1204	61/17913	9.00779e-09	2.25512e-07	1.67577e-07	3678/10563/6423/3071/6352/2046/916/1545/5328/64805/2200/3676/5294/3383/6366/5054/22801/6591/3273	19
GO:0046635	BP	GO:0046635	positive regulation of alpha-beta T cell activation	19/1204	61/17913	9.00779e-09	2.25512e-07	1.67577e-07	50943/6363/64926/942/5788/10148/940/3071/3593/916/3594/301/114548/729230/2737/7292/941/3458/54440	19
GO:0032615	BP	GO:0032615	interleukin-12 production	18/1204	55/17913	9.16177e-09	2.2822e-07	1.69589e-07	4210/3952/6363/6504/1240/353514/1236/3620/3586/54/3593/7097/948/201633/51311/7292/10859/3458	18
GO:0002224	BP	GO:0002224	toll-like receptor signaling pathway	31/1204	147/17913	9.59968e-09	2.37938e-07	1.76811e-07	79931/7096/11314/695/1513/3689/81035/929/81793/51284/7097/84868/23643/23547/948/10333/115352/11027/51311/730249/285852/130120/338382/6279/3662/3684/857/1514/91543/146722/6280	31
GO:0043367	BP	GO:0043367	CD4-positive, alpha-beta T cell differentiation	21/1204	74/17913	9.75637e-09	2.40625e-07	1.78807e-07	6693/50943/6363/30009/942/26279/3071/3593/4063/3594/301/114548/3569/3662/7292/1880/941/3558/3458/54440/91543	21
GO:0002407	BP	GO:0002407	dendritic cell chemotaxis	12/1204	24/17913	1.02165e-08	2.50732e-07	1.86318e-07	6363/1236/3577/6352/3579/729230/56833/1230/1880/5294/6366/1234	12
GO:0002221	BP	GO:0002221	pattern recognition receptor signaling pathway	37/1204	197/17913	1.03576e-08	2.52949e-07	1.87965e-07	79931/7096/26253/2219/11314/695/1513/3689/81035/929/81793/51284/64581/8685/7097/84868/23643/23547/948/10333/115352/114770/11027/51311/730249/285852/130120/338382/6279/3662/3684/857/1514/91543/146722/6280/377630	37
GO:0030225	BP	GO:0030225	macrophage differentiation	16/1204	44/17913	1.08703e-08	2.64174e-07	1.96307e-07	7040/375387/6688/139716/7097/1053/714/920/1435/133396/3624/1436/3059/1437/4318/9370	16
GO:0007259	BP	GO:0007259	JAK-STAT cascade	30/1204	140/17913	1.12217e-08	2.71392e-07	2.0167e-07	3479/3952/11009/11314/116379/5008/3596/5788/3586/101180976/8784/3587/6352/3593/59067/1545/133396/729230/8995/6347/3569/5175/2322/3558/3458/857/2688/1436/3059/1437	30
GO:0032729	BP	GO:0032729	positive regulation of interferon-gamma production	19/1204	62/17913	1.21756e-08	2.93039e-07	2.17756e-07	914/6556/929/10148/51284/3115/3593/59067/84868/916/3554/3594/3113/729230/51311/7292/3558/54440/4049	19
GO:0051216	BP	GO:0051216	cartilage development	35/1204	182/17913	1.37315e-08	3.28895e-07	2.44401e-07	2121/3952/651/1277/8840/50515/2251/1116/340419/5396/6423/1513/4256/7040/9350/81792/2202/4060/340260/25884/1311/23213/4094/1301/7477/4322/392255/5744/2737/26585/54360/7476/9241/6591/5741	35
GO:0006816	BP	GO:0006816	calcium ion transport	60/1204	415/17913	1.45608e-08	3.47091e-07	2.57922e-07	10288/5579/6363/1141/5159/7070/5743/6351/7040/3596/353514/117/1236/5788/10800/846/3627/6352/6588/8832/492/3356/5027/8913/920/945/777/6547/59284/115352/187/6373/51393/342667/11027/64805/2847/4987/84502/6347/1230/10859/5031/5294/1137/6355/10368/3383/4283/857/6366/3603/1234/28954/1193/6348/9104/5741/57119/859	60
GO:0007162	BP	GO:0007162	negative regulation of cell adhesion	45/1204	271/17913	1.50661e-08	3.57426e-07	2.65602e-07	10288/6693/54900/1277/50943/11314/30009/7040/4321/5788/3620/84959/3586/10631/2633/972/80380/84868/1545/170692/301/10457/2213/27299/3956/3902/2192/201633/11326/2737/284/3371/3559/7292/10859/3558/6366/5054/339390/6370/6591/29126/6695/9370/3273	45
GO:0030260	BP	GO:0030260	entry into host cell	29/1204	134/17913	1.55181e-08	3.61268e-07	2.68457e-07	3678/2219/6504/9074/10332/4360/942/1378/558/972/30835/23601/3356/6317/920/3956/3576/7293/5806/3853/941/3383/857/325/339390/1234/2838/2993/222537	29
GO:0044409	BP	GO:0044409	entry into host	29/1204	134/17913	1.55181e-08	3.61268e-07	2.68457e-07	3678/2219/6504/9074/10332/4360/942/1378/558/972/30835/23601/3356/6317/920/3956/3576/7293/5806/3853/941/3383/857/325/339390/1234/2838/2993/222537	29
GO:0051806	BP	GO:0051806	entry into cell of other organism involved in symbiotic interaction	29/1204	134/17913	1.55181e-08	3.61268e-07	2.68457e-07	3678/2219/6504/9074/10332/4360/942/1378/558/972/30835/23601/3356/6317/920/3956/3576/7293/5806/3853/941/3383/857/325/339390/1234/2838/2993/222537	29
GO:0051828	BP	GO:0051828	entry into other organism involved in symbiotic interaction	29/1204	134/17913	1.55181e-08	3.61268e-07	2.68457e-07	3678/2219/6504/9074/10332/4360/942/1378/558/972/30835/23601/3356/6317/920/3956/3576/7293/5806/3853/941/3383/857/325/339390/1234/2838/2993/222537	29
GO:0051924	BP	GO:0051924	regulation of calcium ion transport	42/1204	244/17913	1.56273e-08	3.62117e-07	2.69088e-07	10288/5159/7070/5743/6351/7040/3596/353514/117/846/3627/6352/6588/8832/5027/920/945/115352/187/6373/51393/342667/11027/64805/2847/4987/84502/6347/1230/10859/5031/5294/3383/4283/857/3603/28954/1193/6348/9104/57119/859	42
GO:0050868	BP	GO:0050868	negative regulation of T cell activation	25/1204	104/17913	1.63869e-08	3.7796e-07	2.80861e-07	10288/6693/54900/50943/11314/30009/7040/3620/3586/972/80380/84868/301/10457/2213/3902/201633/11326/2737/3559/7292/10859/3558/339390/29126	25
GO:0006875	BP	GO:0006875	cellular metal ion homeostasis	65/1204	467/17913	1.65289e-08	3.79479e-07	2.8199e-07	10563/5579/1991/6363/348/7070/2911/7040/3596/6556/117/1236/5788/6356/6368/797/10800/6346/5158/846/3627/6352/492/57817/3356/5027/6357/920/60675/59340/6547/719/948/187/6354/796/6373/1268/729230/2847/4987/84502/6279/730/286133/1230/5031/5294/1901/3558/6355/1043/552/4283/857/6366/4887/1234/1193/6348/1356/6280/9104/5741/859	65
GO:0002218	BP	GO:0002218	activation of innate immune response	50/1204	319/17913	1.71353e-08	3.91596e-07	2.90993e-07	79931/7096/26253/2219/11314/695/3055/1513/3689/81035/929/338339/81793/51284/64581/30835/3385/8685/2207/7097/10462/84868/23643/23547/94025/948/10333/115352/4332/170482/114770/11027/51311/730249/285852/149628/130120/338382/6279/93978/3662/3684/857/1514/91543/146722/50856/9447/6280/377630	50
GO:0030888	BP	GO:0030888	regulation of B cell proliferation	18/1204	57/17913	1.73465e-08	3.94542e-07	2.93183e-07	51237/1141/11314/695/3596/5788/3586/972/3071/59067/2213/115352/4332/7293/7305/1880/3558/10673	18
GO:0002718	BP	GO:0002718	regulation of cytokine production involved in immune response	22/1204	83/17913	1.74226e-08	3.94542e-07	2.93183e-07	2865/1178/50943/3805/695/30009/7040/3586/972/2207/3554/114548/948/729230/3569/284/7292/7043/10859/54440/10225/91543	22
GO:0046425	BP	GO:0046425	regulation of JAK-STAT cascade	27/1204	120/17913	2.02081e-08	4.55551e-07	3.38518e-07	3479/3952/11009/11314/116379/5008/3596/5788/3586/8784/3587/6352/3593/59067/1545/133396/8995/3569/5175/2322/3558/3458/857/2688/1436/3059/1437	27
GO:2000107	BP	GO:2000107	negative regulation of leukocyte apoptotic process	16/1204	46/17913	2.27505e-08	5.10554e-07	3.79391e-07	6363/1236/3620/558/972/6352/2207/3579/939/10859/3558/3575/6366/5304/1234/3059	16
GO:0046718	BP	GO:0046718	viral entry into host cell	27/1204	121/17913	2.43704e-08	5.41727e-07	4.02555e-07	3678/2219/6504/9074/10332/4360/942/1378/558/972/30835/23601/3356/6317/920/3956/7293/5806/941/3383/857/325/339390/1234/2838/2993/222537	27
GO:1903038	BP	GO:1903038	negative regulation of leukocyte cell-cell adhesion	27/1204	121/17913	2.43704e-08	5.41727e-07	4.02555e-07	10288/6693/54900/50943/11314/30009/7040/3620/3586/972/80380/84868/301/10457/2213/3902/201633/11326/2737/3559/7292/10859/3558/6366/339390/6370/29126	27
GO:0043270	BP	GO:0043270	positive regulation of ion transport	44/1204	266/17913	2.44658e-08	5.41727e-07	4.02555e-07	3952/3736/348/1141/5159/7070/6351/3596/353514/117/54209/1272/846/3627/6352/3747/8564/5027/6860/3753/920/126755/187/6373/51393/342667/11027/729230/64805/2847/885/6347/1230/219527/5031/3458/10368/552/4283/857/5724/4887/6348/9104	44
GO:0042100	BP	GO:0042100	B cell proliferation	20/1204	71/17913	2.51367e-08	5.5412e-07	4.11764e-07	51237/1141/11314/695/3596/5788/3586/972/3071/59067/2213/115352/4332/7293/7305/1880/973/3558/10673/3575	20
GO:0046632	BP	GO:0046632	alpha-beta T cell differentiation	24/1204	99/17913	2.64894e-08	5.81367e-07	4.32012e-07	6693/50943/6363/30009/8320/942/26279/3071/3593/4063/3594/301/114548/2737/3569/3662/7292/1880/941/3558/3458/54440/91543/257101	24
GO:0032102	BP	GO:0032102	negative regulation of response to external stimulus	52/1204	343/17913	2.77712e-08	6.06826e-07	4.5093e-07	4210/3479/10563/3952/5176/3848/1991/50943/348/710/116379/7130/6696/5788/84959/3586/54/5327/5654/2358/3593/91662/84868/10875/170692/5328/8829/114548/2213/7056/225/5055/11027/199713/56833/730249/885/26585/199/6347/3559/2191/3558/325/89790/5054/114132/6591/5740/9370/3273/152138	52
GO:0002507	BP	GO:0002507	tolerance induction	12/1204	26/17913	3.21586e-08	6.99625e-07	5.19889e-07	10288/1178/50943/7040/1233/3620/29851/84868/916/730249/3559/29126	12
GO:0032655	BP	GO:0032655	regulation of interleukin-12 production	17/1204	53/17913	3.32529e-08	7.20288e-07	5.35243e-07	4210/6363/6504/1240/353514/1236/3620/3586/54/3593/7097/948/201633/51311/7292/10859/3458	17
GO:0002758	BP	GO:0002758	innate immune response-activating signal transduction	47/1204	298/17913	3.7733e-08	8.13792e-07	6.04725e-07	79931/7096/26253/2219/11314/695/3055/1513/3689/81035/929/338339/81793/51284/64581/30835/3385/8685/2207/7097/10462/84868/23643/23547/94025/948/10333/115352/170482/114770/11027/51311/730249/285852/130120/338382/6279/93978/3662/3684/857/1514/91543/146722/50856/6280/377630	47
GO:0035589	BP	GO:0035589	G protein-coupled purinergic nucleotide receptor signaling pathway	9/1204	14/17913	4.00026e-08	8.59021e-07	6.38335e-07	29909/286530/9934/27334/64805/53829/5031/2857/5724	9
GO:0061448	BP	GO:0061448	connective tissue development	41/1204	243/17913	4.13495e-08	8.84134e-07	6.56996e-07	2121/3952/651/1277/8840/50515/2251/1116/340419/5396/6423/5159/1513/4256/7040/9350/81792/2202/4060/340260/25884/1311/846/4015/23213/4094/1301/7477/4322/392255/1435/5744/8710/2737/26585/54360/7476/9241/1289/6591/5741	41
GO:0002704	BP	GO:0002704	negative regulation of leukocyte mediated immunity	16/1204	48/17913	4.55139e-08	9.69019e-07	7.20074e-07	50943/3805/11314/30009/1378/5788/8832/387837/84868/2213/729230/10859/6318/3575/10225/339390	16
GO:0043900	BP	GO:0043900	regulation of multi-organism process	58/1204	408/17913	4.65351e-08	9.86544e-07	7.33097e-07	3479/1991/348/2219/5047/200315/27306/6351/4321/3586/940/972/23208/5654/6352/3593/5027/84868/23643/10077/3594/10875/920/3956/948/9450/3576/1268/4064/11027/730249/820/5806/3853/6954/3559/3624/10859/1511/3458/3434/6355/164668/25818/857/325/5724/91543/2208/6372/60489/9447/114132/4049/6348/377630/136242/222537	58
GO:0002761	BP	GO:0002761	regulation of myeloid leukocyte differentiation	26/1204	117/17913	4.82073e-08	1.01767e-06	7.56223e-07	81501/7040/84959/11025/54209/972/2124/9935/3593/714/920/11006/1435/2200/7305/1230/3624/10859/3458/9770/325/6348/51208/6422/3059/9370	26
GO:0030574	BP	GO:0030574	collagen catabolic process	14/1204	37/17913	5.02928e-08	1.05721e-06	7.85608e-07	4313/9509/1513/4312/4321/4320/4314/4317/4322/1306/9902/2191/1514/4318	14
GO:0043383	BP	GO:0043383	negative T cell selection	8/1204	11/17913	5.5978e-08	1.17178e-06	8.70742e-07	1236/5788/940/972/916/387357/1794/2737	8
GO:0002287	BP	GO:0002287	alpha-beta T cell activation involved in immune response	18/1204	61/17913	5.6691e-08	1.17681e-06	8.74483e-07	6693/50943/6363/30009/8320/942/3593/4063/3594/301/114548/3569/3662/7292/1880/941/3558/3458	18
GO:0002293	BP	GO:0002293	alpha-beta T cell differentiation involved in immune response	18/1204	61/17913	5.6691e-08	1.17681e-06	8.74483e-07	6693/50943/6363/30009/8320/942/3593/4063/3594/301/114548/3569/3662/7292/1880/941/3558/3458	18
GO:0007204	BP	GO:0007204	positive regulation of cytosolic calcium ion concentration	42/1204	255/17913	5.74336e-08	1.18728e-06	8.82263e-07	10563/6363/7070/2911/7040/3596/117/1236/5788/10800/6346/3627/3356/5027/920/60675/59340/6547/719/948/187/796/6373/1268/2847/4987/84502/1230/5031/5294/1901/3558/1043/552/4283/857/6366/4887/1234/1193/6348/859	42
GO:0032652	BP	GO:0032652	regulation of interleukin-1 production	23/1204	96/17913	6.5112e-08	1.34045e-06	9.96081e-07	4210/3479/6363/353514/1236/3586/54/54209/91662/1524/5027/84868/301/114548/945/11027/51311/199713/8877/7305/9447/6348/152138	23
GO:0002526	BP	GO:0002526	acute inflammatory response	38/1204	220/17913	6.82466e-08	1.3992e-06	1.03974e-06	2865/728/718/710/695/5743/5008/1236/1378/716/2207/712/57817/54210/715/714/114548/2213/9180/719/3579/3075/720/1268/11326/130120/6279/730/3569/9332/7292/5294/3383/325/713/7412/5199/12	38
GO:0070838	BP	GO:0070838	divalent metal ion transport	62/1204	454/17913	7.18488e-08	1.46701e-06	1.09013e-06	10288/5579/6363/1141/5159/7070/5743/6351/7040/3596/6556/353514/117/1236/5788/10800/7991/846/3627/6352/6588/8832/492/3356/5027/8913/920/945/777/6547/59284/115352/187/6373/51393/342667/11027/64805/2847/4987/84502/6347/1230/10859/5031/5294/1137/6355/10368/3383/4283/857/6366/3603/1234/28954/1193/6348/9104/5741/57119/859	62
GO:0032623	BP	GO:0032623	interleukin-2 production	18/1204	62/17913	7.49018e-08	1.5231e-06	1.13181e-06	50943/30009/942/6556/5788/940/2633/2207/84868/916/301/920/3902/729230/11326/3662/941/54440	18
GO:0002437	BP	GO:0002437	inflammatory response to antigenic stimulus	15/1204	44/17913	8.52549e-08	1.71317e-06	1.27305e-06	718/3568/695/1236/3586/10800/940/3593/2207/2213/3579/1268/3559/3383/4049	15
GO:0035710	BP	GO:0035710	CD4-positive, alpha-beta T cell activation	22/1204	90/17913	8.52802e-08	1.71317e-06	1.27305e-06	6693/50943/6363/30009/942/26279/3071/3593/4063/3594/301/114548/3569/3662/7292/1880/941/3558/3458/54440/91543/29126	22
GO:0050764	BP	GO:0050764	regulation of phagocytosis	22/1204	90/17913	8.52802e-08	1.71317e-06	1.27305e-06	2268/718/11314/3055/7040/6556/5788/3071/23208/2358/7097/1794/2213/948/720/8877/5806/11031/6347/146722/3560/9370	22
GO:0099024	BP	GO:0099024	plasma membrane invagination	16/1204	50/17913	8.74321e-08	1.74934e-06	1.29993e-06	718/11314/84466/9938/4481/3689/54209/3071/2209/8685/2207/2213/948/11031/199/3684	16
GO:0097305	BP	GO:0097305	response to alcohol	39/1204	232/17913	9.74079e-08	1.94114e-06	1.44246e-06	23209/3952/6363/1141/54331/7040/3596/117/1236/929/6688/1536/3747/57817/5729/3490/6354/5737/1268/939/6586/6279/3371/7292/3624/1036/5031/3558/552/3383/6366/7412/1234/6678/6348/51208/6422/9370/5741	39
GO:0072511	BP	GO:0072511	divalent inorganic cation transport	62/1204	458/17913	9.90437e-08	1.96588e-06	1.46084e-06	10288/5579/6363/1141/5159/7070/5743/6351/7040/3596/6556/353514/117/1236/5788/10800/7991/846/3627/6352/6588/8832/492/3356/5027/8913/920/945/777/6547/59284/115352/187/6373/51393/342667/11027/64805/2847/4987/84502/6347/1230/10859/5031/5294/1137/6355/10368/3383/4283/857/6366/3603/1234/28954/1193/6348/9104/5741/57119/859	62
GO:0002712	BP	GO:0002712	regulation of B cell mediated immunity	16/1204	51/17913	1.19498e-07	2.35311e-06	1.74859e-06	50943/718/695/30009/7040/1378/5788/3586/940/2207/2213/10666/7292/3558/2208/4049	16
GO:0002889	BP	GO:0002889	regulation of immunoglobulin mediated immune response	16/1204	51/17913	1.19498e-07	2.35311e-06	1.74859e-06	50943/718/695/30009/7040/1378/5788/3586/940/2207/2213/10666/7292/3558/2208/4049	16
GO:0061756	BP	GO:0061756	leukocyte adhesion to vascular endothelial cell	15/1204	45/17913	1.19972e-07	2.35316e-06	1.74862e-06	6693/3952/1991/6402/6403/3689/1524/6401/729230/3676/3383/6366/7412/5724/6370	15
GO:0060348	BP	GO:0060348	bone development	34/1204	189/17913	1.21179e-07	2.36751e-06	1.75929e-06	3479/3952/1277/8840/6423/2313/7040/9350/5788/54/1311/4015/23213/56975/7291/249/4322/497189/6424/2737/26585/2200/7305/7043/10859/1749/56603/2688/6678/338773/51208/9104/5741/134701	34
GO:0032660	BP	GO:0032660	regulation of interleukin-17 production	13/1204	34/17913	1.31322e-07	2.55566e-06	1.8991e-06	50943/5008/7040/3071/6346/3593/4063/59067/8877/3569/7292/3558/3458	13
GO:0030099	BP	GO:0030099	myeloid cell differentiation	57/1204	411/17913	1.43124e-07	2.77448e-06	2.06171e-06	1441/5579/8840/6363/29909/81501/2313/5293/7040/375387/1236/84959/11025/6688/54209/972/2124/3071/9935/115727/139716/4015/23601/3593/2207/5153/7097/56975/1053/714/920/10320/11006/1435/133396/55509/338382/2200/3662/7305/126014/1230/3624/1880/10859/3458/9770/325/3589/6348/1436/51208/6422/3059/1437/4318/9370	57
GO:0010324	BP	GO:0010324	membrane invagination	17/1204	58/17913	1.47473e-07	2.84772e-06	2.11613e-06	718/11314/84466/9938/4481/3689/54209/3071/23208/2209/8685/2207/2213/948/11031/199/3684	17
GO:0002468	BP	GO:0002468	dendritic cell antigen processing and presentation	8/1204	12/17913	1.57985e-07	3.03893e-06	2.25822e-06	6363/6556/1236/972/10875/2213/6366/50856	8
GO:0032602	BP	GO:0032602	chemokine production	21/1204	86/17913	1.70288e-07	3.26298e-06	2.42471e-06	4210/2865/1991/3586/10631/54209/51284/972/7097/84868/7291/6279/199/3569/247/7292/6372/1436/6591/6280/9370	21
GO:0051222	BP	GO:0051222	positive regulation of protein transport	56/1204	403/17913	1.72323e-07	3.28933e-06	2.44429e-06	56253/3479/2268/3952/7096/6363/26253/2219/5047/338442/5743/5008/914/3689/7040/3596/353514/4321/929/4317/3586/10631/54209/6346/846/222546/23601/91662/7097/64109/5027/283420/84868/7291/114548/945/7293/11027/7424/51311/2737/199/93978/3569/3684/247/7292/7043/3558/3458/9447/27063/6348/1436/29126/3059	56
GO:0032635	BP	GO:0032635	interleukin-6 production	29/1204	149/17913	1.80087e-07	3.4244e-06	2.54466e-06	10288/3952/7096/50943/6504/5047/353514/8807/4317/3586/54209/3071/23208/2207/91662/7097/5027/84868/7291/948/10333/11027/51311/338382/199/3569/7305/7292/5724	29
GO:0045066	BP	GO:0045066	regulatory T cell differentiation	13/1204	35/17913	1.96099e-07	3.7147e-06	2.76038e-06	10288/50943/7040/1378/26279/940/8784/11006/3902/3559/7292/3558/3458	13
GO:0032695	BP	GO:0032695	negative regulation of interleukin-12 production	9/1204	16/17913	2.02035e-07	3.81264e-06	2.83316e-06	4210/6504/1240/353514/3586/54/201633/51311/10859	9
GO:0043030	BP	GO:0043030	regulation of macrophage activation	18/1204	66/17913	2.14474e-07	4.03211e-06	2.99624e-06	728/3689/3596/5788/4317/3586/54209/972/712/84868/2213/10333/133396/8877/11326/3569/3684/6348	18
GO:0043372	BP	GO:0043372	positive regulation of CD4-positive, alpha-beta T cell differentiation	12/1204	30/17913	2.23792e-07	4.16543e-06	3.09532e-06	50943/6363/942/3071/3593/3594/301/114548/7292/941/3458/54440	12
GO:0010818	BP	GO:0010818	T cell chemotaxis	11/1204	25/17913	2.24074e-07	4.16543e-06	3.09532e-06	10563/5293/3627/6352/6373/729230/1880/5294/6366/6348/8740	11
GO:0090025	BP	GO:0090025	regulation of monocyte chemotaxis	11/1204	25/17913	2.24074e-07	4.16543e-06	3.09532e-06	7941/6346/3627/6352/2358/729230/56833/26585/199/1230/5054	11
GO:0043370	BP	GO:0043370	regulation of CD4-positive, alpha-beta T cell differentiation	15/1204	47/17913	2.30139e-07	4.26228e-06	3.16728e-06	50943/6363/30009/942/3071/3593/3594/301/114548/3662/7292/941/3558/3458/54440	15
GO:0002294	BP	GO:0002294	CD4-positive, alpha-beta T cell differentiation involved in immune response	17/1204	60/17913	2.54246e-07	4.65682e-06	3.46046e-06	6693/50943/6363/30009/942/3593/4063/3594/301/114548/3569/3662/7292/1880/941/3558/3458	17
GO:0031640	BP	GO:0031640	killing of cells of other organism	17/1204	60/17913	2.54246e-07	4.65682e-06	3.46046e-06	1991/1673/10578/57817/6283/5027/6357/1113/820/130120/3853/1511/3458/2208/6372/3273/140880	17
GO:0044364	BP	GO:0044364	disruption of cells of other organism	17/1204	60/17913	2.54246e-07	4.65682e-06	3.46046e-06	1991/1673/10578/57817/6283/5027/6357/1113/820/130120/3853/1511/3458/2208/6372/3273/140880	17
GO:0001649	BP	GO:0001649	osteoblast differentiation	37/1204	222/17913	2.57697e-07	4.70273e-06	3.49458e-06	3479/651/1277/8840/2662/340419/6423/3381/3488/50846/117581/1462/4015/23601/56975/7477/7291/249/10457/6096/9902/2737/26585/3569/3371/9770/1749/8646/22801/9241/1291/338773/115908/6348/6591/6422/8626	37
GO:0070374	BP	GO:0070374	positive regulation of ERK1 and ERK2 cascade	33/1204	186/17913	2.58719e-07	4.70415e-06	3.49564e-06	4914/728/112464/6363/348/6504/1116/5159/7040/1236/5788/54209/972/388325/846/2255/2358/8685/3356/84868/920/8829/10457/948/50507/284/1230/1880/5031/3383/6366/6348/1436	33
GO:0035821	BP	GO:0035821	modification of morphology or physiology of other organism	30/1204	160/17913	2.61379e-07	4.73524e-06	3.51874e-06	1991/348/1673/6351/10332/7040/10578/30835/6352/219972/57817/6283/5027/6357/920/1113/820/5806/130120/3853/1511/3458/6355/325/2208/6372/6348/6280/3273/140880	30
GO:0022408	BP	GO:0022408	negative regulation of cell-cell adhesion	31/1204	169/17913	2.76304e-07	4.98748e-06	3.70618e-06	10288/6693/54900/50943/11314/30009/7040/3620/84959/3586/972/80380/84868/170692/301/10457/2213/3902/201633/11326/2737/3559/7292/10859/3558/6366/339390/6370/6591/29126/9370	31
GO:0051480	BP	GO:0051480	regulation of cytosolic calcium ion concentration	44/1204	289/17913	2.85186e-07	5.12923e-06	3.81151e-06	10563/6363/7070/2911/7040/3596/117/1236/5788/10800/6346/5158/3627/492/3356/5027/920/60675/59340/6547/719/948/187/796/6373/1268/2847/4987/84502/1230/5031/5294/1901/3558/1043/552/4283/857/6366/4887/1234/1193/6348/859	44
GO:0007187	BP	GO:0007187	G protein-coupled receptor signaling pathway, coupled to cyclic nucleotide second messenger	32/1204	178/17913	2.87233e-07	5.1446e-06	3.82293e-06	2865/1232/5731/90226/54331/5739/5996/2357/4158/846/3627/2358/8685/301/5744/1113/796/6373/1268/11245/64805/2847/4987/6753/6347/8477/1230/1901/4283/4887/5741/2642	32
GO:0002755	BP	GO:0002755	MyD88-dependent toll-like receptor signaling pathway	13/1204	36/17913	2.88106e-07	5.1446e-06	3.82293e-06	7096/11314/695/929/81793/51284/7097/23643/948/10333/51311/130120/146722	13
GO:0032663	BP	GO:0032663	regulation of interleukin-2 production	16/1204	54/17913	2.89967e-07	5.15934e-06	3.83388e-06	50943/30009/942/5788/940/2633/84868/916/301/920/3902/729230/11326/3662/941/54440	16
GO:0048771	BP	GO:0048771	tissue remodeling	31/1204	170/17913	3.16561e-07	5.57555e-06	4.14317e-06	3952/81501/1513/7040/633/3488/558/7060/2255/3593/59067/5027/301/10457/796/729230/50507/26585/3569/7043/1901/3558/9770/857/338773/115908/1436/51208/6422/3273/5741	31
GO:0042088	BP	GO:0042088	T-helper 1 type immune response	14/1204	42/17913	3.16716e-07	5.57555e-06	4.14317e-06	6693/6363/10068/6556/8807/10148/3593/84868/3554/3594/301/729230/7292/941	14
GO:0048247	BP	GO:0048247	lymphocyte chemotaxis	14/1204	42/17913	3.16716e-07	5.57555e-06	4.14317e-06	10563/6351/5293/3627/6352/6354/6373/729230/6347/1880/5294/6366/6348/8740	14
GO:1903010	BP	GO:1903010	regulation of bone development	10/1204	21/17913	3.22702e-07	5.66092e-06	4.20661e-06	4015/2737/26585/2200/7305/10859/338773/51208/9104/5741	10
GO:0032651	BP	GO:0032651	regulation of interleukin-1 beta production	20/1204	82/17913	3.40218e-07	5.94725e-06	4.41938e-06	4210/3479/6363/353514/1236/54/54209/91662/1524/5027/114548/945/11027/51311/199713/8877/7305/9447/6348/152138	20
GO:0030183	BP	GO:0030183	B cell differentiation	24/1204	113/17913	3.83275e-07	6.67649e-06	4.96128e-06	4914/695/5452/5788/3586/3071/2213/222487/3956/115352/939/56833/150372/3676/3624/1880/973/2322/55619/4066/9452/7412/3589/6422	24
GO:0031589	BP	GO:0031589	cell-substrate adhesion	47/1204	322/17913	4.01812e-07	6.97501e-06	5.18311e-06	3678/1277/11117/7070/84168/6614/3689/1295/4321/1236/81792/64098/558/10631/10894/2633/22795/916/3683/57091/5328/8829/3956/1435/948/2192/7450/25890/26585/284/3676/10630/1281/5175/151887/6366/5054/10225/7412/22801/4887/64005/6370/6422/6695/3273/27329	47
GO:0032740	BP	GO:0032740	positive regulation of interleukin-17 production	9/1204	17/17913	4.03646e-07	6.98251e-06	5.18867e-06	5008/7040/6346/3593/4063/59067/8877/3569/3558	9
GO:0002377	BP	GO:0002377	immunoglobulin production	22/1204	98/17913	4.23881e-07	7.30719e-06	5.42994e-06	54900/50943/51237/695/30009/7040/3596/5452/5788/3586/940/10875/2213/115352/3119/7293/3569/7292/3558/10673/9452/3575	22
GO:0030278	BP	GO:0030278	regulation of ossification	34/1204	199/17913	4.30504e-07	7.39577e-06	5.49577e-06	3479/8840/2662/6423/4256/50964/7040/3488/1311/117581/5027/56975/7477/7291/1435/6096/1959/5552/2737/26585/3569/1230/7043/1901/9770/8646/9241/338773/115908/6348/6591/6422/8626/5741	34
GO:0097028	BP	GO:0097028	dendritic cell differentiation	14/1204	43/17913	4.40699e-07	7.54488e-06	5.60657e-06	10288/6363/81501/7040/1236/558/6688/54209/2213/55509/3662/10859/2322/1437	14
GO:0019724	BP	GO:0019724	B cell mediated immunity	31/1204	173/17913	4.72407e-07	8.06003e-06	5.98938e-06	50943/718/710/695/30009/7040/5452/1378/5788/84174/716/3586/940/972/2207/712/10875/715/714/2213/720/3119/51311/939/10666/730/7292/3558/713/2208/4049	31
GO:0002831	BP	GO:0002831	regulation of response to biotic stimulus	27/1204	139/17913	4.93461e-07	8.36198e-06	6.21376e-06	56253/4321/23208/5654/3593/84868/23643/10077/3594/10875/948/9450/4064/11027/10666/730249/3559/10859/3434/25818/6372/60489/9447/114132/29126/3273/377630	27
GO:0032675	BP	GO:0032675	regulation of interleukin-6 production	27/1204	139/17913	4.93461e-07	8.36198e-06	6.21376e-06	10288/7096/50943/6504/5047/353514/4317/3586/54209/3071/23208/2207/91662/7097/5027/84868/7291/948/10333/11027/51311/338382/199/3569/7305/7292/5724	27
GO:1902106	BP	GO:1902106	negative regulation of leukocyte differentiation	22/1204	99/17913	5.10827e-07	8.61087e-06	6.39871e-06	50943/30009/84959/11025/972/9935/301/714/2213/11006/3902/2737/2200/7292/3624/10859/3558/325/6348/51208/6422/9370	22
GO:0010959	BP	GO:0010959	regulation of metal ion transport	51/1204	365/17913	5.13843e-07	8.61087e-06	6.39871e-06	10288/3736/5159/7070/5743/6351/7040/30820/3596/353514/117/54209/1272/846/3627/6352/6588/8832/3747/3356/5027/3753/920/945/126755/115352/187/6373/51393/342667/11027/64805/2847/4987/84502/6347/1230/219527/10859/5031/5294/3383/4283/857/3603/28954/1193/6348/9104/57119/859	51
GO:0032633	BP	GO:0032633	interleukin-4 production	12/1204	32/17913	5.15062e-07	8.61087e-06	6.39871e-06	50943/3702/942/940/2207/84868/916/114548/3662/7292/160365/54440	12
GO:0043368	BP	GO:0043368	positive T cell selection	12/1204	32/17913	5.15062e-07	8.61087e-06	6.39871e-06	6693/50943/30009/5788/972/3593/4063/387357/3594/1794/3569/3662	12
GO:0046637	BP	GO:0046637	regulation of alpha-beta T cell differentiation	17/1204	63/17913	5.48688e-07	9.14236e-06	6.79365e-06	50943/6363/30009/942/3071/3593/3594/301/114548/2737/3662/7292/941/3558/3458/54440/257101	17
GO:0031342	BP	GO:0031342	negative regulation of cell killing	10/1204	22/17913	5.55953e-07	9.20185e-06	6.83786e-06	3805/3596/5788/387837/84868/2213/3853/10859/6318/3575	10
GO:0035590	BP	GO:0035590	purinergic nucleotide receptor signaling pathway	10/1204	22/17913	5.55953e-07	9.20185e-06	6.83786e-06	29909/286530/9934/27334/5027/64805/53829/5031/2857/5724	10
GO:0050871	BP	GO:0050871	positive regulation of B cell activation	18/1204	70/17913	5.61659e-07	9.26551e-06	6.88517e-06	1141/695/30009/7040/3596/5788/940/972/3071/59067/115352/7293/939/3569/7292/1880/3558/10673	18
GO:0001706	BP	GO:0001706	endoderm formation	15/1204	50/17913	5.69173e-07	9.3277e-06	6.93138e-06	4313/3678/1290/3689/8320/1295/4317/1301/1303/3676/3624/9241/1291/1289/4318	15
GO:0031343	BP	GO:0031343	positive regulation of cell killing	15/1204	50/17913	5.69173e-07	9.3277e-06	6.93138e-06	56253/8807/5788/3593/59067/5027/3594/4068/3902/259197/10666/3684/7305/3458/2208	15
GO:1902624	BP	GO:1902624	positive regulation of neutrophil migration	11/1204	27/17913	5.78258e-07	9.44551e-06	7.01892e-06	728/6363/1236/7060/972/3071/3554/719/3579/3576/6366	11
GO:0002707	BP	GO:0002707	negative regulation of lymphocyte mediated immunity	13/1204	38/17913	5.94866e-07	9.65349e-06	7.17347e-06	50943/3805/30009/1378/5788/387837/84868/2213/10859/6318/3575/10225/339390	13
GO:0032620	BP	GO:0032620	interleukin-17 production	13/1204	38/17913	5.94866e-07	9.65349e-06	7.17347e-06	50943/5008/7040/3071/6346/3593/4063/59067/8877/3569/7292/3558/3458	13
GO:0071622	BP	GO:0071622	regulation of granulocyte chemotaxis	14/1204	44/17913	6.06572e-07	9.8115e-06	7.29089e-06	728/6363/1240/1236/7060/972/3071/6352/1435/719/3579/3576/5919/6366	14
GO:0002291	BP	GO:0002291	T cell activation via T cell receptor contact with antigen bound to MHC molecule on antigen presenting cell	7/1204	10/17913	6.10739e-07	9.81517e-06	7.29362e-06	84868/3683/10875/3109/10859/3383/54518	7
GO:0045060	BP	GO:0045060	negative thymic T cell selection	7/1204	10/17913	6.10739e-07	9.81517e-06	7.29362e-06	1236/5788/940/972/916/1794/2737	7
GO:0050817	BP	GO:0050817	coagulation	48/1204	337/17913	6.29878e-07	1.00902e-05	7.49799e-06	5579/23533/3848/1277/348/710/23414/6403/653145/30846/54331/84959/2162/5327/1311/6407/5197/3937/2207/146850/5027/340205/1278/10077/170692/5328/5341/948/7056/5055/2192/1607/64805/7450/7454/3569/10630/1281/5577/2191/5294/857/140628/5054/22915/7980/3273/222537	48
GO:0002702	BP	GO:0002702	positive regulation of production of molecular mediator of immune response	21/1204	93/17913	6.9648e-07	1.11214e-05	8.26424e-06	2865/51237/3805/30009/7040/3596/5788/940/972/2207/3554/114548/948/7293/3569/7292/10859/3558/54440/25818/91543	21
GO:1903556	BP	GO:1903556	negative regulation of tumor necrosis factor superfamily cytokine production	18/1204	71/17913	7.05581e-07	1.12307e-05	8.34548e-06	3479/50943/6504/558/3586/54/54209/23208/84868/7291/23547/10457/945/1149/10859/50856/29126/9370	18
GO:0050702	BP	GO:0050702	interleukin-1 beta secretion	15/1204	51/17913	7.56538e-07	1.19067e-05	8.84783e-06	6363/353514/1236/91662/115362/5027/114548/948/10333/11027/51311/199713/9447/6348/152138	15
GO:0150077	BP	GO:0150077	regulation of neuroinflammatory response	15/1204	51/17913	7.56538e-07	1.19067e-05	8.84783e-06	3479/728/5743/3689/5788/4314/4317/54209/712/8877/3569/3684/6348/4318/344807	15
GO:0032693	BP	GO:0032693	negative regulation of interleukin-10 production	9/1204	18/17913	7.59036e-07	1.19067e-05	8.84783e-06	50943/3620/4317/80380/3593/2213/7305/10859/29126	9
GO:0090026	BP	GO:0090026	positive regulation of monocyte chemotaxis	9/1204	18/17913	7.59036e-07	1.19067e-05	8.84783e-06	7941/6346/3627/6352/2358/729230/199/1230/5054	9
GO:0045589	BP	GO:0045589	regulation of regulatory T cell differentiation	12/1204	33/17913	7.60003e-07	1.19067e-05	8.84783e-06	10288/50943/7040/1378/940/8784/11006/3902/3559/7292/3558/3458	12
GO:0050830	BP	GO:0050830	defense response to Gram-positive bacterium	20/1204	86/17913	7.74388e-07	1.20941e-05	8.98705e-06	2268/728/1673/54/944/219972/7097/5027/84868/114548/948/1113/114770/820/130120/3853/3569/1511/5919/4049	20
GO:0033628	BP	GO:0033628	regulation of cell adhesion mediated by integrin	14/1204	45/17913	8.26327e-07	1.28248e-05	9.53006e-06	10563/6423/3071/6352/2046/916/1545/5328/64805/5294/6366/5054/6591/3273	14
GO:0035987	BP	GO:0035987	endodermal cell differentiation	14/1204	45/17913	8.26327e-07	1.28248e-05	9.53006e-06	4313/3678/1290/3689/8320/1295/4317/1301/1303/3676/3624/1291/1289/4318	14
GO:0042093	BP	GO:0042093	T-helper cell differentiation	16/1204	58/17913	8.51038e-07	1.31673e-05	9.78457e-06	6693/50943/6363/30009/942/3593/4063/3594/301/114548/3569/3662/7292/1880/941/3558	16
GO:0050869	BP	GO:0050869	negative regulation of B cell activation	11/1204	28/17913	8.94648e-07	1.37992e-05	1.02541e-05	50943/64092/11314/695/84174/3586/2213/4332/7305/3624/6422	11
GO:0032753	BP	GO:0032753	positive regulation of interleukin-4 production	10/1204	23/17913	9.24342e-07	1.41694e-05	1.05293e-05	50943/942/940/2207/84868/916/114548/3662/7292/54440	10
GO:0071677	BP	GO:0071677	positive regulation of mononuclear cell migration	10/1204	23/17913	9.24342e-07	1.41694e-05	1.05293e-05	7040/7941/6346/3627/6352/2358/729230/199/1230/5054	10
GO:0002886	BP	GO:0002886	regulation of myeloid leukocyte mediated immunity	15/1204	52/17913	9.97606e-07	1.52456e-05	1.1329e-05	2268/718/11314/695/30817/3689/3596/8832/2207/84106/2213/729230/3684/5724/6372	15
GO:0019722	BP	GO:0019722	calcium-mediated signaling	32/1204	188/17913	1.01628e-06	1.54836e-05	1.15058e-05	3479/695/6403/6351/1240/5788/84174/4761/54209/2633/2358/5027/916/920/5341/4772/3576/5737/6401/50852/222545/8877/64805/84502/55273/5031/552/7412/1234/1193/6348/9104	32
GO:0032637	BP	GO:0032637	interleukin-8 production	19/1204	80/17913	1.0326e-06	1.56841e-05	1.16548e-05	3952/7096/1991/2219/1116/10394/914/5788/929/3586/51284/7097/301/945/10333/11027/51311/5054/9370	19
GO:0051928	BP	GO:0051928	positive regulation of calcium ion transport	24/1204	119/17913	1.03681e-06	1.57002e-05	1.16668e-05	5159/7070/6351/3596/353514/117/846/3627/6352/5027/920/187/6373/51393/342667/11027/2847/6347/1230/5031/4283/857/6348/9104	24
GO:2000514	BP	GO:2000514	regulation of CD4-positive, alpha-beta T cell activation	16/1204	59/17913	1.09541e-06	1.65374e-05	1.22889e-05	50943/6363/30009/942/3071/3593/3594/301/114548/3662/7292/941/3558/3458/54440/29126	16
GO:1902622	BP	GO:1902622	regulation of neutrophil migration	12/1204	34/17913	1.10292e-06	1.65504e-05	1.22986e-05	728/6363/1236/7060/972/3071/3554/719/3579/3576/56833/6366	12
GO:2000403	BP	GO:2000403	positive regulation of lymphocyte migration	12/1204	34/17913	1.10292e-06	1.65504e-05	1.22986e-05	6693/10563/6351/3627/6352/6354/729230/199/3676/6366/6348/8740	12
GO:0060627	BP	GO:0060627	regulation of vesicle-mediated transport	61/1204	480/17913	1.12811e-06	1.68777e-05	1.25417e-05	2268/5579/6363/348/718/1141/11314/3055/321/30846/30817/3689/7040/3596/6556/5788/929/558/3071/23208/2619/8832/2358/2207/3356/7097/6860/341/301/1794/84106/8829/2213/948/720/6401/1268/729230/284654/8877/6424/5806/26585/11031/6347/284/3684/10859/3458/1137/7476/857/6366/5054/5724/146722/9699/3560/9370/10814/859	61
GO:0051048	BP	GO:0051048	negative regulation of secretion	36/1204	226/17913	1.14207e-06	1.70073e-05	1.2638e-05	3952/50943/348/11314/5008/353514/3586/2633/972/23208/8832/91662/64111/6860/301/114548/2213/10333/1113/1268/497189/729230/51311/199713/1149/64805/5552/284/3624/10859/91543/4887/3589/6422/9370/152138	36
GO:0016064	BP	GO:0016064	immunoglobulin mediated immune response	30/1204	171/17913	1.1436e-06	1.70073e-05	1.2638e-05	50943/718/710/695/30009/7040/5452/1378/5788/716/3586/940/972/2207/712/10875/715/714/2213/720/3119/51311/939/10666/730/7292/3558/713/2208/4049	30
GO:0001912	BP	GO:0001912	positive regulation of leukocyte mediated cytotoxicity	13/1204	40/17913	1.16488e-06	1.72208e-05	1.27967e-05	56253/8807/5788/3593/59067/5027/3594/4068/3902/259197/10666/3684/7305	13
GO:0002369	BP	GO:0002369	T cell cytokine production	13/1204	40/17913	1.16488e-06	1.72208e-05	1.27967e-05	1178/50943/30009/6556/8807/3593/3554/114548/729230/3569/7292/54440/91543	13
GO:0032755	BP	GO:0032755	positive regulation of interleukin-6 production	19/1204	81/17913	1.26495e-06	1.86449e-05	1.3855e-05	10288/7096/5047/353514/4317/2207/7097/5027/7291/948/10333/11027/51311/338382/199/3569/7305/7292/5724	19
GO:0002544	BP	GO:0002544	chronic inflammatory response	9/1204	19/17913	1.35602e-06	1.98697e-05	1.47651e-05	10563/50943/6356/3620/3586/6352/6279/7412/4049	9
GO:0045076	BP	GO:0045076	regulation of interleukin-2 biosynthetic process	9/1204	19/17913	1.35602e-06	1.98697e-05	1.47651e-05	50943/942/5788/940/916/920/3902/3662/941	9
GO:1904951	BP	GO:1904951	positive regulation of establishment of protein localization	57/1204	440/17913	1.37395e-06	2.00734e-05	1.49165e-05	56253/3479/2268/3952/7096/6363/26253/2219/5047/338442/5743/5008/914/3689/7040/3596/353514/4321/929/4317/3586/10631/54209/6346/846/222546/23601/91662/7097/64109/5027/283420/84868/7291/114548/945/7293/11027/7424/51311/2737/199/93978/3569/3684/247/7292/7043/3558/3458/9447/27063/6348/1436/29126/8626/3059	57
GO:0007599	BP	GO:0007599	hemostasis	47/1204	336/17913	1.3829e-06	2.01451e-05	1.49697e-05	5579/23533/3848/1277/348/710/23414/6403/653145/30846/2313/54331/84959/2162/5327/1311/5197/3937/2207/146850/5027/340205/1278/10077/170692/5328/5341/948/7056/5055/2192/1607/64805/7450/7454/3569/10630/1281/5577/2191/5294/857/140628/5054/22915/7980/3273	47
GO:0002861	BP	GO:0002861	regulation of inflammatory response to antigenic stimulus	10/1204	24/17913	1.48916e-06	2.15668e-05	1.60262e-05	718/695/1236/3586/940/3593/2207/2213/1268/4049	10
GO:0090023	BP	GO:0090023	positive regulation of neutrophil chemotaxis	10/1204	24/17913	1.48916e-06	2.15668e-05	1.60262e-05	728/6363/1236/7060/972/3071/719/3579/3576/6366	10
GO:0045622	BP	GO:0045622	regulation of T-helper cell differentiation	12/1204	35/17913	1.57604e-06	2.27072e-05	1.68736e-05	50943/6363/30009/942/3593/3594/301/114548/3662/7292/941/3558	12
GO:0002604	BP	GO:0002604	regulation of dendritic cell antigen processing and presentation	7/1204	11/17913	1.58157e-06	2.27072e-05	1.68736e-05	6363/6556/1236/972/10875/2213/6366	7
GO:0035747	BP	GO:0035747	natural killer cell chemotaxis	7/1204	11/17913	1.58157e-06	2.27072e-05	1.68736e-05	6351/5293/6352/6354/6347/5294/6348	7
GO:0019882	BP	GO:0019882	antigen processing and presentation	35/1204	220/17913	1.65062e-06	2.36304e-05	1.75596e-05	10288/3127/6363/3122/3111/653361/10332/6556/3117/1236/54209/3115/972/3118/1536/83871/30835/2209/10875/2213/948/4688/3902/2210/3119/3113/3109/9363/7454/3383/1514/6366/3123/50856/3120	35
GO:1900046	BP	GO:1900046	regulation of hemostasis	18/1204	75/17913	1.67921e-06	2.39708e-05	1.78126e-05	3848/348/710/6403/84959/5327/1311/170692/5328/5341/948/7056/5055/10630/2191/857/5054/3273	18
GO:1904645	BP	GO:1904645	response to amyloid-beta	15/1204	54/17913	1.69613e-06	2.41432e-05	1.79407e-05	4313/3479/4804/4321/4314/54209/2358/4322/2213/948/10333/3676/3383/7412/4318	15
GO:0042136	BP	GO:0042136	neurotransmitter biosynthetic process	21/1204	98/17913	1.73321e-06	2.46007e-05	1.82807e-05	1806/10394/5743/3689/4317/3586/54/6507/1524/1545/948/10333/5806/199/3458/3383/857/3067/5740/9104/64902	21
GO:0019730	BP	GO:0019730	antimicrobial humoral response	22/1204	106/17913	1.74746e-06	2.47326e-05	1.83787e-05	1991/1673/6556/10578/6407/6283/6357/1113/114770/730249/820/130120/6279/3853/1511/5919/25818/6372/3512/6280/3273/57119	22
GO:1903531	BP	GO:1903531	negative regulation of secretion by cell	33/1204	202/17913	1.78465e-06	2.51873e-05	1.87166e-05	3952/50943/348/11314/5008/353514/3586/2633/23208/8832/91662/64111/6860/301/114548/2213/10333/1113/1268/729230/51311/199713/1149/64805/5552/284/3624/10859/91543/3589/6422/9370/152138	33
GO:0007596	BP	GO:0007596	blood coagulation	46/1204	331/17913	2.14093e-06	3.01302e-05	2.23897e-05	5579/23533/3848/1277/348/710/23414/6403/653145/30846/54331/84959/2162/5327/1311/5197/3937/2207/146850/5027/340205/1278/10077/170692/5328/5341/948/7056/5055/2192/1607/64805/7450/7454/3569/10630/1281/5577/2191/5294/857/140628/5054/22915/7980/3273	46
GO:1901342	BP	GO:1901342	regulation of vasculature development	55/1204	425/17913	2.16732e-06	3.04158e-05	2.26018e-05	3678/8038/10563/3952/5176/5579/728/3848/718/11117/1116/1232/6423/4804/1215/5743/3689/6356/3586/7060/23166/4223/1536/3687/3627/23213/1634/1524/146850/7291/1545/301/8829/10457/4772/719/3579/187/8710/3576/729230/7424/8877/26585/3569/25960/55273/7058/5054/26051/6678/6422/5740/3273/27329	55
GO:0031295	BP	GO:0031295	T cell costimulation	15/1204	55/17913	2.18833e-06	3.06113e-05	2.27472e-05	6363/942/1236/940/29851/80380/916/3956/7292/941/10673/857/6366/8740/29126	15
GO:0045765	BP	GO:0045765	regulation of angiogenesis	51/1204	383/17913	2.19825e-06	3.06113e-05	2.27472e-05	3678/8038/10563/3952/5176/5579/728/3848/718/11117/1116/1232/6423/4804/1215/5743/3689/6356/3586/7060/23166/4223/1536/3687/3627/23213/1634/1524/146850/7291/1545/301/8829/10457/719/3579/187/3576/729230/8877/26585/3569/25960/7058/5054/26051/6678/6422/5740/3273/27329	51
GO:0032720	BP	GO:0032720	negative regulation of tumor necrosis factor production	17/1204	69/17913	2.19969e-06	3.06113e-05	2.27472e-05	3479/50943/6504/558/3586/54/54209/23208/84868/7291/23547/10457/945/1149/10859/50856/9370	17
GO:1905521	BP	GO:1905521	regulation of macrophage migration	12/1204	36/17913	2.22001e-06	3.07225e-05	2.28298e-05	728/11117/1240/54209/6352/1524/1435/719/56833/64805/5919/6348	12
GO:2000516	BP	GO:2000516	positive regulation of CD4-positive, alpha-beta T cell activation	12/1204	36/17913	2.22001e-06	3.07225e-05	2.28298e-05	50943/6363/942/3071/3593/3594/301/114548/7292/941/3458/54440	12
GO:0048705	BP	GO:0048705	skeletal system morphogenesis	33/1204	204/17913	2.23103e-06	3.07895e-05	2.28795e-05	4313/2268/1277/50515/2251/5396/6423/4256/7040/9350/145258/340260/54/1311/1301/5027/7291/249/4322/497189/6424/2737/26585/7043/3225/7476/1749/56603/9241/338773/6422/9496/134701	33
GO:1905523	BP	GO:1905523	positive regulation of macrophage migration	9/1204	20/17913	2.31831e-06	3.19056e-05	2.3709e-05	728/1240/54209/6352/1435/719/64805/5919/6348	9
GO:1901623	BP	GO:1901623	regulation of lymphocyte chemotaxis	10/1204	25/17913	2.33255e-06	3.20131e-05	2.37888e-05	10563/6351/3627/6352/6354/729230/6347/6366/6348/8740	10
GO:0002673	BP	GO:0002673	regulation of acute inflammatory response	28/1204	160/17913	2.71026e-06	3.70948e-05	2.7565e-05	2865/728/718/710/695/5743/5008/1236/1378/716/2207/712/715/714/114548/2213/9180/719/3075/720/1268/11326/730/3569/5294/325/713/5199	28
GO:0031294	BP	GO:0031294	lymphocyte costimulation	15/1204	56/17913	2.80465e-06	3.82815e-05	2.84468e-05	6363/942/1236/940/29851/80380/916/3956/7292/941/10673/857/6366/8740/29126	15
GO:0019233	BP	GO:0019233	sensory perception of pain	21/1204	101/17913	2.89667e-06	3.94295e-05	2.92999e-05	4914/3736/1141/5743/2911/3586/3751/3593/3356/5027/60675/1268/729230/4987/885/6347/55273/1137/5724/4887/6348	21
GO:0002675	BP	GO:0002675	positive regulation of acute inflammatory response	11/1204	31/17913	2.92431e-06	3.96973e-05	2.94989e-05	2865/718/695/5743/5008/1236/2207/9180/1268/3569/5294	11
GO:0002714	BP	GO:0002714	positive regulation of B cell mediated immunity	12/1204	37/17913	3.08549e-06	4.16583e-05	3.09562e-05	718/695/30009/7040/5788/940/2207/10666/7292/3558/2208/4049	12
GO:0002891	BP	GO:0002891	positive regulation of immunoglobulin mediated immune response	12/1204	37/17913	3.08549e-06	4.16583e-05	3.09562e-05	718/695/30009/7040/5788/940/2207/10666/7292/3558/2208/4049	12
GO:0045072	BP	GO:0045072	regulation of interferon-gamma biosynthetic process	8/1204	16/17913	3.21894e-06	4.33427e-05	3.22078e-05	50943/10148/51284/3593/59067/51311/3624/10859	8
GO:0034121	BP	GO:0034121	regulation of toll-like receptor signaling pathway	17/1204	71/17913	3.36087e-06	4.51317e-05	3.35372e-05	7096/11314/929/7097/23643/23547/948/10333/115352/11027/730249/285852/338382/3662/857/91543/146722	17
GO:1905517	BP	GO:1905517	macrophage migration	14/1204	50/17913	3.38169e-06	4.52892e-05	3.36542e-05	728/11117/1240/54209/6352/1524/1435/719/729230/56833/64805/6347/5919/6348	14
GO:0007188	BP	GO:0007188	adenylate cyclase-modulating G protein-coupled receptor signaling pathway	28/1204	162/17913	3.48242e-06	4.65132e-05	3.45638e-05	2865/1232/5731/90226/54331/5739/5996/2357/4158/846/3627/2358/8685/5744/1113/796/6373/1268/11245/64805/2847/4987/8477/1901/4283/4887/5741/2642	28
GO:0045670	BP	GO:0045670	regulation of osteoclast differentiation	16/1204	64/17913	3.54442e-06	4.69884e-05	3.49169e-05	84959/11025/54209/9935/3593/11006/1435/2200/7305/1230/10859/3458/9770/6348/51208/6422	16
GO:0002825	BP	GO:0002825	regulation of T-helper 1 type immune response	10/1204	26/17913	3.56239e-06	4.69884e-05	3.49169e-05	6363/6556/3593/84868/3554/3594/301/729230/7292/941	10
GO:0061037	BP	GO:0061037	negative regulation of cartilage development	10/1204	26/17913	3.56239e-06	4.69884e-05	3.49169e-05	3952/8840/1513/81792/2202/5744/26585/9241/6591/5741	10
GO:0071624	BP	GO:0071624	positive regulation of granulocyte chemotaxis	10/1204	26/17913	3.56239e-06	4.69884e-05	3.49169e-05	728/6363/1236/7060/972/3071/719/3579/3576/6366	10
GO:0002517	BP	GO:0002517	T cell tolerance induction	7/1204	12/17913	3.57459e-06	4.69884e-05	3.49169e-05	10288/1178/50943/3620/29851/916/3559	7
GO:0002863	BP	GO:0002863	positive regulation of inflammatory response to antigenic stimulus	7/1204	12/17913	3.57459e-06	4.69884e-05	3.49169e-05	718/695/1236/940/2207/1268/4049	7
GO:0032642	BP	GO:0032642	regulation of chemokine production	18/1204	79/17913	3.74023e-06	4.89076e-05	3.63431e-05	4210/2865/1991/3586/10631/54209/51284/972/7097/84868/7291/199/3569/247/6372/1436/6591/9370	18
GO:0050818	BP	GO:0050818	regulation of coagulation	18/1204	79/17913	3.74023e-06	4.89076e-05	3.63431e-05	3848/348/710/6403/84959/5327/170692/5328/5341/948/7056/5055/10630/2191/857/5054/3273/222537	18
GO:0002576	BP	GO:0002576	platelet degranulation	24/1204	128/17913	4.01402e-06	5.23504e-05	3.89014e-05	3479/710/6403/7040/2162/3671/29106/2207/5341/7078/948/1521/7424/7450/5552/5175/7043/5919/5054/22915/6678/3273/213/12	24
GO:0050710	BP	GO:0050710	negative regulation of cytokine secretion	17/1204	72/17913	4.127e-06	5.36833e-05	3.98918e-05	50943/353514/3586/2633/23208/91662/301/114548/2213/10333/51311/199713/1149/5552/284/10859/152138	17
GO:0032733	BP	GO:0032733	positive regulation of interleukin-10 production	11/1204	32/17913	4.18629e-06	5.43128e-05	4.03596e-05	353514/54209/940/3593/2207/7097/201633/3662/7292/54440/29126	11
GO:0043901	BP	GO:0043901	negative regulation of multi-organism process	30/1204	182/17913	4.30971e-06	5.57688e-05	4.14416e-05	3479/1991/2219/5047/200315/27306/6351/3586/5654/6352/3593/84868/10875/948/11027/730249/820/5806/3853/3559/1511/3434/6355/164668/325/91543/60489/114132/4049/6348	30
GO:0009620	BP	GO:0009620	response to fungus	14/1204	51/17913	4.37499e-06	5.64669e-05	4.19603e-05	1991/695/7040/10578/57817/6283/1113/5806/6279/93978/1511/5919/6280/3273	14
GO:0045428	BP	GO:0045428	regulation of nitric oxide biosynthetic process	16/1204	65/17913	4.41116e-06	5.67865e-05	4.21978e-05	5743/3689/4317/3586/54/1524/948/10333/5806/199/3458/3383/857/5740/9104/64902	16
GO:0070371	BP	GO:0070371	ERK1 and ERK2 cascade	41/1204	289/17913	4.50734e-06	5.78752e-05	4.30068e-05	3479/4914/728/112464/6363/348/11117/6504/1116/5159/7040/1236/5788/6356/54209/2633/972/388325/846/2255/2358/8685/91662/3356/84868/920/8829/10457/7078/948/2192/50507/284/1230/1880/5031/3383/6366/6348/1436/9370	41
GO:0008037	BP	GO:0008037	cell recognition	24/1204	129/17913	4.62219e-06	5.91973e-05	4.39893e-05	56253/6363/2219/5047/84466/50863/10332/81035/1236/4685/64581/30835/1462/84868/1794/8829/948/1268/259197/10666/5175/6366/83639/136242	24
GO:0007565	BP	GO:0007565	female pregnancy	31/1204	193/17913	5.21078e-06	6.65643e-05	4.94637e-05	4313/3678/3952/5368/5672/6696/5743/7040/3488/5676/3620/1833/150921/5680/84868/5744/7216/3490/796/1268/7056/2192/730249/5673/5669/2834/5678/7043/5675/5740/4318	31
GO:0032673	BP	GO:0032673	regulation of interleukin-4 production	10/1204	27/17913	5.31776e-06	6.77572e-05	5.03501e-05	50943/942/940/2207/84868/916/114548/3662/7292/54440	10
GO:0070372	BP	GO:0070372	regulation of ERK1 and ERK2 cascade	39/1204	271/17913	5.41512e-06	6.88217e-05	5.11411e-05	4914/728/112464/6363/348/11117/6504/1116/5159/7040/1236/5788/54209/2633/972/388325/846/2255/2358/8685/91662/3356/84868/920/8829/10457/7078/948/2192/50507/284/1230/1880/5031/3383/6366/6348/1436/9370	39
GO:0014068	BP	GO:0014068	positive regulation of phosphatidylinositol 3-kinase signaling	18/1204	81/17913	5.45813e-06	6.88415e-05	5.11559e-05	3479/2268/3952/10870/23533/5159/6403/5008/653361/5293/940/6352/1634/284/5294/2322/2688/3059	18
GO:0046209	BP	GO:0046209	nitric oxide metabolic process	18/1204	81/17913	5.45813e-06	6.88415e-05	5.11559e-05	5743/3689/4317/3586/54/1524/7097/1545/948/10333/5806/199/3458/3383/857/5740/9104/64902	18
GO:0046849	BP	GO:0046849	bone remodeling	18/1204	81/17913	5.45813e-06	6.88415e-05	5.11559e-05	3952/81501/1513/7040/5027/796/50507/26585/3569/7043/1901/9770/338773/115908/1436/51208/6422/5741	18
GO:0002643	BP	GO:0002643	regulation of tolerance induction	8/1204	17/17913	5.72143e-06	7.16185e-05	5.32195e-05	10288/1178/50943/3620/84868/916/3559/29126	8
GO:0042095	BP	GO:0042095	interferon-gamma biosynthetic process	8/1204	17/17913	5.72143e-06	7.16185e-05	5.32195e-05	50943/10148/51284/3593/59067/51311/3624/10859	8
GO:0043373	BP	GO:0043373	CD4-positive, alpha-beta T cell lineage commitment	8/1204	17/17913	5.72143e-06	7.16185e-05	5.32195e-05	6693/50943/30009/3593/4063/3594/3569/3662	8
GO:0042554	BP	GO:0042554	superoxide anion generation	11/1204	33/17913	5.89944e-06	7.36377e-05	5.47199e-05	10394/653361/3689/7040/54/1536/2358/4688/50507/3684/7305	11
GO:0030100	BP	GO:0030100	regulation of endocytosis	38/1204	262/17913	5.9123e-06	7.36377e-05	5.47199e-05	2268/6363/348/718/11314/3055/7040/6556/5788/929/558/3071/23208/2358/7097/6860/341/1794/2213/948/720/6401/284654/8877/6424/5806/26585/11031/6347/284/10859/857/6366/5054/146722/3560/9370/859	38
GO:0042094	BP	GO:0042094	interleukin-2 biosynthetic process	9/1204	22/17913	6.0713e-06	7.54295e-05	5.60514e-05	50943/942/5788/940/916/920/3902/3662/941	9
GO:0030193	BP	GO:0030193	regulation of blood coagulation	17/1204	74/17913	6.14571e-06	7.6164e-05	5.65972e-05	3848/348/710/6403/84959/5327/170692/5328/5341/948/7056/5055/10630/2191/857/5054/3273	17
GO:0050918	BP	GO:0050918	positive chemotaxis	16/1204	67/17913	6.73342e-06	8.30344e-05	6.17026e-05	1673/1233/846/2255/3627/6352/2358/8829/10457/3576/7424/284/2252/1901/3603/6348	16
GO:0070227	BP	GO:0070227	lymphocyte apoptotic process	16/1204	67/17913	6.73342e-06	8.30344e-05	6.17026e-05	1178/695/3620/3586/972/6352/5027/155038/939/2737/3559/3558/917/3575/5304/29126	16
GO:0050701	BP	GO:0050701	interleukin-1 secretion	15/1204	60/17913	7.11753e-06	8.75544e-05	6.50613e-05	6363/353514/1236/91662/115362/5027/114548/948/10333/11027/51311/199713/9447/6348/152138	15
GO:0042130	BP	GO:0042130	negative regulation of T cell proliferation	14/1204	53/17913	7.16782e-06	8.79559e-05	6.53597e-05	10288/6693/50943/7040/3620/3586/80380/84868/10457/11326/3559/10859/339390/29126	14
GO:0045807	BP	GO:0045807	positive regulation of endocytosis	25/1204	141/17913	7.19597e-06	8.80843e-05	6.54551e-05	6363/348/718/6556/5788/929/558/3071/2358/1794/2213/948/720/6401/6424/5806/26585/11031/6347/284/6366/5054/146722/3560/859	25
GO:0045086	BP	GO:0045086	positive regulation of interleukin-2 biosynthetic process	7/1204	13/17913	7.29409e-06	8.90666e-05	6.61851e-05	942/5788/940/916/920/3662/941	7
GO:0044706	BP	GO:0044706	multi-multicellular organism process	34/1204	225/17913	7.3755e-06	8.98405e-05	6.67601e-05	4313/3678/3952/5368/5672/6696/5743/7040/3488/5676/3620/1833/150921/5680/84868/5744/7216/3490/796/5737/1268/7056/2192/730249/5673/5669/2834/5678/7043/552/5724/5675/5740/4318	34
GO:0006024	BP	GO:0006024	glycosaminoglycan biosynthetic process	21/1204	107/17913	7.56166e-06	9.18834e-05	6.82782e-05	9955/50515/6383/5159/29940/7040/9435/633/4060/1462/9956/1463/1634/8534/11081/284/83539/92126/10082/3036/222537	21
GO:0050832	BP	GO:0050832	defense response to fungus	12/1204	40/17913	7.70787e-06	9.34321e-05	6.94291e-05	1991/7040/10578/57817/6283/1113/6279/93978/1511/5919/6280/3273	12
GO:0043588	BP	GO:0043588	skin development	52/1204	412/17913	8.40544e-06	0.000101641	7.55287e-05	353145/643418/3848/1277/7021/9509/6701/3872/6705/1290/5275/23581/1513/3885/3881/196374/3488/286887/3868/1311/2255/3855/6706/3890/3713/1278/301/3860/81871/9333/192666/8796/130120/3853/3887/1281/3861/247/3624/2252/84648/25818/1514/730755/56603/3854/1289/6704/8626/11166/26050/643394	52
GO:0046638	BP	GO:0046638	positive regulation of alpha-beta T cell differentiation	13/1204	47/17913	8.75411e-06	0.0001056	7.84713e-05	50943/6363/942/3071/3593/3594/301/114548/2737/7292/941/3458/54440	13
GO:0006023	BP	GO:0006023	aminoglycan biosynthetic process	21/1204	108/17913	8.80096e-06	0.000105909	7.87007e-05	9955/50515/6383/5159/29940/7040/9435/633/4060/1462/9956/1463/1634/8534/11081/284/83539/92126/10082/3036/222537	21
GO:0006809	BP	GO:0006809	nitric oxide biosynthetic process	17/1204	76/17913	9.00829e-06	0.000108143	8.03605e-05	5743/3689/4317/3586/54/1524/1545/948/10333/5806/199/3458/3383/857/5740/9104/64902	17
GO:0050728	BP	GO:0050728	negative regulation of inflammatory response	28/1204	170/17913	9.03258e-06	0.000108174	8.03836e-05	4210/3479/5176/3848/1991/50943/348/116379/7130/5788/3586/54/2358/3593/91662/114548/2213/225/199713/56833/730249/3559/3558/325/89790/5740/9370/152138	28
GO:0030168	BP	GO:0030168	platelet activation	26/1204	152/17913	9.32706e-06	0.000111433	8.28051e-05	5579/23533/1277/348/6403/54331/84959/1311/5197/3937/2207/146850/340205/1278/10077/170692/5341/7056/1607/64805/7450/3569/10630/1281/5294/3273	26
GO:2001057	BP	GO:2001057	reactive nitrogen species metabolic process	18/1204	84/17913	9.3774e-06	0.000111531	8.28782e-05	5743/3689/4317/3586/54/1524/7097/1545/948/10333/5806/199/3458/3383/857/5740/9104/64902	18
GO:0035588	BP	GO:0035588	G protein-coupled purinergic receptor signaling pathway	9/1204	23/17913	9.38006e-06	0.000111531	8.28782e-05	29909/286530/9934/27334/64805/53829/5031/2857/5724	9
GO:0001911	BP	GO:0001911	negative regulation of leukocyte mediated cytotoxicity	8/1204	18/17913	9.69135e-06	0.000114685	8.52218e-05	3805/5788/387837/84868/2213/10859/6318/3575	8
GO:0046641	BP	GO:0046641	positive regulation of alpha-beta T cell proliferation	8/1204	18/17913	9.69135e-06	0.000114685	8.52218e-05	64926/5788/10148/940/3593/916/729230/7292	8
GO:0050852	BP	GO:0050852	T cell receptor signaling pathway	29/1204	180/17913	9.77373e-06	0.000115386	8.57426e-05	3127/50943/3122/11314/7070/3702/5293/9473/3117/1236/5788/2533/9840/2633/3115/3118/3937/916/387357/920/11006/3119/50852/3113/10666/7454/917/3123/3120	29
GO:0042092	BP	GO:0042092	type 2 immune response	11/1204	35/17913	1.12264e-05	0.000132222	9.82536e-05	30009/942/3620/3586/972/301/114548/729230/3569/7292/91543	11
GO:0002762	BP	GO:0002762	negative regulation of myeloid leukocyte differentiation	13/1204	48/17913	1.12723e-05	0.00013245	9.8423e-05	84959/11025/9935/714/11006/2200/3624/10859/325/6348/51208/6422/9370	13
GO:0042133	BP	GO:0042133	neurotransmitter metabolic process	25/1204	145/17913	1.1942e-05	0.000139989	0.000104025	1806/10394/5743/3689/10993/4317/3586/54/6507/1524/5153/7097/1545/948/10333/5806/199/3458/3383/857/3067/5740/9104/64902/570	25
GO:0006898	BP	GO:0006898	receptor-mediated endocytosis	41/1204	301/17913	1.2337e-05	0.00014428	0.000107214	6363/348/718/53353/4481/3689/2350/4360/81035/929/3577/23166/23208/2358/2209/8685/2207/283420/341/2213/948/3579/2210/3576/6401/284654/6424/26585/11031/284/3676/3684/9332/10859/857/6366/5054/6678/3512/859/213	41
GO:0051701	BP	GO:0051701	interaction with host	32/1204	211/17913	1.25662e-05	0.000146616	0.000108949	3678/2219/6504/9074/10332/7040/4360/942/1378/558/972/30835/23601/3356/6317/920/3956/3576/7293/5806/3853/941/3434/6355/3383/857/325/339390/1234/2838/2993/222537	32
GO:0051897	BP	GO:0051897	positive regulation of protein kinase B signaling	28/1204	173/17913	1.26661e-05	0.000147436	0.000109559	3952/23533/6363/2251/1116/5159/5008/85453/5293/7040/942/3488/1236/940/2255/29851/1524/50852/64805/50507/56917/284/941/5294/2252/6366/6348/3059	28
GO:0048872	BP	GO:0048872	homeostasis of number of cells	35/1204	241/17913	1.32261e-05	0.000153363	0.000113964	50943/608/338442/84636/5293/7040/1236/1233/558/6688/972/3071/9935/2207/5027/301/10320/1435/3579/729230/3569/3559/3624/1880/2322/3558/10673/55619/54440/9770/3575/6372/8740/3059/5741	35
GO:0034103	BP	GO:0034103	regulation of tissue remodeling	18/1204	86/17913	1.32369e-05	0.000153363	0.000113964	3952/81501/7040/7060/3593/59067/5027/10457/796/26585/3569/1901/3558/338773/1436/51208/6422/3273	18
GO:0010863	BP	GO:0010863	positive regulation of phospholipase C activity	12/1204	42/17913	1.34578e-05	0.000155561	0.000115597	728/5159/3702/117/115727/3356/6401/64805/5031/552/5724/5741	12
GO:0030101	BP	GO:0030101	natural killer cell activation	15/1204	63/17913	1.35062e-05	0.000155759	0.000115744	3952/914/50615/3689/5293/5788/558/57823/3593/84868/259197/7305/3558/9437/257101	15
GO:0044146	BP	GO:0044146	negative regulation of growth of symbiont involved in interaction with host	7/1204	14/17913	1.37398e-05	0.000157723	0.000117203	1991/3586/3593/948/820/1511/4049	7
GO:0046851	BP	GO:0046851	negative regulation of bone remodeling	7/1204	14/17913	1.37398e-05	0.000157723	0.000117203	5027/796/26585/3569/338773/51208/6422	7
GO:1904018	BP	GO:1904018	positive regulation of vasculature development	34/1204	232/17913	1.43887e-05	0.000164792	0.000122456	3678/8038/5579/728/718/1116/1232/6423/1215/5743/3689/6356/3586/1536/3687/1524/146850/7291/1545/301/8829/719/3579/187/8710/3576/7424/8877/26585/55273/5054/26051/5740/27329	34
GO:0045766	BP	GO:0045766	positive regulation of angiogenesis	31/1204	203/17913	1.48451e-05	0.000169629	0.000126051	3678/8038/5579/728/718/1116/1232/6423/1215/5743/3689/6356/3586/1536/3687/1524/146850/7291/1545/301/8829/719/3579/187/3576/8877/26585/5054/26051/5740/27329	31
GO:0090288	BP	GO:0090288	negative regulation of cellular response to growth factor stimulus	26/1204	156/17913	1.50384e-05	0.000171187	0.000127209	10563/11117/50515/6423/50964/7040/375387/9350/81792/5654/114990/23213/1634/203100/652991/1149/94031/26585/2200/25960/7043/857/8646/9241/6422/3273	26
GO:0002664	BP	GO:0002664	regulation of T cell tolerance induction	6/1204	10/17913	1.51189e-05	0.000171187	0.000127209	10288/1178/50943/3620/916/3559	6
GO:0032621	BP	GO:0032621	interleukin-18 production	6/1204	10/17913	1.51189e-05	0.000171187	0.000127209	3586/8832/91662/115362/7097/114548	6
GO:0098883	BP	GO:0098883	synapse pruning	6/1204	10/17913	1.51189e-05	0.000171187	0.000127209	718/712/1524/714/3684/713	6
GO:0002828	BP	GO:0002828	regulation of type 2 immune response	10/1204	30/17913	1.57277e-05	0.000174021	0.000129314	30009/942/3620/972/301/114548/729230/3569/7292/91543	10
GO:0007202	BP	GO:0007202	activation of phospholipase C activity	10/1204	30/17913	1.57277e-05	0.000174021	0.000129314	728/3702/117/115727/3356/6401/64805/5031/552/5741	10
GO:0032689	BP	GO:0032689	negative regulation of interferon-gamma production	10/1204	30/17913	1.57277e-05	0.000174021	0.000129314	50943/558/3586/80380/84868/7292/3624/10859/10225/29126	10
GO:0032743	BP	GO:0032743	positive regulation of interleukin-2 production	10/1204	30/17913	1.57277e-05	0.000174021	0.000129314	942/5788/940/916/301/920/729230/3662/941/54440	10
GO:0034694	BP	GO:0034694	response to prostaglandin	10/1204	30/17913	1.57277e-05	0.000174021	0.000129314	6363/54331/1236/5729/5737/3371/7292/5031/6366/6422	10
GO:0046633	BP	GO:0046633	alpha-beta T cell proliferation	10/1204	30/17913	1.57277e-05	0.000174021	0.000129314	64926/5788/10148/940/3593/916/1794/729230/7292/29126	10
GO:0090022	BP	GO:0090022	regulation of neutrophil chemotaxis	10/1204	30/17913	1.57277e-05	0.000174021	0.000129314	728/6363/1236/7060/972/3071/719/3579/3576/6366	10
GO:0002363	BP	GO:0002363	alpha-beta T cell lineage commitment	8/1204	19/17913	1.57534e-05	0.000174021	0.000129314	6693/50943/30009/3593/4063/3594/3569/3662	8
GO:0002827	BP	GO:0002827	positive regulation of T-helper 1 type immune response	8/1204	19/17913	1.57534e-05	0.000174021	0.000129314	6363/6556/3593/3554/3594/301/729230/941	8
GO:0002922	BP	GO:0002922	positive regulation of humoral immune response	8/1204	19/17913	1.57534e-05	0.000174021	0.000129314	718/1236/5788/2213/730249/25818/2208/4049	8
GO:0140131	BP	GO:0140131	positive regulation of lymphocyte chemotaxis	8/1204	19/17913	1.57534e-05	0.000174021	0.000129314	10563/6351/6352/6354/729230/6366/6348/8740	8
GO:0050878	BP	GO:0050878	regulation of body fluid levels	59/1204	499/17913	1.60863e-05	0.000177305	0.000131754	5579/23533/3848/1277/348/710/7021/23414/6403/653145/30846/2313/54331/84959/2162/5327/3868/1311/5197/2255/3937/2207/146850/5027/340205/1278/10077/170692/5328/5341/948/361/187/7056/5055/2192/497189/1607/64805/7450/4987/7454/57493/3569/10630/1281/5577/2981/2191/1036/5294/857/140628/56603/5054/22915/7980/8626/3273	59
GO:0043300	BP	GO:0043300	regulation of leukocyte degranulation	12/1204	43/17913	1.75333e-05	0.000192403	0.000142974	2268/11314/30817/3689/3596/8832/2207/84106/2213/729230/3684/5724	12
GO:0043303	BP	GO:0043303	mast cell degranulation	12/1204	43/17913	1.75333e-05	0.000192403	0.000142974	2268/11314/695/284021/30817/5293/3596/8832/2207/1113/5294/10814	12
GO:0032677	BP	GO:0032677	regulation of interleukin-8 production	16/1204	72/17913	1.79355e-05	0.000196384	0.000145932	7096/1991/2219/10394/914/5788/929/3586/51284/7097/301/945/10333/51311/5054/9370	16
GO:1900047	BP	GO:1900047	negative regulation of hemostasis	13/1204	50/17913	1.82795e-05	0.000199712	0.000148405	3848/348/710/84959/5327/1311/170692/5328/7056/5055/2191/5054/3273	13
GO:0006801	BP	GO:0006801	superoxide metabolic process	15/1204	65/17913	2.01991e-05	0.000220201	0.000163631	10394/653361/3689/7040/375387/54/1536/2358/337/948/4688/50507/3684/7305/9104	15
GO:0042730	BP	GO:0042730	fibrinolysis	9/1204	25/17913	2.0742e-05	0.000225626	0.000167662	3848/710/5327/5328/7056/5055/2191/5054/3273	9
GO:0007492	BP	GO:0007492	endoderm development	16/1204	73/17913	2.15534e-05	0.000233942	0.000173841	4313/3678/1290/3689/7040/8320/1295/4317/1301/1303/3676/3624/9241/1291/1289/4318	16
GO:0002724	BP	GO:0002724	regulation of T cell cytokine production	10/1204	31/17913	2.18245e-05	0.000235346	0.000174884	1178/50943/30009/3554/114548/729230/3569/7292/54440/91543	10
GO:0035587	BP	GO:0035587	purinergic receptor signaling pathway	10/1204	31/17913	2.18245e-05	0.000235346	0.000174884	29909/286530/9934/27334/5027/64805/53829/5031/2857/5724	10
GO:1903978	BP	GO:1903978	regulation of microglial cell activation	10/1204	31/17913	2.18245e-05	0.000235346	0.000174884	728/3689/5788/4317/54209/712/8877/3569/3684/6348	10
GO:0050706	BP	GO:0050706	regulation of interleukin-1 beta secretion	12/1204	44/17913	2.26444e-05	0.000243135	0.000180672	6363/353514/1236/91662/5027/114548/11027/51311/199713/9447/6348/152138	12
GO:1900274	BP	GO:1900274	regulation of phospholipase C activity	12/1204	44/17913	2.26444e-05	0.000243135	0.000180672	728/5159/3702/117/115727/3356/6401/64805/5031/552/5724/5741	12
GO:0070228	BP	GO:0070228	regulation of lymphocyte apoptotic process	13/1204	51/17913	2.30364e-05	0.000246811	0.000183404	695/3620/3586/972/6352/5027/155038/939/3558/917/3575/5304/29126	13
GO:0002693	BP	GO:0002693	positive regulation of cellular extravasation	7/1204	15/17913	2.42655e-05	0.000258866	0.000192363	1991/7070/3554/729230/3676/3383/5724	7
GO:0044144	BP	GO:0044144	modulation of growth of symbiont involved in interaction with host	7/1204	15/17913	2.42655e-05	0.000258866	0.000192363	1991/3586/3593/948/820/1511/4049	7
GO:0010517	BP	GO:0010517	regulation of phospholipase activity	15/1204	66/17913	2.45333e-05	0.000261164	0.00019407	728/5159/653145/3702/117/115727/6352/3356/6401/64805/5031/552/5724/27329/5741	15
GO:0002438	BP	GO:0002438	acute inflammatory response to antigenic stimulus	8/1204	20/17913	2.47101e-05	0.000261927	0.000194637	718/695/1236/2207/2213/3579/1268/3383	8
GO:0043369	BP	GO:0043369	CD4-positive or CD8-positive, alpha-beta T cell lineage commitment	8/1204	20/17913	2.47101e-05	0.000261927	0.000194637	6693/50943/30009/3593/4063/3594/3569/3662	8
GO:0001505	BP	GO:0001505	regulation of neurotransmitter levels	42/1204	321/17913	2.5905e-05	0.00027401	0.000203616	5579/1806/1141/10394/321/5743/3689/10993/6511/4317/3586/54/23025/6623/23208/6507/8564/3356/1524/5153/7097/5027/6860/1545/948/10333/1268/140679/5806/199/11255/3458/1137/7476/3383/857/9699/3067/5740/9104/64902/570	42
GO:0072593	BP	GO:0072593	reactive oxygen species metabolic process	37/1204	269/17913	2.59997e-05	0.000274429	0.000203927	3952/10394/5159/5743/653361/3689/7040/375387/4314/4317/3586/54/1536/2358/337/1524/7097/5027/1545/948/4688/10333/225/730249/50507/5806/199/3684/7305/3458/3383/857/7173/2878/5740/9104/64902	37
GO:0002711	BP	GO:0002711	positive regulation of T cell mediated immunity	11/1204	38/17913	2.68591e-05	0.000281709	0.000209337	50943/5788/3593/5027/3554/3594/114548/3569/7292/54440/91543	11
GO:0033280	BP	GO:0033280	response to vitamin D	11/1204	38/17913	2.68591e-05	0.000281709	0.000209337	6696/5743/7040/846/3627/249/920/3371/6591/6422/5741	11
GO:0043277	BP	GO:0043277	apoptotic cell clearance	11/1204	38/17913	2.68591e-05	0.000281709	0.000209337	718/2219/84466/558/54209/8685/948/720/6347/7305/146722	11
GO:0002279	BP	GO:0002279	mast cell activation involved in immune response	12/1204	45/17913	2.90047e-05	0.000301673	0.000224172	2268/11314/695/284021/30817/5293/3596/8832/2207/1113/5294/10814	12
GO:0002448	BP	GO:0002448	mast cell mediated immunity	12/1204	45/17913	2.90047e-05	0.000301673	0.000224172	2268/11314/695/284021/30817/5293/3596/8832/2207/1113/5294/10814	12
GO:0002820	BP	GO:0002820	negative regulation of adaptive immune response	12/1204	45/17913	2.90047e-05	0.000301673	0.000224172	50943/64092/30009/1378/5788/84868/2213/7292/10859/3558/3575/339390	12
GO:0002833	BP	GO:0002833	positive regulation of response to biotic stimulus	12/1204	45/17913	2.90047e-05	0.000301673	0.000224172	56253/3593/84868/23643/9450/4064/10666/730249/25818/29126/3273/377630	12
GO:0060333	BP	GO:0060333	interferon-gamma-mediated signaling pathway	18/1204	91/17913	2.97612e-05	0.000307174	0.00022826	3127/3122/3055/3117/2633/3115/3118/2209/2210/3119/3113/3662/3458/3383/7412/5724/3123/3120	18
GO:0002691	BP	GO:0002691	regulation of cellular extravasation	9/1204	26/17913	2.98371e-05	0.000307174	0.00022826	1991/7070/3554/729230/3676/3383/6366/5724/6370	9
GO:0072539	BP	GO:0072539	T-helper 17 cell differentiation	9/1204	26/17913	2.98371e-05	0.000307174	0.00022826	50943/30009/3593/4063/3594/114548/3569/3662/3558	9
GO:0033028	BP	GO:0033028	myeloid cell apoptotic process	10/1204	32/17913	2.98419e-05	0.000307174	0.00022826	338442/5293/6352/23601/2207/3579/3569/1514/1234/9370	10
GO:0043552	BP	GO:0043552	positive regulation of phosphatidylinositol 3-kinase activity	10/1204	32/17913	2.98419e-05	0.000307174	0.00022826	2268/6363/5159/7040/1236/2358/2046/64805/2322/6366	10
GO:0002920	BP	GO:0002920	regulation of humoral immune response	23/1204	135/17913	3.20304e-05	0.000329021	0.000244495	10563/728/718/710/1236/1378/5788/716/712/715/714/2213/719/3075/720/730249/11326/730/25818/713/2208/5199/4049	23
GO:0050766	BP	GO:0050766	positive regulation of phagocytosis	14/1204	60/17913	3.32197e-05	0.000339836	0.000252531	718/6556/5788/3071/2358/1794/2213/948/720/5806/11031/6347/146722/3560	14
GO:2000401	BP	GO:2000401	regulation of lymphocyte migration	14/1204	60/17913	3.32197e-05	0.000339836	0.000252531	6693/10563/6351/148823/3627/6352/6354/729230/199/6347/3676/6366/6348/8740	14
GO:0030890	BP	GO:0030890	positive regulation of B cell proliferation	11/1204	39/17913	3.51539e-05	0.000358153	0.000266142	1141/3596/5788/972/3071/59067/115352/7293/1880/3558/10673	11
GO:0033003	BP	GO:0033003	regulation of mast cell activation	11/1204	39/17913	3.51539e-05	0.000358153	0.000266142	2268/11314/284021/30817/3596/8832/2207/64109/1268/10666/146722	11
GO:0043551	BP	GO:0043551	regulation of phosphatidylinositol 3-kinase activity	13/1204	53/17913	3.58862e-05	0.000363384	0.000270029	2268/23533/6363/5159/7040/1236/84174/2358/146850/2046/64805/2322/6366	13
GO:0050819	BP	GO:0050819	negative regulation of coagulation	13/1204	53/17913	3.58862e-05	0.000363384	0.000270029	3848/348/710/84959/5327/170692/5328/7056/5055/2191/5054/3273/222537	13
GO:0050853	BP	GO:0050853	B cell receptor signaling pathway	13/1204	53/17913	3.58862e-05	0.000363384	0.000270029	5579/11314/695/89857/5293/5788/148823/3071/2213/115352/4332/150372/973	13
GO:0045471	BP	GO:0045471	response to ethanol	22/1204	127/17913	3.62901e-05	0.000366728	0.000272515	3952/1141/3596/117/929/6688/1536/3747/57817/6354/1268/939/6279/3371/1036/3558/3383/7412/6678/51208/9370/5741	22
GO:0015837	BP	GO:0015837	amine transport	16/1204	76/17913	3.65856e-05	0.000368966	0.000274178	366/2865/3952/1141/6623/8564/3356/5027/6860/1113/1268/64805/885/1137/552/4887	16
GO:2000379	BP	GO:2000379	positive regulation of reactive oxygen species metabolic process	19/1204	101/17913	3.76964e-05	0.000379401	0.000281931	3952/5159/5743/3689/7040/4317/2358/948/10333/730249/50507/5806/199/3684/7305/3458/3383/9104/64902	19
GO:0034612	BP	GO:0034612	response to tumor necrosis factor	38/1204	284/17913	3.77816e-05	0.000379492	0.000281999	1277/3604/1116/81501/1687/608/5743/81792/929/10631/2633/944/970/8784/6352/57817/3576/6401/7293/939/8877/730249/8995/6347/7292/10673/3383/7412/2167/9447/27063/4049/6348/8740/51208/6422/9370/152138	38
GO:0010466	BP	GO:0010466	negative regulation of peptidase activity	32/1204	223/17913	3.88462e-05	0.0003894	0.000289361	718/7021/6423/4804/51050/653145/5275/5743/1378/6317/7078/720/50859/939/199713/6318/1474/5054/1293/7077/221476/7980/8740/4318/6695/284293/128817/57119/90199/140880/140870/643394	32
GO:0043032	BP	GO:0043032	positive regulation of macrophage activation	10/1204	33/17913	4.02516e-05	0.000402678	0.000299228	3689/3596/4317/3586/54209/712/84868/10333/3684/6348	10
GO:0001780	BP	GO:0001780	neutrophil homeostasis	7/1204	16/17913	4.0635e-05	0.000404079	0.00030027	338442/5293/558/301/3579/729230/3569	7
GO:0002295	BP	GO:0002295	T-helper cell lineage commitment	7/1204	16/17913	4.0635e-05	0.000404079	0.00030027	6693/30009/3593/4063/3594/3569/3662	7
GO:0002830	BP	GO:0002830	positive regulation of type 2 immune response	7/1204	16/17913	4.0635e-05	0.000404079	0.00030027	942/3620/972/114548/3569/7292/91543	7
GO:0045671	BP	GO:0045671	negative regulation of osteoclast differentiation	9/1204	27/17913	4.20968e-05	0.000416951	0.000309834	84959/11025/9935/11006/2200/10859/6348/51208/6422	9
GO:0046640	BP	GO:0046640	regulation of alpha-beta T cell proliferation	9/1204	27/17913	4.20968e-05	0.000416951	0.000309834	64926/5788/10148/940/3593/916/729230/7292/29126	9
GO:0051235	BP	GO:0051235	maintenance of location	38/1204	286/17913	4.41167e-05	0.00043609	0.000324057	3952/6363/348/718/7070/4481/7040/3596/375387/9350/1236/5788/3586/222008/3627/3356/5027/920/948/187/6373/50944/1149/84502/5552/2200/6279/3569/5031/4283/857/6366/1234/1193/6348/6280/27329/213	38
GO:0002823	BP	GO:0002823	negative regulation of adaptive immune response based on somatic recombination of immune receptors built from immunoglobulin superfamily domains	11/1204	40/17913	4.55644e-05	0.000448355	0.000333171	50943/30009/1378/5788/84868/2213/7292/10859/3558/3575/339390	11
GO:0032692	BP	GO:0032692	negative regulation of interleukin-1 production	11/1204	40/17913	4.55644e-05	0.000448355	0.000333171	4210/3479/3586/54/54209/91662/1524/114548/945/199713/152138	11
GO:0090287	BP	GO:0090287	regulation of cellular response to growth factor stimulus	37/1204	276/17913	4.56274e-05	0.000448355	0.000333171	3678/10563/5579/11117/50515/7021/6423/50964/7040/375387/9350/81792/27122/5654/114990/2255/4015/23213/55816/1634/56975/203100/652991/7424/1149/94031/6424/26585/2200/25960/7043/857/8646/9241/6422/3273/859	37
GO:0090092	BP	GO:0090092	regulation of transmembrane receptor protein serine/threonine kinase signaling pathway	31/1204	215/17913	4.64746e-05	0.00045578	0.000338689	2662/11117/50515/7021/6423/50964/7040/375387/9350/27122/5654/114990/2255/4015/23213/203100/8483/392255/652991/1149/94031/6424/26585/2200/7043/3624/857/8646/9241/6422/859	31
GO:0002637	BP	GO:0002637	regulation of immunoglobulin production	14/1204	62/17913	4.9084e-05	0.000480425	0.000357002	50943/51237/30009/7040/3596/5788/3586/940/2213/115352/7293/3569/7292/3558	14
GO:0090101	BP	GO:0090101	negative regulation of transmembrane receptor protein serine/threonine kinase signaling pathway	21/1204	121/17913	5.26063e-05	0.000513891	0.000381871	11117/50515/6423/50964/7040/375387/9350/5654/114990/203100/8483/652991/1149/94031/26585/2200/7043/857/8646/9241/6422	21
GO:0018149	BP	GO:0018149	peptide cross-linking	10/1204	34/17913	5.36092e-05	0.000521642	0.000387631	3848/633/2162/1634/3713/301/9333/50859/1281/6704	10
GO:0045730	BP	GO:0045730	respiratory burst	10/1204	34/17913	5.36092e-05	0.000521642	0.000387631	3055/653361/5293/6556/1536/4688/56833/5294/1043/3512	10
GO:0033273	BP	GO:0033273	response to vitamin	18/1204	95/17913	5.42179e-05	0.000526537	0.000391268	3952/1277/6696/5743/2350/7040/10631/846/3627/57817/249/920/3371/56603/6678/6591/6422/5741	18
GO:0031663	BP	GO:0031663	lipopolysaccharide-mediated signaling pathway	13/1204	55/17913	5.45828e-05	0.00052905	0.000393135	3055/7040/6352/7097/23643/948/9450/4064/11027/730249/6347/5724/6348	13
GO:0043491	BP	GO:0043491	protein kinase B signaling	36/1204	268/17913	5.50957e-05	0.000532984	0.000396058	3479/3952/23533/112464/6363/2251/1116/5159/5008/85453/5293/7040/942/3488/1236/558/940/2255/6352/4015/29851/1524/50852/64805/50507/56917/6347/284/55273/941/5294/2252/6366/6348/3059/859	36
GO:0009595	BP	GO:0009595	detection of biotic stimulus	8/1204	22/17913	5.55672e-05	0.000535465	0.000397902	56253/7096/54209/7097/23643/114548/10333/114770	8
GO:0045624	BP	GO:0045624	positive regulation of T-helper cell differentiation	8/1204	22/17913	5.55672e-05	0.000535465	0.000397902	6363/942/3593/3594/301/114548/7292/941	8
GO:0002717	BP	GO:0002717	positive regulation of natural killer cell mediated immunity	9/1204	28/17913	5.83545e-05	0.000559081	0.000415451	56253/3805/8807/3593/59067/4068/3902/259197/10666	9
GO:0085029	BP	GO:0085029	extracellular matrix assembly	9/1204	28/17913	5.83545e-05	0.000559081	0.000415451	11117/7148/84168/7040/4015/1278/4239/30008/3036	9
GO:2000406	BP	GO:2000406	positive regulation of T cell migration	9/1204	28/17913	5.83545e-05	0.000559081	0.000415451	6693/10563/3627/6352/729230/199/3676/6366/8740	9
GO:0030208	BP	GO:0030208	dermatan sulfate biosynthetic process	6/1204	12/17913	5.91529e-05	0.000563319	0.0004186	29940/633/1462/1463/1634/92126	6
GO:0072540	BP	GO:0072540	T-helper 17 cell lineage commitment	6/1204	12/17913	5.91529e-05	0.000563319	0.0004186	30009/3593/4063/3594/3569/3662	6
GO:1902563	BP	GO:1902563	regulation of neutrophil activation	6/1204	12/17913	5.91529e-05	0.000563319	0.0004186	11314/3689/84106/2213/3684/5724	6
GO:0050854	BP	GO:0050854	regulation of antigen receptor-mediated signaling pathway	14/1204	63/17913	5.92491e-05	0.000563319	0.0004186	5579/11314/7070/1236/5788/9840/148823/2633/2213/11006/115352/50852/10666/150372	14
GO:0006029	BP	GO:0006029	proteoglycan metabolic process	16/1204	79/17913	6.02084e-05	0.000571349	0.000424567	3479/50515/29940/633/81792/1462/23213/1463/1634/1301/64377/50859/54360/83539/92126/222537	16
GO:0051952	BP	GO:0051952	regulation of amine transport	15/1204	71/17913	6.09133e-05	0.000576939	0.000428721	2865/3952/1141/6623/8564/3356/5027/6860/1113/1268/64805/885/1137/552/4887	15
GO:0009615	BP	GO:0009615	response to virus	41/1204	323/17913	6.46437e-05	0.000611109	0.000454113	2268/6367/50943/6363/30009/1687/200315/6351/4321/5788/6356/51284/2633/5654/101180976/3627/91607/6352/3593/3437/10077/3594/10875/114548/55509/3433/51311/3569/3559/7292/10859/10964/3458/3434/6355/164668/4283/91543/60489/9447/377630	41
GO:0044110	BP	GO:0044110	growth involved in symbiotic interaction	7/1204	17/17913	6.50745e-05	0.0006117	0.000454552	1991/3586/3593/948/820/1511/4049	7
GO:0044116	BP	GO:0044116	growth of symbiont involved in interaction with host	7/1204	17/17913	6.50745e-05	0.0006117	0.000454552	1991/3586/3593/948/820/1511/4049	7
GO:1903975	BP	GO:1903975	regulation of glial cell migration	7/1204	17/17913	6.50745e-05	0.0006117	0.000454552	54209/1524/1435/729230/64805/1880/6348	7
GO:0045637	BP	GO:0045637	regulation of myeloid cell differentiation	34/1204	250/17913	6.84157e-05	0.000641897	0.000476991	1441/5579/29909/81501/7040/84959/11025/6688/54209/972/2124/3071/9935/4015/3593/714/920/11006/1435/338382/2200/7305/1230/3624/10859/3458/9770/325/6348/51208/6422/3059/1437/9370	34
GO:0002701	BP	GO:0002701	negative regulation of production of molecular mediator of immune response	10/1204	35/17913	7.05623e-05	0.000659552	0.000490111	50943/30009/7040/3586/2213/115352/284/7043/10859/10225	10
GO:0007157	BP	GO:0007157	heterophilic cell-cell adhesion via plasma membrane cell adhesion molecules	10/1204	35/17913	7.05623e-05	0.000659552	0.000490111	3678/6403/91179/120425/30835/3683/6401/57863/3383/7412	10
GO:0002062	BP	GO:0002062	chondrocyte differentiation	18/1204	97/17913	7.21095e-05	0.000672752	0.00049992	8840/50515/6423/7040/81792/2202/1311/23213/4094/1301/392255/5744/2737/26585/54360/7476/6591/5741	18
GO:0002792	BP	GO:0002792	negative regulation of peptide secretion	23/1204	142/17913	7.23662e-05	0.00067346	0.000500445	3952/50943/348/353514/3586/2633/972/23208/91662/6860/301/114548/2213/10333/51311/199713/1149/5552/284/10859/91543/6422/152138	23
GO:0030195	BP	GO:0030195	negative regulation of blood coagulation	12/1204	49/17913	7.24557e-05	0.00067346	0.000500445	3848/348/710/84959/5327/170692/5328/7056/5055/2191/5054/3273	12
GO:0006022	BP	GO:0006022	aminoglycan metabolic process	25/1204	161/17913	7.31286e-05	0.000678448	0.000504152	9955/50515/6383/5159/29940/7040/9435/1118/633/4060/10894/1462/9956/1463/1634/8534/114770/50859/11081/284/83539/92126/10082/3036/222537	25
GO:0050718	BP	GO:0050718	positive regulation of interleukin-1 beta secretion	9/1204	29/17913	7.95944e-05	0.000734332	0.00054568	6363/353514/91662/5027/114548/11027/51311/9447/6348	9
GO:0072538	BP	GO:0072538	T-helper 17 type immune response	9/1204	29/17913	7.95944e-05	0.000734332	0.00054568	50943/30009/3593/4063/3594/114548/3569/3662/3558	9
GO:0072606	BP	GO:0072606	interleukin-8 secretion	9/1204	29/17913	7.95944e-05	0.000734332	0.00054568	3952/7096/2219/1116/914/929/7097/301/10333	9
GO:0010518	BP	GO:0010518	positive regulation of phospholipase activity	13/1204	57/17913	8.12178e-05	0.000747924	0.00055578	728/5159/3702/117/115727/6352/3356/6401/64805/5031/552/5724/5741	13
GO:0060349	BP	GO:0060349	bone morphogenesis	17/1204	90/17913	9.01666e-05	0.0008288	0.000615878	1277/6423/7040/9350/54/1311/7291/249/4322/497189/6424/2737/7043/1749/56603/338773/134701	17
GO:0090218	BP	GO:0090218	positive regulation of lipid kinase activity	10/1204	36/17913	9.18596e-05	0.000842808	0.000626287	2268/6363/5159/7040/1236/2358/2046/64805/2322/6366	10
GO:0060541	BP	GO:0060541	respiratory system development	28/1204	193/17913	9.52277e-05	0.000872103	0.000648057	1116/9509/340419/23414/5159/6943/3596/3488/7472/2255/4015/7477/94235/9242/10409/2737/57493/10630/3371/7043/2252/8022/1749/9241/3290/6678/83716/9496	28
GO:0014066	BP	GO:0014066	regulation of phosphatidylinositol 3-kinase signaling	20/1204	117/17913	9.78197e-05	0.000894198	0.000664475	3479/2268/3952/10870/23533/5159/6403/5008/653361/5293/940/6352/1634/7291/284/5294/2322/26051/2688/3059	20
GO:0061035	BP	GO:0061035	regulation of cartilage development	14/1204	66/17913	0.000101539	0.000926496	0.000688476	3952/8840/1513/7040/81792/2202/4094/392255/5744/2737/26585/9241/6591/5741	14
GO:0007160	BP	GO:0007160	cell-matrix adhesion	30/1204	214/17913	0.00010317	0.000938458	0.000697364	11117/7070/6614/3689/4321/1236/81792/64098/10631/10894/22795/916/3683/5328/8829/1435/948/26585/3676/1281/5175/6366/5054/10225/7412/22801/6370/6422/3273/27329	30
GO:0002864	BP	GO:0002864	regulation of acute inflammatory response to antigenic stimulus	6/1204	13/17913	0.000103603	0.000938458	0.000697364	718/695/1236/2207/2213/1268	6
GO:0030205	BP	GO:0030205	dermatan sulfate metabolic process	6/1204	13/17913	0.000103603	0.000938458	0.000697364	29940/633/1462/1463/1634/92126	6
GO:0044130	BP	GO:0044130	negative regulation of growth of symbiont in host	6/1204	13/17913	0.000103603	0.000938458	0.000697364	1991/3586/3593/948/1511/4049	6
GO:0001101	BP	GO:0001101	response to acid chemical	41/1204	330/17913	0.000104496	0.000944827	0.000702097	4313/4914/2865/3952/5176/1277/6363/5159/339479/1290/5743/6750/54331/2350/1236/7472/1536/57817/7097/7477/1278/5729/948/3490/5737/6096/222545/1281/3371/7292/1036/5031/552/3383/56603/6366/5724/1291/6678/6422/9370	41
GO:0071356	BP	GO:0071356	cellular response to tumor necrosis factor	35/1204	266/17913	0.000105808	0.000954954	0.000709623	1277/3604/1116/81501/1687/608/81792/10631/2633/944/970/8784/6352/57817/3576/7293/939/8877/730249/8995/6347/7292/10673/3383/7412/2167/9447/27063/4049/6348/8740/51208/6422/9370/152138	35
GO:0030216	BP	GO:0030216	keratinocyte differentiation	38/1204	298/17913	0.000107082	0.000964706	0.000716869	353145/643418/3848/6701/3872/6705/5275/23581/1513/3885/3881/196374/286887/3868/3855/6706/3890/3713/301/3860/81871/9333/192666/8796/130120/3853/3887/3861/247/84648/25818/1514/730755/56603/3854/6704/8626/643394	38
GO:0045954	BP	GO:0045954	positive regulation of natural killer cell mediated cytotoxicity	8/1204	24/17913	0.000113243	0.00101837	0.000756747	56253/8807/3593/59067/4068/3902/259197/10666	8
GO:0052547	BP	GO:0052547	regulation of peptidase activity	47/1204	398/17913	0.000117516	0.00105489	0.000783886	4210/5118/718/7021/6423/4804/51050/653145/5275/84168/5743/1378/6407/91662/6317/27141/114548/7078/720/2192/50859/939/199713/885/6279/6318/1474/857/5054/1293/9447/7077/221476/7980/8740/8626/6280/4318/6695/284293/128817/57119/414899/90199/140880/140870/643394	47
GO:1901224	BP	GO:1901224	positive regulation of NIK/NF-kappaB signaling	15/1204	75/17913	0.000117881	0.00105626	0.000784905	6363/1116/929/4317/54209/51284/3593/91662/7097/84868/10333/939/8877/26585/8740	15
GO:0019935	BP	GO:0019935	cyclic-nucleotide-mediated signaling	25/1204	166/17913	0.000121058	0.00108278	0.000804613	348/5731/90226/54331/5739/117/4158/3627/3747/5744/948/187/1113/796/6373/4987/8477/6954/2981/4283/9699/4887/2978/5741/2642	25
GO:0045667	BP	GO:0045667	regulation of osteoblast differentiation	21/1204	128/17913	0.000121642	0.00108606	0.000807044	3479/8840/2662/6423/3488/117581/56975/7477/7291/6096/2737/26585/3569/9770/8646/9241/338773/115908/6591/6422/8626	21
GO:0030203	BP	GO:0030203	glycosaminoglycan metabolic process	24/1204	157/17913	0.000129734	0.00115623	0.000859193	9955/50515/6383/5159/29940/7040/9435/633/4060/10894/1462/9956/1463/1634/8534/114770/50859/11081/284/83539/92126/10082/3036/222537	24
GO:0002720	BP	GO:0002720	positive regulation of cytokine production involved in immune response	12/1204	52/17913	0.000134392	0.00119347	0.000886866	2865/3805/972/2207/3554/114548/948/3569/7292/10859/54440/91543	12
GO:0050704	BP	GO:0050704	regulation of interleukin-1 secretion	12/1204	52/17913	0.000134392	0.00119347	0.000886866	6363/353514/1236/91662/5027/114548/11027/51311/199713/9447/6348/152138	12
GO:0019058	BP	GO:0019058	viral life cycle	40/1204	324/17913	0.000144694	0.00128268	0.000953154	3678/348/2219/6504/9074/200315/10332/4360/942/1378/558/940/972/30835/6352/23601/10663/3356/6317/920/3956/3576/7293/131578/5806/6347/941/3434/6355/164668/3383/857/325/91543/339390/60489/1234/2838/2993/222537	40
GO:0046850	BP	GO:0046850	regulation of bone remodeling	11/1204	45/17913	0.000146673	0.00129791	0.000964471	3952/81501/5027/796/26585/3569/1901/338773/1436/51208/6422	11
GO:0002710	BP	GO:0002710	negative regulation of T cell mediated immunity	7/1204	19/17913	0.000149648	0.0013149	0.000977094	50943/30009/5788/2213/10859/3575/339390	7
GO:0032331	BP	GO:0032331	negative regulation of chondrocyte differentiation	7/1204	19/17913	0.000149648	0.0013149	0.000977094	8840/81792/2202/5744/26585/6591/5741	7
GO:0034104	BP	GO:0034104	negative regulation of tissue remodeling	7/1204	19/17913	0.000149648	0.0013149	0.000977094	5027/796/26585/3569/338773/51208/6422	7
GO:0045061	BP	GO:0045061	thymic T cell selection	7/1204	19/17913	0.000149648	0.0013149	0.000977094	1236/5788/940/972/916/1794/2737	7
GO:0070542	BP	GO:0070542	response to fatty acid	16/1204	85/17913	0.000150103	0.00131657	0.000978339	2865/6363/5743/54331/1236/7097/5729/948/5737/3371/7292/5031/6366/5724/6422/9370	16
GO:0002719	BP	GO:0002719	negative regulation of cytokine production involved in immune response	8/1204	25/17913	0.000156773	0.00137266	0.00102002	50943/30009/7040/3586/284/7043/10859/10225	8
GO:0007229	BP	GO:0007229	integrin-mediated signaling pathway	17/1204	94/17913	0.000157535	0.0013745	0.00102139	3678/2268/3055/7070/3689/3687/2207/3683/10077/8829/5341/3676/3684/1281/7305/22801/27329	17
GO:0060191	BP	GO:0060191	regulation of lipase activity	17/1204	94/17913	0.000157535	0.0013745	0.00102139	728/5159/653145/3702/117/115727/6352/337/3356/341/6401/64805/5031/552/5724/27329/5741	17
GO:0030279	BP	GO:0030279	negative regulation of ossification	15/1204	77/17913	0.000160743	0.00140003	0.00104036	2662/50964/7040/3488/117581/7291/6096/5552/26585/1230/8646/9241/6348/6422/5741	15
GO:0030166	BP	GO:0030166	proteoglycan biosynthetic process	12/1204	53/17913	0.000163222	0.00141915	0.00105457	3479/50515/29940/633/1462/1463/1634/64377/54360/83539/92126/222537	12
GO:0002523	BP	GO:0002523	leukocyte migration involved in inflammatory response	6/1204	14/17913	0.000171001	0.00146631	0.00108961	1991/3689/6401/56833/6279/6280	6
GO:0002834	BP	GO:0002834	regulation of response to tumor cell	6/1204	14/17913	0.000171001	0.00146631	0.00108961	56253/3593/84868/10666/29126/3273	6
GO:0002837	BP	GO:0002837	regulation of immune response to tumor cell	6/1204	14/17913	0.000171001	0.00146631	0.00108961	56253/3593/84868/10666/29126/3273	6
GO:0030889	BP	GO:0030889	negative regulation of B cell proliferation	6/1204	14/17913	0.000171001	0.00146631	0.00108961	11314/695/3586/2213/4332/7305	6
GO:0044126	BP	GO:0044126	regulation of growth of symbiont in host	6/1204	14/17913	0.000171001	0.00146631	0.00108961	1991/3586/3593/948/1511/4049	6
GO:0044546	BP	GO:0044546	NLRP3 inflammasome complex assembly	6/1204	14/17913	0.000171001	0.00146631	0.00108961	4210/115362/114548/948/10333/152138	6
GO:0045591	BP	GO:0045591	positive regulation of regulatory T cell differentiation	6/1204	14/17913	0.000171001	0.00146631	0.00108961	10288/50943/7040/11006/3558/3458	6
GO:0072677	BP	GO:0072677	eosinophil migration	6/1204	14/17913	0.000171001	0.00146631	0.00108961	11314/6356/6352/6357/6354/6348	6
GO:0048015	BP	GO:0048015	phosphatidylinositol-mediated signaling	24/1204	160/17913	0.00017469	0.00149537	0.0011112	3479/4914/2268/3952/10870/23533/5159/6403/5008/653361/5293/940/6352/1634/3356/7291/284/5294/2322/5724/26051/2688/1436/3059	24
GO:1903409	BP	GO:1903409	reactive oxygen species biosynthetic process	20/1204	122/17913	0.000176733	0.00151027	0.00112227	5743/3689/4317/3586/54/1536/1524/1545/948/10333/225/50507/5806/199/3458/3383/857/5740/9104/64902	20
GO:0032757	BP	GO:0032757	positive regulation of interleukin-8 production	11/1204	46/17913	0.000181185	0.00154565	0.00114857	7096/1991/2219/10394/914/929/51284/7097/51311/5054/9370	11
GO:0050433	BP	GO:0050433	regulation of catecholamine secretion	10/1204	39/17913	0.000190998	0.00162659	0.00120871	2865/1141/6623/3356/6860/1113/1268/64805/1137/4887	10
GO:0060193	BP	GO:0060193	positive regulation of lipase activity	14/1204	70/17913	0.000197049	0.00167348	0.00124355	728/5159/3702/117/115727/6352/337/3356/6401/64805/5031/552/5724/5741	14
GO:0002763	BP	GO:0002763	positive regulation of myeloid leukocyte differentiation	12/1204	54/17913	0.000197176	0.00167348	0.00124355	81501/7040/54209/972/2124/3593/920/1435/7305/1230/3458/3059	12
GO:0043550	BP	GO:0043550	regulation of lipid kinase activity	13/1204	62/17913	0.000201441	0.00170677	0.00126829	2268/23533/6363/5159/7040/1236/84174/2358/146850/2046/64805/2322/6366	13
GO:1901222	BP	GO:1901222	regulation of NIK/NF-kappaB signaling	19/1204	114/17913	0.000203809	0.0017239	0.00128102	6363/1116/929/4317/54209/51284/3593/91662/7097/84868/114548/222487/10333/939/8877/26585/9770/8740/152138	19
GO:1903707	BP	GO:1903707	negative regulation of hemopoiesis	23/1204	152/17913	0.000207232	0.00174988	0.00130033	50943/29909/30009/84959/11025/972/9935/301/714/2213/11006/3902/2737/2200/7292/3624/10859/3558/325/6348/51208/6422/9370	23
GO:0050890	BP	GO:0050890	cognition	36/1204	286/17913	0.00020806	0.0017539	0.00130331	3678/4914/10288/5176/728/348/3122/1141/3274/5743/6285/4761/7991/729956/3356/1524/5153/7097/6860/6547/1268/497189/1959/152789/50944/4987/84502/885/54112/3776/5577/10716/1137/6326/22829/5923	36
GO:0002360	BP	GO:0002360	T cell lineage commitment	8/1204	26/17913	0.000213189	0.00179108	0.00133094	6693/50943/30009/3593/4063/3594/3569/3662	8
GO:0060142	BP	GO:0060142	regulation of syncytium formation by plasma membrane fusion	8/1204	26/17913	0.000213189	0.00179108	0.00133094	963/81501/30846/54209/3627/7305/4283/8740	8
GO:0033630	BP	GO:0033630	positive regulation of cell adhesion mediated by integrin	7/1204	20/17913	0.000216922	0.00181937	0.00135197	10563/6423/3071/6352/916/64805/6366	7
GO:0030500	BP	GO:0030500	regulation of bone mineralization	14/1204	71/17913	0.000230486	0.00192989	0.00143409	4256/7040/1311/5027/56975/7291/5552/26585/1230/7043/1901/338773/6348/5741	14
GO:0048017	BP	GO:0048017	inositol lipid-mediated signaling	24/1204	163/17913	0.000232942	0.00194717	0.00144694	3479/4914/2268/3952/10870/23533/5159/6403/5008/653361/5293/940/6352/1634/3356/7291/284/5294/2322/5724/26051/2688/1436/3059	24
GO:0031424	BP	GO:0031424	keratinization	30/1204	224/17913	0.00023451	0.001957	0.00145424	353145/643418/3848/6701/3872/6705/23581/3885/3881/196374/286887/3868/3855/6706/3890/3713/3860/81871/9333/192666/3853/3887/3861/84648/25818/730755/56603/3854/6704/643394	30
GO:0002381	BP	GO:0002381	immunoglobulin production involved in immunoglobulin mediated immune response	12/1204	55/17913	0.00023697	0.00196764	0.00146214	50943/695/30009/7040/5452/5788/3586/940/10875/3119/7292/3558	12
GO:0032722	BP	GO:0032722	positive regulation of chemokine production	12/1204	55/17913	0.00023697	0.00196764	0.00146214	2865/10631/51284/972/7097/84868/7291/199/3569/247/1436/9370	12
GO:0061844	BP	GO:0061844	antimicrobial humoral immune response mediated by antimicrobial peptide	12/1204	55/17913	0.00023697	0.00196764	0.00146214	1991/1673/10578/6283/6357/820/130120/3853/25818/6372/6280/3273	12
GO:0019835	BP	GO:0019835	cytolysis	10/1204	40/17913	0.000239476	0.00198185	0.0014727	3004/7040/5027/130120/730/3853/2999/10859/1437/3273	10
GO:0042036	BP	GO:0042036	negative regulation of cytokine biosynthetic process	10/1204	40/17913	0.000239476	0.00198185	0.0014727	1991/50943/5788/3586/91662/3902/3569/7305/3624/10859	10
GO:0097242	BP	GO:0097242	amyloid-beta clearance	9/1204	33/17913	0.000240112	0.00198381	0.00147416	728/348/718/4481/3689/54209/8685/948/3684	9
GO:0045834	BP	GO:0045834	positive regulation of lipid metabolic process	22/1204	144/17913	0.000245338	0.00202364	0.00150376	2268/6363/348/5159/5743/7040/1236/2358/337/3356/2046/7291/341/225/64805/2322/3458/552/6366/9370/9104/27329	22
GO:2000377	BP	GO:2000377	regulation of reactive oxygen species metabolic process	27/1204	194/17913	0.000252543	0.00207962	0.00154536	3952/5159/5743/3689/7040/4314/4317/3586/54/2358/1524/1545/948/10333/225/730249/50507/5806/199/3684/7305/3458/3383/857/5740/9104/64902	27
GO:0001768	BP	GO:0001768	establishment of T cell polarity	5/1204	10/17913	0.00025768	0.00210799	0.00156644	6363/1236/1794/56603/6366	5
GO:0002645	BP	GO:0002645	positive regulation of tolerance induction	5/1204	10/17913	0.00025768	0.00210799	0.00156644	10288/50943/3620/916/29126	5
GO:0014049	BP	GO:0014049	positive regulation of glutamate secretion	5/1204	10/17913	0.00025768	0.00210799	0.00156644	8564/5027/6860/885/552	5
GO:0048245	BP	GO:0048245	eosinophil chemotaxis	5/1204	10/17913	0.00025768	0.00210799	0.00156644	6356/6352/6357/6354/6348	5
GO:0007584	BP	GO:0007584	response to nutrient	29/1204	215/17913	0.000261816	0.00213831	0.00158897	3952/1277/6423/6696/5743/6750/2350/7040/10631/1536/846/3627/57817/5027/916/249/920/1268/64805/3371/56603/7412/6678/4049/6591/6422/9370/5741/2642	29
GO:0050848	BP	GO:0050848	regulation of calcium-mediated signaling	17/1204	98/17913	0.000265279	0.00216304	0.00160735	3479/6351/1240/84174/4761/54209/2633/916/920/5341/50852/84502/55273/5031/1193/6348/9104	17
GO:0050829	BP	GO:0050829	defense response to Gram-negative bacterium	14/1204	72/17913	0.000268688	0.00217064	0.00161299	1991/1673/6403/6556/219972/3593/920/1113/3569/1511/5919/5054/6372/140880	14
GO:0002716	BP	GO:0002716	negative regulation of natural killer cell mediated immunity	6/1204	15/17913	0.000268825	0.00217064	0.00161299	3805/387837/84868/10859/6318/10225	6
GO:0010759	BP	GO:0010759	positive regulation of macrophage chemotaxis	6/1204	15/17913	0.000268825	0.00217064	0.00161299	728/1240/6352/1435/719/5919	6
GO:0010819	BP	GO:0010819	regulation of T cell chemotaxis	6/1204	15/17913	0.000268825	0.00217064	0.00161299	10563/3627/6352/729230/6366/8740	6
GO:0050651	BP	GO:0050651	dermatan sulfate proteoglycan biosynthetic process	6/1204	15/17913	0.000268825	0.00217064	0.00161299	29940/633/1462/1463/1634/92126	6
GO:1905153	BP	GO:1905153	regulation of membrane invagination	6/1204	15/17913	0.000268825	0.00217064	0.00161299	718/11314/3071/23208/948/11031	6
GO:1903727	BP	GO:1903727	positive regulation of phospholipid metabolic process	11/1204	48/17913	0.000271125	0.00218305	0.00162221	2268/6363/5159/7040/1236/2358/3356/2046/64805/2322/6366	11
GO:0060402	BP	GO:0060402	calcium ion transport into cytosol	22/1204	145/17913	0.000271238	0.00218305	0.00162221	6363/7070/7040/3596/117/1236/5788/3627/3356/5027/920/6547/187/6373/84502/5031/4283/857/6366/1234/1193/6348	22
GO:0042476	BP	GO:0042476	odontogenesis	20/1204	126/17913	0.000275689	0.0022153	0.00164618	1441/1277/340419/7040/258/123041/5654/2255/56975/7291/1278/249/54757/1435/2737/3371/7043/3624/5054/8626	20
GO:0031960	BP	GO:0031960	response to corticosteroid	23/1204	155/17913	0.000277607	0.00222711	0.00165496	5176/1277/5743/6285/7040/3586/1536/7477/249/301/10888/3490/6586/6753/199/3569/1036/2322/552/3383/5724/6678/9370	23
GO:0045861	BP	GO:0045861	negative regulation of proteolysis	39/1204	324/17913	0.000293832	0.00235349	0.00174887	718/710/7021/6423/4804/51050/653145/5275/5743/1378/3586/5327/2619/6317/91319/7078/720/50859/939/199713/11326/6318/1474/5054/1293/7077/221476/7980/8740/4318/6695/284293/128817/57119/377630/90199/140880/140870/643394	39
GO:0002639	BP	GO:0002639	positive regulation of immunoglobulin production	10/1204	41/17913	0.00029785	0.00237422	0.00176427	51237/30009/7040/3596/5788/940/7293/3569/7292/3558	10
GO:0034122	BP	GO:0034122	negative regulation of toll-like receptor signaling pathway	10/1204	41/17913	0.00029785	0.00237422	0.00176427	11314/929/23643/23547/10333/11027/730249/338382/3662/146722	10
GO:0050432	BP	GO:0050432	catecholamine secretion	10/1204	41/17913	0.00029785	0.00237422	0.00176427	2865/1141/6623/3356/6860/1113/1268/64805/1137/4887	10
GO:0006925	BP	GO:0006925	inflammatory cell apoptotic process	7/1204	21/17913	0.000306599	0.00242589	0.00180267	338442/5293/6352/3579/3569/1514/1234	7
GO:0035743	BP	GO:0035743	CD4-positive, alpha-beta T cell cytokine production	7/1204	21/17913	0.000306599	0.00242589	0.00180267	30009/8807/3593/3554/114548/3569/91543	7
GO:0050765	BP	GO:0050765	negative regulation of phagocytosis	7/1204	21/17913	0.000306599	0.00242589	0.00180267	11314/7040/23208/7097/2213/146722/9370	7
GO:0071379	BP	GO:0071379	cellular response to prostaglandin stimulus	7/1204	21/17913	0.000306599	0.00242589	0.00180267	54331/5729/5737/3371/7292/5031/6422	7
GO:0010574	BP	GO:0010574	regulation of vascular endothelial growth factor production	9/1204	34/17913	0.000307253	0.00242589	0.00180267	728/718/5743/7040/23213/1545/719/729230/3569	9
GO:0032691	BP	GO:0032691	negative regulation of interleukin-1 beta production	9/1204	34/17913	0.000307253	0.00242589	0.00180267	4210/3479/54/54209/1524/114548/945/199713/152138	9
GO:0050709	BP	GO:0050709	negative regulation of protein secretion	21/1204	137/17913	0.000320986	0.00253031	0.00188026	50943/348/353514/3586/2633/23208/91662/6860/301/114548/2213/10333/51311/199713/1149/5552/284/10859/91543/6422/152138	21
GO:0045824	BP	GO:0045824	negative regulation of innate immune response	12/1204	57/17913	0.000337304	0.00265474	0.00197273	710/3805/4321/1378/387837/84868/56833/730249/11326/10859/6318/10225	12
GO:0008544	BP	GO:0008544	epidermis development	50/1204	452/17913	0.000354743	0.00278611	0.00207035	353145/643418/3848/6701/3872/6705/5275/23581/1513/3885/3881/196374/3488/646/51806/1382/286887/3868/2255/3855/6706/3890/3713/301/3860/81871/5744/9333/192666/7454/6424/8796/130120/3853/3887/3861/247/3624/2252/84648/1474/25818/1514/730755/56603/3854/6704/8626/11166/643394	50
GO:0014065	BP	GO:0014065	phosphatidylinositol 3-kinase signaling	21/1204	138/17913	0.000355114	0.00278611	0.00207035	3479/2268/3952/10870/23533/5159/6403/5008/653361/5293/940/6352/1634/3356/7291/284/5294/2322/26051/2688/3059	21
GO:0048002	BP	GO:0048002	antigen processing and presentation of peptide antigen	26/1204	188/17913	0.000360133	0.00282104	0.00209631	3127/3122/3111/653361/10332/6556/3117/54209/3115/972/3118/1536/30835/2209/2213/948/4688/3902/2210/3119/3113/3109/1514/3123/50856/3120	26
GO:0032731	BP	GO:0032731	positive regulation of interleukin-1 beta production	10/1204	42/17913	0.000367644	0.00286636	0.00212998	6363/353514/91662/5027/114548/11027/51311/7305/9447/6348	10
GO:0045429	BP	GO:0045429	positive regulation of nitric oxide biosynthetic process	10/1204	42/17913	0.000367644	0.00286636	0.00212998	5743/3689/4317/948/10333/5806/199/3458/3383/64902	10
GO:0050654	BP	GO:0050654	chondroitin sulfate proteoglycan metabolic process	10/1204	42/17913	0.000367644	0.00286636	0.00212998	50515/29940/633/1462/1463/1634/50859/54360/83539/92126	10
GO:0033032	BP	GO:0033032	regulation of myeloid cell apoptotic process	8/1204	28/17913	0.000375977	0.00291309	0.00216471	338442/5293/6352/23601/2207/3579/1234/9370	8
GO:0042533	BP	GO:0042533	tumor necrosis factor biosynthetic process	8/1204	28/17913	0.000375977	0.00291309	0.00216471	6693/7096/3586/1536/1524/729230/7305/10859	8
GO:0042534	BP	GO:0042534	regulation of tumor necrosis factor biosynthetic process	8/1204	28/17913	0.000375977	0.00291309	0.00216471	6693/7096/3586/1536/1524/729230/7305/10859	8
GO:0045577	BP	GO:0045577	regulation of B cell differentiation	8/1204	28/17913	0.000375977	0.00291309	0.00216471	695/3071/115352/939/56833/150372/3624/6422	8
GO:1903426	BP	GO:1903426	regulation of reactive oxygen species biosynthetic process	17/1204	101/17913	0.000383534	0.00296703	0.00220479	5743/3689/4317/3586/54/1524/948/10333/225/5806/199/3458/3383/857/5740/9104/64902	17
GO:0048246	BP	GO:0048246	macrophage chemotaxis	9/1204	35/17913	0.000389185	0.00300142	0.00223035	728/1240/6352/1435/719/56833/6347/5919/6348	9
GO:0050716	BP	GO:0050716	positive regulation of interleukin-1 secretion	9/1204	35/17913	0.000389185	0.00300142	0.00223035	6363/353514/91662/5027/114548/11027/51311/9447/6348	9
GO:0051224	BP	GO:0051224	negative regulation of protein transport	26/1204	189/17913	0.000391491	0.00301454	0.00224009	50943/348/353514/3586/2633/23208/91662/6860/91319/301/3753/114548/2213/948/10333/51311/199713/1149/5552/284/10859/91543/6422/9370/377630/152138	26
GO:0051384	BP	GO:0051384	response to glucocorticoid	21/1204	139/17913	0.00039237	0.00301665	0.00224166	5176/5743/6285/7040/3586/7477/249/301/10888/3490/6586/6753/199/3569/1036/2322/552/3383/5724/6678/9370	21
GO:0032732	BP	GO:0032732	positive regulation of interleukin-1 production	11/1204	50/17913	0.000396065	0.00304037	0.00225928	6363/353514/91662/5027/84868/114548/11027/51311/7305/9447/6348	11
GO:0051092	BP	GO:0051092	positive regulation of NF-kappaB transcription factor activity	22/1204	149/17913	0.000400417	0.00306904	0.00228059	4914/5579/695/3689/7040/8807/6283/1524/7097/114548/238/948/10333/8877/8995/26585/338382/6279/3383/857/9447/6280	22
GO:0010951	BP	GO:0010951	negative regulation of endopeptidase activity	28/1204	210/17913	0.000401093	0.0030695	0.00228094	718/7021/6423/4804/653145/5275/5743/1378/6317/7078/720/50859/939/199713/1474/5054/1293/7980/8740/4318/6695/284293/128817/57119/90199/140880/140870/643394	28
GO:0030324	BP	GO:0030324	lung development	24/1204	169/17913	0.000402874	0.00307841	0.00228755	1116/9509/340419/23414/5159/6943/3596/3488/7472/2255/4015/7477/2737/57493/10630/3371/7043/2252/8022/9241/3290/6678/83716/9496	24
GO:0006957	BP	GO:0006957	complement activation, alternative pathway	6/1204	16/17913	0.000405738	0.00308609	0.00229326	718/1378/3075/11326/730/5199	6
GO:0044117	BP	GO:0044117	growth of symbiont in host	6/1204	16/17913	0.000405738	0.00308609	0.00229326	1991/3586/3593/948/1511/4049	6
GO:0050655	BP	GO:0050655	dermatan sulfate proteoglycan metabolic process	6/1204	16/17913	0.000405738	0.00308609	0.00229326	29940/633/1462/1463/1634/92126	6
GO:0046683	BP	GO:0046683	response to organophosphorus	20/1204	130/17913	0.000420063	0.00319018	0.00237061	366/1277/5743/3488/10021/5027/4327/3753/5078/6547/7056/64805/50507/1036/5031/6528/5294/5724/6678/9370	20
GO:0034695	BP	GO:0034695	response to prostaglandin E	7/1204	22/17913	0.000423747	0.0032035	0.00238051	6363/54331/1236/7292/5031/6366/6422	7
GO:0048305	BP	GO:0048305	immunoglobulin secretion	7/1204	22/17913	0.000423747	0.0032035	0.00238051	54900/5452/7293/3569/7292/3558/10673	7
GO:0050927	BP	GO:0050927	positive regulation of positive chemotaxis	7/1204	22/17913	0.000423747	0.0032035	0.00238051	1233/846/2255/3576/7424/1901/3603	7
GO:0051591	BP	GO:0051591	response to cAMP	16/1204	93/17913	0.000437796	0.00330469	0.00245571	366/1277/3488/10021/4327/3753/5078/6547/7056/50507/1036/6528/5294/5724/6678/9370	16
GO:0001767	BP	GO:0001767	establishment of lymphocyte polarity	5/1204	11/17913	0.000446277	0.00331844	0.00246592	6363/1236/1794/56603/6366	5
GO:0002836	BP	GO:0002836	positive regulation of response to tumor cell	5/1204	11/17913	0.000446277	0.00331844	0.00246592	56253/3593/10666/29126/3273	5
GO:0002839	BP	GO:0002839	positive regulation of immune response to tumor cell	5/1204	11/17913	0.000446277	0.00331844	0.00246592	56253/3593/10666/29126/3273	5
GO:0002923	BP	GO:0002923	regulation of humoral immune response mediated by circulating immunoglobulin	5/1204	11/17913	0.000446277	0.00331844	0.00246592	1378/5788/2213/2208/4049	5
GO:0032490	BP	GO:0032490	detection of molecule of bacterial origin	5/1204	11/17913	0.000446277	0.00331844	0.00246592	7096/54209/7097/23643/10333	5
GO:0072610	BP	GO:0072610	interleukin-12 secretion	5/1204	11/17913	0.000446277	0.00331844	0.00246592	6363/353514/1236/51311/10859	5
GO:0072672	BP	GO:0072672	neutrophil extravasation	5/1204	11/17913	0.000446277	0.00331844	0.00246592	5293/120425/3554/5175/5294	5
GO:0097048	BP	GO:0097048	dendritic cell apoptotic process	5/1204	11/17913	0.000446277	0.00331844	0.00246592	6363/1236/558/10859/6366	5
GO:1903977	BP	GO:1903977	positive regulation of glial cell migration	5/1204	11/17913	0.000446277	0.00331844	0.00246592	54209/1435/729230/64805/6348	5
GO:2000668	BP	GO:2000668	regulation of dendritic cell apoptotic process	5/1204	11/17913	0.000446277	0.00331844	0.00246592	6363/1236/558/10859/6366	5
GO:0010810	BP	GO:0010810	regulation of cell-substrate adhesion	27/1204	201/17913	0.000448423	0.00332942	0.00247408	3678/1277/7070/1295/4321/1236/10631/2633/916/57091/5328/8829/3956/1435/948/2192/25890/26585/10630/151887/6366/5054/4887/6370/6422/6695/3273	27
GO:0032418	BP	GO:0032418	lysosome localization	13/1204	67/17913	0.000449941	0.00333024	0.00247469	2268/11314/695/284021/30817/5293/3596/83871/8832/2207/1113/5294/10814	13
GO:1904407	BP	GO:1904407	positive regulation of nitric oxide metabolic process	10/1204	43/17913	0.000450538	0.00333024	0.00247469	5743/3689/4317/948/10333/5806/199/3458/3383/64902	10
GO:1904646	BP	GO:1904646	cellular response to amyloid-beta	10/1204	43/17913	0.000450538	0.00333024	0.00247469	3479/4804/54209/2358/2213/948/10333/3676/3383/7412	10
GO:0007613	BP	GO:0007613	memory	18/1204	112/17913	0.00046832	0.00344634	0.00256096	3678/5176/348/1141/3274/5743/6285/729956/3356/1524/6860/6547/1268/50944/885/3776/6326/5923	18
GO:0051209	BP	GO:0051209	release of sequestered calcium ion into cytosol	18/1204	112/17913	0.00046832	0.00344634	0.00256096	6363/7070/7040/3596/1236/5788/3627/3356/5027/187/6373/84502/5031/4283/6366/1234/1193/6348	18
GO:0051283	BP	GO:0051283	negative regulation of sequestering of calcium ion	18/1204	112/17913	0.00046832	0.00344634	0.00256096	6363/7070/7040/3596/1236/5788/3627/3356/5027/187/6373/84502/5031/4283/6366/1234/1193/6348	18
GO:0010573	BP	GO:0010573	vascular endothelial growth factor production	9/1204	36/17913	0.000488293	0.00356085	0.00264606	728/718/5743/7040/23213/1545/719/729230/3569	9
GO:0046636	BP	GO:0046636	negative regulation of alpha-beta T cell activation	9/1204	36/17913	0.000488293	0.00356085	0.00264606	50943/11314/30009/301/2737/7292/10859/3558/29126	9
GO:0002888	BP	GO:0002888	positive regulation of myeloid leukocyte mediated immunity	8/1204	29/17913	0.000488885	0.00356085	0.00264606	2268/718/695/3689/3596/2207/3684/5724	8
GO:0006929	BP	GO:0006929	substrate-dependent cell migration	8/1204	29/17913	0.000488885	0.00356085	0.00264606	752/5788/2046/8829/7424/64805/22801/6591	8
GO:0010575	BP	GO:0010575	positive regulation of vascular endothelial growth factor production	8/1204	29/17913	0.000488885	0.00356085	0.00264606	728/718/5743/7040/23213/1545/719/3569	8
GO:0050650	BP	GO:0050650	chondroitin sulfate proteoglycan biosynthetic process	8/1204	29/17913	0.000488885	0.00356085	0.00264606	50515/29940/633/1462/1463/1634/54360/83539	8
GO:1904994	BP	GO:1904994	regulation of leukocyte adhesion to vascular endothelial cell	8/1204	29/17913	0.000488885	0.00356085	0.00264606	1991/3689/729230/3676/3383/6366/5724/6370	8
GO:0043405	BP	GO:0043405	regulation of MAP kinase activity	38/1204	322/17913	0.000514835	0.00374439	0.00278244	3479/4914/54900/728/23533/1991/6363/348/11314/6423/5159/2911/7040/5148/221472/2357/5788/972/2255/3356/6283/146850/5027/6317/7477/60675/238/10333/50507/7043/5294/2322/857/9839/2688/6422/9370/859	38
GO:1904950	BP	GO:1904950	negative regulation of establishment of protein localization	26/1204	193/17913	0.000542252	0.00393804	0.00292635	50943/348/353514/3586/2633/23208/91662/6860/91319/301/3753/114548/2213/948/10333/51311/199713/1149/5552/284/10859/91543/6422/9370/377630/152138	26
GO:0007178	BP	GO:0007178	transmembrane receptor protein serine/threonine kinase signaling pathway	38/1204	323/17913	0.000546696	0.00396454	0.00294603	2662/11117/50515/7021/6423/50964/7040/375387/9350/27122/1311/5654/114990/2255/4015/23213/1278/203100/8483/392255/652991/4053/7431/1149/94031/6424/26585/2200/55273/1281/7043/3624/857/1749/8646/9241/6422/859	38
GO:0002260	BP	GO:0002260	lymphocyte homeostasis	12/1204	60/17913	0.000553813	0.00401031	0.00298005	50943/608/84636/7040/972/3071/5027/3559/3558/10673/55619/8740	12
GO:1903725	BP	GO:1903725	regulation of phospholipid metabolic process	15/1204	86/17913	0.00056266	0.00406846	0.00302326	2268/23533/6363/5159/7040/1236/84174/2358/3356/146850/2046/341/64805/2322/6366	15
GO:0030323	BP	GO:0030323	respiratory tube development	24/1204	173/17913	0.000569335	0.00410482	0.00305027	1116/9509/340419/23414/5159/6943/3596/3488/7472/2255/4015/7477/2737/57493/10630/3371/7043/2252/8022/9241/3290/6678/83716/9496	24
GO:1903034	BP	GO:1903034	regulation of response to wounding	24/1204	173/17913	0.000569335	0.00410482	0.00305027	3848/8840/348/710/6403/6696/84959/3586/5327/170692/5328/301/5341/948/7056/5055/130120/10630/2191/857/325/89790/5054/3273	24
GO:0010758	BP	GO:0010758	regulation of macrophage chemotaxis	7/1204	23/17913	0.000574048	0.00410907	0.00305343	728/1240/6352/1435/719/56833/5919	7
GO:0032703	BP	GO:0032703	negative regulation of interleukin-2 production	7/1204	23/17913	0.000574048	0.00410907	0.00305343	50943/30009/5788/2633/84868/3902/11326	7
GO:0050857	BP	GO:0050857	positive regulation of antigen receptor-mediated signaling pathway	7/1204	23/17913	0.000574048	0.00410907	0.00305343	5579/1236/5788/9840/50852/10666/150372	7
GO:0050926	BP	GO:0050926	regulation of positive chemotaxis	7/1204	23/17913	0.000574048	0.00410907	0.00305343	1233/846/2255/3576/7424/1901/3603	7
GO:0060143	BP	GO:0060143	positive regulation of syncytium formation by plasma membrane fusion	7/1204	23/17913	0.000574048	0.00410907	0.00305343	963/81501/30846/54209/7305/4283/8740	7
GO:0061041	BP	GO:0061041	regulation of wound healing	21/1204	143/17913	0.000577623	0.00412872	0.00306804	3848/8840/348/710/6403/84959/5327/170692/5328/301/5341/948/7056/5055/130120/10630/2191/857/325/5054/3273	21
GO:0051282	BP	GO:0051282	regulation of sequestering of calcium ion	18/1204	114/17913	0.000582554	0.004158	0.00308979	6363/7070/7040/3596/1236/5788/3627/3356/5027/187/6373/84502/5031/4283/6366/1234/1193/6348	18
GO:0007611	BP	GO:0007611	learning or memory	31/1204	247/17913	0.000584352	0.00416486	0.00309489	3678/4914/10288/5176/348/1141/3274/5743/6285/4761/729956/3356/1524/5153/7097/6860/6547/1268/497189/1959/50944/4987/84502/885/54112/3776/5577/10716/6326/22829/5923	31
GO:0002418	BP	GO:0002418	immune response to tumor cell	6/1204	17/17913	0.000591555	0.00419221	0.00311522	56253/3593/84868/10666/29126/3273	6
GO:0048535	BP	GO:0048535	lymph node development	6/1204	17/17913	0.000591555	0.00419221	0.00311522	7040/57124/643/10630/3575/4049	6
GO:1903980	BP	GO:1903980	positive regulation of microglial cell activation	6/1204	17/17913	0.000591555	0.00419221	0.00311522	3689/4317/54209/712/3684/6348	6
GO:1904996	BP	GO:1904996	positive regulation of leukocyte adhesion to vascular endothelial cell	6/1204	17/17913	0.000591555	0.00419221	0.00311522	1991/3689/729230/3676/3383/5724	6
GO:2000146	BP	GO:2000146	negative regulation of cell motility	40/1204	347/17913	0.000596277	0.00421968	0.00313563	10563/5176/127435/348/11009/11117/11314/6423/7070/7040/3488/4223/3868/6407/23213/1634/1524/51466/1545/57413/2192/50859/56833/7454/26585/199/6347/1281/247/6366/5054/8646/9241/6370/3036/6422/9370/9104/3273/57119	40
GO:0046006	BP	GO:0046006	regulation of activated T cell proliferation	9/1204	37/17913	0.000607201	0.00429088	0.00318854	3479/1178/50943/80380/3593/3594/3559/3558/29126	9
GO:0010543	BP	GO:0010543	regulation of platelet activation	8/1204	30/17913	0.000627765	0.00442992	0.00329186	348/6403/84959/170692/5341/7056/10630/3273	8
GO:1903035	BP	GO:1903035	negative regulation of response to wounding	15/1204	87/17913	0.000638408	0.00449865	0.00334293	3848/348/710/6696/84959/5327/170692/5328/7056/5055/2191/325/89790/5054/3273	15
GO:0050994	BP	GO:0050994	regulation of lipid catabolic process	11/1204	53/17913	0.000671531	0.00472538	0.00351141	338442/85329/337/7291/341/1268/225/1149/5919/5294/27329	11
GO:0007200	BP	GO:0007200	phospholipase C-activating G protein-coupled receptor signaling pathway	13/1204	70/17913	0.000697986	0.00490461	0.00364459	2911/2357/846/3356/1524/719/3579/1113/796/64805/4987/5031/1901	13
GO:0071559	BP	GO:0071559	response to transforming growth factor beta	30/1204	239/17913	0.000708981	0.00497485	0.00369679	1277/2662/11117/50515/25878/7040/375387/27122/10631/7472/5654/114990/4015/1524/1278/203100/8483/652991/4053/1149/50507/94031/2200/1281/7043/7476/857/27063/6422/859	30
GO:0022612	BP	GO:0022612	gland morphogenesis	18/1204	116/17913	0.000720002	0.00501527	0.00372683	7040/3488/6356/2255/23213/8829/1435/2737/3371/7043/2252/857/9241/1436/6591/6422/8626/859	18
GO:0032905	BP	GO:0032905	transforming growth factor beta1 production	5/1204	12/17913	0.000722795	0.00501527	0.00372683	50943/375387/4060/8710/7305	5
GO:0033004	BP	GO:0033004	negative regulation of mast cell activation	5/1204	12/17913	0.000722795	0.00501527	0.00372683	11314/284021/8832/1268/146722	5
GO:0036005	BP	GO:0036005	response to macrophage colony-stimulating factor	5/1204	12/17913	0.000722795	0.00501527	0.00372683	81501/5153/7097/1435/1436	5
GO:0036006	BP	GO:0036006	cellular response to macrophage colony-stimulating factor stimulus	5/1204	12/17913	0.000722795	0.00501527	0.00372683	81501/5153/7097/1435/1436	5
GO:0045078	BP	GO:0045078	positive regulation of interferon-gamma biosynthetic process	5/1204	12/17913	0.000722795	0.00501527	0.00372683	10148/51284/3593/59067/51311	5
GO:0045779	BP	GO:0045779	negative regulation of bone resorption	5/1204	12/17913	0.000722795	0.00501527	0.00372683	5027/796/3569/338773/51208	5
GO:0048302	BP	GO:0048302	regulation of isotype switching to IgG isotypes	5/1204	12/17913	0.000722795	0.00501527	0.00372683	50943/30009/5788/940/3558	5
GO:0097553	BP	GO:0097553	calcium ion transmembrane import into cytosol	19/1204	126/17913	0.000744969	0.00516194	0.00383582	6363/7070/7040/3596/1236/5788/3627/3356/5027/6547/187/6373/84502/5031/4283/6366/1234/1193/6348	19
GO:1903305	BP	GO:1903305	regulation of regulated secretory pathway	20/1204	136/17913	0.000758567	0.00524886	0.00390041	2268/5579/1141/11314/321/30817/3689/3596/8832/2207/3356/6860/84106/2213/1268/729230/3684/1137/7476/5724	20
GO:0001914	BP	GO:0001914	regulation of T cell mediated cytotoxicity	7/1204	24/17913	0.000763792	0.00526309	0.00391098	5788/3593/5027/3594/2213/10859/3575	7
GO:0034162	BP	GO:0034162	toll-like receptor 9 signaling pathway	7/1204	24/17913	0.000763792	0.00526309	0.00391098	51284/84868/23547/115352/51311/338382/91543	7
GO:0150078	BP	GO:0150078	positive regulation of neuroinflammatory response	7/1204	24/17913	0.000763792	0.00526309	0.00391098	3689/4317/54209/712/3569/3684/6348	7
GO:0010524	BP	GO:0010524	positive regulation of calcium ion transport into cytosol	11/1204	54/17913	0.000792877	0.00545596	0.0040543	7070/3596/117/3627/5027/920/187/6373/5031/4283/857	11
GO:0030514	BP	GO:0030514	negative regulation of BMP signaling pathway	10/1204	46/17913	0.000797018	0.00546182	0.00405866	6423/50964/9350/5654/94031/26585/2200/8646/9241/6422	10
GO:0032330	BP	GO:0032330	regulation of chondrocyte differentiation	10/1204	46/17913	0.000797018	0.00546182	0.00405866	8840/81792/2202/4094/392255/5744/2737/26585/6591/5741	10
GO:0070231	BP	GO:0070231	T cell apoptotic process	10/1204	46/17913	0.000797018	0.00546182	0.00405866	1178/3620/6352/155038/939/2737/3559/3575/5304/29126	10
GO:0051208	BP	GO:0051208	sequestering of calcium ion	18/1204	117/17913	0.000798579	0.005465	0.00406102	6363/7070/7040/3596/1236/5788/3627/3356/5027/187/6373/84502/5031/4283/6366/1234/1193/6348	18
GO:0002312	BP	GO:0002312	B cell activation involved in immune response	13/1204	71/17913	0.00080277	0.00548615	0.00407674	50943/30009/7040/5788/3586/940/2213/3956/7292/1880/3558/55619/9452	13
GO:0051896	BP	GO:0051896	regulation of protein kinase B signaling	30/1204	241/17913	0.000813154	0.0055495	0.00412381	3952/23533/112464/6363/2251/1116/5159/5008/85453/5293/7040/942/3488/1236/940/2255/29851/1524/50852/64805/50507/56917/284/941/5294/2252/6366/6348/3059/859	30
GO:0060401	BP	GO:0060401	cytosolic calcium ion transport	22/1204	157/17913	0.000827038	0.00563653	0.00418848	6363/7070/7040/3596/117/1236/5788/3627/3356/5027/920/6547/187/6373/84502/5031/4283/857/6366/1234/1193/6348	22
GO:0043011	BP	GO:0043011	myeloid dendritic cell differentiation	6/1204	18/17913	0.000837173	0.00568229	0.00422248	81501/7040/6688/55509/3662/1437	6
GO:0098581	BP	GO:0098581	detection of external biotic stimulus	6/1204	18/17913	0.000837173	0.00568229	0.00422248	7096/54209/7097/23643/10333/114770	6
GO:2000319	BP	GO:2000319	regulation of T-helper 17 cell differentiation	6/1204	18/17913	0.000837173	0.00568229	0.00422248	50943/30009/3593/3594/114548/3558	6
GO:0007369	BP	GO:0007369	gastrulation	24/1204	178/17913	0.00085949	0.00581905	0.00432412	4313/3678/26011/6423/1290/3689/8320/1295/9350/145258/4317/3586/1301/1303/187/3676/3624/8646/9241/1291/1289/6422/4318/9370	24
GO:0051271	BP	GO:0051271	negative regulation of cellular component movement	41/1204	365/17913	0.000859659	0.00581905	0.00432412	10563/5176/127435/348/11009/11117/11314/6423/7070/7040/3488/4223/3868/6407/23213/1634/1524/51466/1545/8829/57413/2192/50859/56833/7454/26585/199/6347/1281/247/6366/5054/8646/9241/6370/3036/6422/9370/9104/3273/57119	41
GO:0034764	BP	GO:0034764	positive regulation of transmembrane transport	26/1204	199/17913	0.000863373	0.00582835	0.00433102	3479/3736/718/7070/3596/54209/3627/3747/5027/3753/126755/187/6373/342667/729230/6347/219527/5031/3458/10368/4283/5724/2688/9370/9104/5741	26
GO:0071229	BP	GO:0071229	cellular response to acid chemical	26/1204	199/17913	0.000863373	0.00582835	0.00433102	4313/2865/3952/5176/1277/339479/1290/54331/2350/7472/1536/57817/7477/1278/5729/5737/6096/1281/3371/7292/5031/552/56603/5724/1291/6422	26
GO:0006026	BP	GO:0006026	aminoglycan catabolic process	12/1204	63/17913	0.000876661	0.00591005	0.00439173	6383/7040/1118/633/4060/10894/1462/1463/1634/114770/11081/10082	12
GO:0040013	BP	GO:0040013	negative regulation of locomotion	42/1204	377/17913	0.000882517	0.00594149	0.0044151	10563/5176/1991/127435/348/11009/11117/11314/6423/7070/7040/3488/4223/3868/6407/23213/1634/1524/51466/1545/8829/57413/2192/50859/56833/7454/26585/199/6347/1281/247/6366/5054/8646/9241/6370/3036/6422/9370/9104/3273/57119	42
GO:0030204	BP	GO:0030204	chondroitin sulfate metabolic process	9/1204	39/17913	0.000916099	0.00615095	0.00457075	50515/29940/633/1462/1463/1634/50859/83539/92126	9
GO:0090279	BP	GO:0090279	regulation of calcium ion import	9/1204	39/17913	0.000916099	0.00615095	0.00457075	5159/846/6588/115352/51393/6347/6348/57119/859	9
GO:0045639	BP	GO:0045639	positive regulation of myeloid cell differentiation	15/1204	90/17913	0.000919735	0.00616355	0.00458011	81501/7040/54209/972/2124/3071/3593/920/1435/338382/7305/1230/3624/3458/3059	15
GO:0002532	BP	GO:0002532	production of molecular mediator involved in inflammatory response	13/1204	72/17913	0.00092045	0.00616355	0.00458011	4210/3952/695/3620/2207/115362/948/10333/225/199713/56833/5054/10225	13
GO:0043903	BP	GO:0043903	regulation of symbiosis, encompassing mutualism through parasitism	29/1204	232/17913	0.000921803	0.00616433	0.00458069	1991/348/2219/200315/6351/3586/940/972/6352/3593/920/3956/948/3576/820/5806/3853/1511/3434/6355/164668/857/325/91543/6372/60489/4049/6348/222537	29
GO:0009612	BP	GO:0009612	response to mechanical stimulus	26/1204	200/17913	0.000930509	0.0062142	0.00461775	4914/1277/3736/1116/5743/50964/7040/3596/10631/51284/3627/6507/1634/1301/3356/5027/497189/51311/8796/1281/3776/3371/56729/27063/8740/859	26
GO:0035306	BP	GO:0035306	positive regulation of dephosphorylation	11/1204	55/17913	0.000931854	0.00621486	0.00461824	10288/11314/5159/7040/5788/5341/945/115352/3458/26051/9104	11
GO:0014911	BP	GO:0014911	positive regulation of smooth muscle cell migration	10/1204	47/17913	0.000952337	0.00634297	0.00471344	3479/8840/5159/3488/10631/6352/8829/50507/199/5031	10
GO:0019216	BP	GO:0019216	regulation of lipid metabolic process	44/1204	402/17913	0.000969439	0.00644826	0.00479168	2268/3952/23533/6363/348/718/5159/338442/5743/85329/7040/1236/84174/50846/27122/2358/337/3356/146850/2046/7291/341/948/3490/1268/225/8877/1149/64805/5919/5294/2322/3458/552/857/6366/11010/27063/6591/9370/9104/27329/33/12	44
GO:0071560	BP	GO:0071560	cellular response to transforming growth factor beta stimulus	29/1204	233/17913	0.00098699	0.00655625	0.00487192	1277/2662/11117/50515/7040/375387/27122/10631/7472/5654/114990/4015/1524/1278/203100/8483/652991/4053/1149/50507/94031/2200/1281/7043/7476/857/27063/6422/859	29
GO:0002495	BP	GO:0002495	antigen processing and presentation of peptide antigen via MHC class II	16/1204	100/17913	0.000994557	0.00659771	0.00490274	3127/3122/3111/3117/54209/3115/972/3118/2213/3902/3119/3113/3109/1514/3123/3120	16
GO:0002335	BP	GO:0002335	mature B cell differentiation	7/1204	25/17913	0.000999855	0.00660216	0.00490604	5452/2213/3956/56833/1880/55619/9452	7
GO:0060384	BP	GO:0060384	innervation	7/1204	25/17913	0.000999855	0.00660216	0.00490604	4914/23025/23213/8829/494470/3676/7412	7
GO:2000482	BP	GO:2000482	regulation of interleukin-8 secretion	7/1204	25/17913	0.000999855	0.00660216	0.00490604	7096/2219/914/929/7097/301/10333	7
GO:0071295	BP	GO:0071295	cellular response to vitamin	8/1204	32/17913	0.00100053	0.00660216	0.00490604	3952/1277/2350/10631/846/3371/6591/6422	8
GO:0061045	BP	GO:0061045	negative regulation of wound healing	13/1204	73/17913	0.00105224	0.00693419	0.00515277	3848/348/710/84959/5327/170692/5328/7056/5055/2191/325/5054/3273	13
GO:0009913	BP	GO:0009913	epidermal cell differentiation	39/1204	346/17913	0.00106378	0.00700099	0.00520241	353145/643418/3848/6701/3872/6705/5275/23581/1513/3885/3881/196374/286887/3868/3855/6706/3890/3713/301/3860/81871/9333/192666/6424/8796/130120/3853/3887/3861/247/84648/25818/1514/730755/56603/3854/6704/8626/643394	39
GO:1904062	BP	GO:1904062	regulation of cation transmembrane transport	36/1204	312/17913	0.0010734	0.00705501	0.00524255	3736/7070/7040/30820/3596/148811/54209/3627/6588/3747/7291/3753/126755/59284/187/6373/342667/729230/50944/4987/84502/2892/6347/219527/5031/5294/3458/10368/4283/857/28954/1193/4318/9104/5923/859	36
GO:0002504	BP	GO:0002504	antigen processing and presentation of peptide or polysaccharide antigen via MHC class II	16/1204	101/17913	0.00110957	0.00723688	0.00537769	3127/3122/3111/3117/54209/3115/972/3118/2213/3902/3119/3113/3109/1514/3123/3120	16
GO:0048661	BP	GO:0048661	positive regulation of smooth muscle cell proliferation	16/1204	101/17913	0.00110957	0.00723688	0.00537769	4313/3479/1991/8840/5159/5743/3596/3488/3586/6352/199/3569/5031/1901/5724/4318	16
GO:0031953	BP	GO:0031953	negative regulation of protein autophosphorylation	5/1204	13/17913	0.00110979	0.00723688	0.00537769	2675/5788/91662/857/9370	5
GO:0048291	BP	GO:0048291	isotype switching to IgG isotypes	5/1204	13/17913	0.00110979	0.00723688	0.00537769	50943/30009/5788/940/3558	5
GO:0070208	BP	GO:0070208	protein heterotrimerization	5/1204	13/17913	0.00110979	0.00723688	0.00537769	1277/1278/1292/1291/9370	5
GO:1900225	BP	GO:1900225	regulation of NLRP3 inflammasome complex assembly	5/1204	13/17913	0.00110979	0.00723688	0.00537769	4210/115362/948/10333/152138	5
GO:0031952	BP	GO:0031952	regulation of protein autophosphorylation	9/1204	40/17913	0.00111254	0.00724531	0.00538396	2675/5788/91662/10457/7424/26585/9770/857/9370	9
GO:0002726	BP	GO:0002726	positive regulation of T cell cytokine production	6/1204	19/17913	0.00115449	0.00749893	0.00557243	3554/114548/3569/7292/54440/91543	6
GO:0032700	BP	GO:0032700	negative regulation of interleukin-17 production	6/1204	19/17913	0.00115449	0.00749893	0.00557243	50943/7040/3071/3593/7292/3458	6
GO:0021675	BP	GO:0021675	nerve development	13/1204	74/17913	0.00119942	0.00778063	0.00578175	4914/1141/23025/9935/6507/23213/8829/497189/1959/2737/494470/3676/7412	13
GO:0001913	BP	GO:0001913	T cell mediated cytotoxicity	8/1204	33/17913	0.00124386	0.0080375	0.00597264	3004/5788/3593/5027/3594/2213/10859/3575	8
GO:0010922	BP	GO:0010922	positive regulation of phosphatase activity	8/1204	33/17913	0.00124386	0.0080375	0.00597264	11314/5159/5788/5341/945/115352/3458/9104	8
GO:0045191	BP	GO:0045191	regulation of isotype switching	8/1204	33/17913	0.00124386	0.0080375	0.00597264	50943/30009/7040/5788/3586/940/7292/3558	8
GO:0045453	BP	GO:0045453	bone resorption	11/1204	57/17913	0.00127045	0.00819867	0.0060924	81501/1513/5027/796/50507/3569/1901/338773/1436/51208/5741	11
GO:1903510	BP	GO:1903510	mucopolysaccharide metabolic process	17/1204	112/17913	0.00128461	0.00827936	0.00615236	50515/29940/7040/9435/633/4060/10894/1462/1463/1634/8534/50859/11081/284/83539/92126/3036	17
GO:0034767	BP	GO:0034767	positive regulation of ion transmembrane transport	21/1204	152/17913	0.00128918	0.00829056	0.00616068	3736/7070/3596/54209/3627/3747/5027/3753/126755/187/6373/342667/729230/6347/219527/5031/3458/10368/4283/5724/9104	21
GO:0030206	BP	GO:0030206	chondroitin sulfate biosynthetic process	7/1204	26/17913	0.00128968	0.00829056	0.00616068	50515/29940/633/1462/1463/1634/83539	7
GO:0031529	BP	GO:0031529	ruffle organization	10/1204	49/17913	0.00133749	0.00857802	0.0063743	1236/51466/5341/64805/199/3383/857/6366/1436/377630	10
GO:0050798	BP	GO:0050798	activated T cell proliferation	9/1204	41/17913	0.00134167	0.00857802	0.0063743	3479/1178/50943/80380/3593/3594/3559/3558/29126	9
GO:2000404	BP	GO:2000404	regulation of T cell migration	9/1204	41/17913	0.00134167	0.00857802	0.0063743	6693/10563/3627/6352/729230/199/3676/6366/8740	9
GO:0015844	BP	GO:0015844	monoamine transport	12/1204	66/17913	0.00134301	0.00857802	0.0063743	2865/1141/6623/2207/3356/6860/1113/1268/64805/10859/1137/4887	12
GO:0051926	BP	GO:0051926	negative regulation of calcium ion transport	12/1204	66/17913	0.00134301	0.00857802	0.0063743	10288/5743/7040/6588/945/4987/10859/3383/28954/1193/57119/859	12
GO:0045165	BP	GO:0045165	cell fate commitment	29/1204	238/17913	0.00137673	0.00878215	0.00652598	6693/26011/54738/50943/5396/6423/30009/8320/145258/3226/2255/2619/3593/4063/10215/3594/8829/56833/2737/3569/3662/10630/8022/10716/7476/58158/56603/6422/219409	29
GO:0019933	BP	GO:0019933	cAMP-mediated signaling	20/1204	143/17913	0.00142907	0.00910441	0.00676545	5731/90226/54331/5739/117/4158/3627/5744/187/1113/796/6373/4987/8477/6954/4283/9699/4887/5741/2642	20
GO:0007189	BP	GO:0007189	adenylate cyclase-activating G protein-coupled receptor signaling pathway	15/1204	94/17913	0.00145209	0.00923923	0.00686564	5731/90226/54331/5739/4158/3627/5744/1113/796/6373/4987/8477/4283/5741/2642	15
GO:0032735	BP	GO:0032735	positive regulation of interleukin-12 production	8/1204	34/17913	0.00153205	0.00972313	0.00722522	6363/1236/3620/3593/7097/948/7292/3458	8
GO:0034142	BP	GO:0034142	toll-like receptor 4 signaling pathway	8/1204	34/17913	0.00153205	0.00972313	0.00722522	79931/3689/929/23643/11027/730249/338382/3684	8
GO:0014015	BP	GO:0014015	positive regulation of gliogenesis	13/1204	76/17913	0.00154551	0.00979607	0.00727942	26011/7040/54209/712/7097/10215/1435/729230/443/64805/3569/4049/6348	13
GO:0014046	BP	GO:0014046	dopamine secretion	6/1204	20/17913	0.00155631	0.00982057	0.00729762	1141/6623/3356/1268/1137/4887	6
GO:0014059	BP	GO:0014059	regulation of dopamine secretion	6/1204	20/17913	0.00155631	0.00982057	0.00729762	1141/6623/3356/1268/1137/4887	6
GO:0042832	BP	GO:0042832	defense response to protozoan	6/1204	20/17913	0.00155631	0.00982057	0.00729762	6556/3586/64581/3593/10077/3662	6
GO:0043271	BP	GO:0043271	negative regulation of ion transport	20/1204	144/17913	0.00155726	0.00982057	0.00729762	10288/3952/5743/7040/6588/3356/7291/3753/945/1268/4987/6424/10859/3383/857/28954/1193/4318/57119/859	20
GO:0008360	BP	GO:0008360	regulation of cell shape	18/1204	124/17913	0.00158272	0.00996852	0.00740757	2268/55843/3055/6285/7940/3689/221472/752/6356/57471/6357/301/6354/6347/10630/3383/6348/1436	18
GO:0042063	BP	GO:0042063	gliogenesis	33/1204	285/17913	0.00159944	0.0100611	0.00747638	728/26011/6285/10319/7040/375387/54209/2255/2358/712/1524/7097/10215/54587/1435/6547/1959/729230/7431/443/64805/2737/6279/6347/3569/1880/58158/9241/5309/4049/92737/6348/1436	33
GO:0048871	BP	GO:0048871	multicellular organismal homeostasis	49/1204	472/17913	0.00162193	0.0101592	0.00754924	3952/3848/7021/81501/5743/1513/1240/3596/6556/148811/3226/3868/1734/6588/57817/3356/5027/1435/948/361/796/1268/51393/729230/1149/50507/3569/3662/5577/54360/1901/54440/857/124590/56603/5304/2167/338773/1436/51208/3512/8626/9370/728378/445582/33/5741/213/12	49
GO:0001771	BP	GO:0001771	immunological synapse formation	5/1204	14/17913	0.00163134	0.0101592	0.00754924	6363/1236/84868/1794/6366	5
GO:0006910	BP	GO:0006910	phagocytosis, recognition	5/1204	14/17913	0.00163134	0.0101592	0.00754924	2219/84466/81035/64581/948	5
GO:0010820	BP	GO:0010820	positive regulation of T cell chemotaxis	5/1204	14/17913	0.00163134	0.0101592	0.00754924	10563/6352/729230/6366/8740	5
GO:0010935	BP	GO:0010935	regulation of macrophage cytokine production	5/1204	14/17913	0.00163134	0.0101592	0.00754924	7040/972/948/7043/10859	5
GO:0014048	BP	GO:0014048	regulation of glutamate secretion	5/1204	14/17913	0.00163134	0.0101592	0.00754924	8564/5027/6860/885/552	5
GO:0045953	BP	GO:0045953	negative regulation of natural killer cell mediated cytotoxicity	5/1204	14/17913	0.00163134	0.0101592	0.00754924	3805/387837/84868/10859/6318	5
GO:0060099	BP	GO:0060099	regulation of phagocytosis, engulfment	5/1204	14/17913	0.00163134	0.0101592	0.00754924	718/11314/3071/948/11031	5
GO:0045907	BP	GO:0045907	positive regulation of vasoconstriction	7/1204	27/17913	0.00164124	0.010208	0.00758556	3274/5743/846/3356/3383/857/5724	7
GO:0014074	BP	GO:0014074	response to purine-containing compound	20/1204	145/17913	0.00169508	0.0105167	0.0078149	366/1277/5743/3488/10021/5027/4327/3753/5078/6547/7056/64805/50507/1036/5031/6528/5294/5724/6678/9370	20
GO:0050806	BP	GO:0050806	positive regulation of synaptic transmission	20/1204	145/17913	0.00169508	0.0105167	0.0078149	4914/10288/348/1141/5743/6285/23025/6507/729956/8564/1524/6547/1268/729230/50944/6347/7305/56729/7476/9699	20
GO:0017157	BP	GO:0017157	regulation of exocytosis	24/1204	187/17913	0.00171059	0.0105997	0.00787661	2268/5579/1141/11314/321/30817/3689/3596/8832/2207/3356/6860/301/84106/2213/1268/729230/3684/3458/1137/7476/5724/9699/10814	24
GO:2001257	BP	GO:2001257	regulation of cation channel activity	22/1204	166/17913	0.00173098	0.0107127	0.00796058	3736/54209/3747/3753/126755/59284/342667/729230/50944/4987/84502/2892/6347/219527/5031/3458/10368/857/28954/1193/4318/5923	22
GO:0001954	BP	GO:0001954	positive regulation of cell-matrix adhesion	10/1204	51/17913	0.00184068	0.0113634	0.00844412	7070/1236/916/8829/1435/948/6366/6370/6422/3273	10
GO:0045620	BP	GO:0045620	negative regulation of lymphocyte differentiation	10/1204	51/17913	0.00184068	0.0113634	0.00844412	50943/30009/972/301/3902/2737/7292/3624/3558/6422	10
GO:0030224	BP	GO:0030224	monocyte differentiation	8/1204	35/17913	0.00187067	0.0115002	0.00854572	81501/972/5153/920/1435/133396/325/1436	8
GO:0090322	BP	GO:0090322	regulation of superoxide metabolic process	8/1204	35/17913	0.00187067	0.0115002	0.00854572	3689/7040/54/2358/948/3684/7305/9104	8
GO:1903131	BP	GO:1903131	mononuclear cell differentiation	8/1204	35/17913	0.00187067	0.0115002	0.00854572	81501/972/5153/920/1435/133396/325/1436	8
GO:0050679	BP	GO:0050679	positive regulation of epithelial cell proliferation	25/1204	199/17913	0.00187206	0.0115002	0.00854572	3479/728/1232/7040/4321/6356/3586/120425/7060/7472/5654/2255/6352/7291/8829/187/130120/3676/2252/7476/1749/26051/9241/6422/8626	25
GO:0050850	BP	GO:0050850	positive regulation of calcium-mediated signaling	9/1204	43/17913	0.00191352	0.0117259	0.00871346	3479/6351/4761/54209/916/920/50852/5031/6348	9
GO:0060443	BP	GO:0060443	mammary gland morphogenesis	9/1204	43/17913	0.00191352	0.0117259	0.00871346	7040/3488/6356/2255/1435/2737/857/1436/859	9
GO:0150063	BP	GO:0150063	visual system development	38/1204	346/17913	0.00195564	0.0119693	0.00889433	5176/718/7021/5159/1290/7070/10319/7040/1295/2202/7472/55714/30062/2255/712/1296/118427/7477/7291/1545/1735/170692/5078/8829/6096/7431/64805/2737/11081/2200/3684/3624/221935/7476/9839/58158/5309/1289	38
GO:0030512	BP	GO:0030512	negative regulation of transforming growth factor beta receptor signaling pathway	13/1204	78/17913	0.0019705	0.0120454	0.00895092	11117/50515/7040/375387/5654/114990/203100/652991/1149/94031/2200/7043/857	13
GO:0071772	BP	GO:0071772	response to BMP	20/1204	147/17913	0.00200196	0.0121993	0.00906529	7021/6423/50964/9350/81792/1311/5654/222008/23213/392255/94031/6424/26585/2200/55273/1749/140628/8646/9241/6422	20
GO:0071773	BP	GO:0071773	cellular response to BMP stimulus	20/1204	147/17913	0.00200196	0.0121993	0.00906529	7021/6423/50964/9350/81792/1311/5654/222008/23213/392255/94031/6424/26585/2200/55273/1749/140628/8646/9241/6422	20
GO:0019886	BP	GO:0019886	antigen processing and presentation of exogenous peptide antigen via MHC class II	15/1204	97/17913	0.00200302	0.0121993	0.00906529	3127/3122/3111/3117/3115/972/3118/2213/3902/3119/3113/3109/1514/3123/3120	15
GO:0051090	BP	GO:0051090	regulation of DNA-binding transcription factor activity	45/1204	429/17913	0.0020112	0.0122342	0.00909116	4914/5579/50943/695/3055/1240/3689/7040/8320/8807/4761/3586/7472/91662/6283/1524/7097/84868/7291/1545/114548/222487/57413/238/948/10333/7293/8877/730249/6424/8995/26585/338382/6279/150372/3569/7292/54360/3383/857/9447/5740/3059/6280/152138	45
GO:0034765	BP	GO:0034765	regulation of ion transmembrane transport	47/1204	453/17913	0.00202005	0.012273	0.00912002	3736/7070/7040/30820/3596/148811/54209/3738/1536/3627/6588/10021/3747/3751/5027/7291/8913/3753/777/126755/59284/187/6373/342667/729230/50944/4987/84502/2892/6347/219527/5031/5294/3458/6326/10368/4283/857/56659/5724/28954/1193/3772/4318/9104/5923/859	47
GO:0001562	BP	GO:0001562	response to protozoan	6/1204	21/17913	0.00205619	0.0124429	0.00924626	6556/3586/64581/3593/10077/3662	6
GO:0032928	BP	GO:0032928	regulation of superoxide anion generation	6/1204	21/17913	0.00205619	0.0124429	0.00924626	3689/7040/54/2358/3684/7305	6
GO:2000316	BP	GO:2000316	regulation of T-helper 17 type immune response	6/1204	21/17913	0.00205619	0.0124429	0.00924626	50943/30009/3593/3594/114548/3558	6
GO:0003180	BP	GO:0003180	aortic valve morphogenesis	7/1204	28/17913	0.00206299	0.0124429	0.00924626	11117/7040/7291/4772/6586/140628/6591	7
GO:0070229	BP	GO:0070229	negative regulation of lymphocyte apoptotic process	7/1204	28/17913	0.00206299	0.0124429	0.00924626	3620/972/6352/939/3558/3575/5304	7
GO:2000108	BP	GO:2000108	positive regulation of leukocyte apoptotic process	7/1204	28/17913	0.00206299	0.0124429	0.00924626	338442/5293/3620/3586/6352/5027/29126	7
GO:0050808	BP	GO:0050808	synapse organization	42/1204	394/17913	0.00206726	0.0124535	0.00925418	4914/10288/728/348/718/139065/1141/9758/84966/266727/4761/3586/6623/3587/23544/729956/712/1524/7097/91752/7477/714/8829/2213/50944/1607/116442/3684/26280/79953/3371/221935/7476/55619/7058/713/114798/22829/6678/92737/6620/26050	42
GO:0035265	BP	GO:0035265	organ growth	23/1204	179/17913	0.00207861	0.0125068	0.00929378	3479/2121/3952/26011/340419/23414/5159/9350/7472/1311/2255/57817/4322/10409/84944/57493/3776/2252/1901/54440/9241/221476/859	23
GO:0001704	BP	GO:0001704	formation of primary germ layer	17/1204	117/17913	0.00208505	0.0125304	0.00931129	4313/3678/6423/1290/3689/8320/1295/4317/1301/1303/3676/3624/8646/9241/1291/1289/4318	17
GO:0070167	BP	GO:0070167	regulation of biomineral tissue development	14/1204	88/17913	0.00212335	0.0127452	0.00947093	4256/7040/1311/5027/56975/7291/5552/26585/1230/7043/1901/338773/6348/5741	14
GO:0007566	BP	GO:0007566	embryo implantation	10/1204	52/17913	0.00214417	0.0128393	0.00954081	4313/6696/5743/7216/3490/796/2192/730249/5740/4318	10
GO:0071320	BP	GO:0071320	cellular response to cAMP	10/1204	52/17913	0.00214417	0.0128393	0.00954081	366/3488/10021/3753/6547/50507/6528/5294/5724/9370	10
GO:0006027	BP	GO:0006027	glycosaminoglycan catabolic process	11/1204	61/17913	0.00225144	0.0134492	0.00999407	6383/7040/633/4060/10894/1462/1463/1634/114770/11081/10082	11
GO:0034113	BP	GO:0034113	heterotypic cell-cell adhesion	11/1204	61/17913	0.00225144	0.0134492	0.00999407	3678/10288/7070/914/3689/5788/3586/3687/3676/7412/9370	11
GO:0030850	BP	GO:0030850	prostate gland development	9/1204	44/17913	0.00226455	0.0135114	0.0100403	5176/2255/23213/2737/3371/247/9241/6422/8626	9
GO:0014013	BP	GO:0014013	regulation of gliogenesis	18/1204	128/17913	0.00227071	0.0135319	0.0100555	728/26011/7040/54209/712/1524/7097/10215/1435/729230/443/64805/3569/1880/9241/5309/4049/6348	18
GO:0042535	BP	GO:0042535	positive regulation of tumor necrosis factor biosynthetic process	5/1204	15/17913	0.0023126	0.0136996	0.0101801	6693/7096/1536/729230/7305	5
GO:0051709	BP	GO:0051709	regulation of killing of cells of other organism	5/1204	15/17913	0.0023126	0.0136996	0.0101801	5027/3853/3458/2208/6372	5
GO:0051883	BP	GO:0051883	killing of cells in other organism involved in symbiotic interaction	5/1204	15/17913	0.0023126	0.0136996	0.0101801	1991/820/3853/1511/6372	5
GO:1900451	BP	GO:1900451	positive regulation of glutamate receptor signaling pathway	5/1204	15/17913	0.0023126	0.0136996	0.0101801	23025/729230/6347/3458/10368	5
GO:2000484	BP	GO:2000484	positive regulation of interleukin-8 secretion	5/1204	15/17913	0.0023126	0.0136996	0.0101801	7096/2219/914/929/7097	5
GO:0000768	BP	GO:0000768	syncytium formation by plasma membrane fusion	10/1204	53/17913	0.00248665	0.0146828	0.0109108	8038/963/81501/30846/54209/3627/7305/4283/8740/859	10
GO:0140253	BP	GO:0140253	cell-cell fusion	10/1204	53/17913	0.00248665	0.0146828	0.0109108	8038/963/81501/30846/54209/3627/7305/4283/8740/859	10
GO:1903845	BP	GO:1903845	negative regulation of cellular response to transforming growth factor beta stimulus	13/1204	80/17913	0.00248742	0.0146828	0.0109108	11117/50515/7040/375387/5654/114990/203100/652991/1149/94031/2200/7043/857	13
GO:0070588	BP	GO:0070588	calcium ion transmembrane transport	33/1204	293/17913	0.00250995	0.0147983	0.0109966	6363/7070/7040/3596/1236/5788/3627/6588/492/3356/5027/8913/777/6547/59284/187/6373/51393/342667/64805/4987/84502/5031/5294/10368/4283/6366/1234/28954/1193/6348/9104/859	33
GO:0048880	BP	GO:0048880	sensory system development	38/1204	351/17913	0.00251548	0.0148134	0.0110078	5176/718/7021/5159/1290/7070/10319/7040/1295/2202/7472/55714/30062/2255/712/1296/118427/7477/7291/1545/1735/170692/5078/8829/6096/7431/64805/2737/11081/2200/3684/3624/221935/7476/9839/58158/5309/1289	38
GO:0031670	BP	GO:0031670	cellular response to nutrient	12/1204	71/17913	0.00256421	0.0150825	0.0112078	3952/1277/5743/2350/10631/1536/846/5027/64805/3371/6591/6422	12
GO:1904064	BP	GO:1904064	positive regulation of cation transmembrane transport	19/1204	140/17913	0.00263356	0.0154722	0.0114973	3736/7070/3596/54209/3627/3747/3753/126755/187/6373/342667/729230/6347/219527/5031/3458/10368/4283/9104	19
GO:0043302	BP	GO:0043302	positive regulation of leukocyte degranulation	6/1204	22/17913	0.00266836	0.0156397	0.0116218	2268/3689/3596/2207/3684/5724	6
GO:0045649	BP	GO:0045649	regulation of macrophage differentiation	6/1204	22/17913	0.00266836	0.0156397	0.0116218	7040/714/1435/3624/3059/9370	6
GO:0043029	BP	GO:0043029	T cell homeostasis	8/1204	37/17913	0.00272314	0.0159047	0.0118187	50943/84636/7040/3071/5027/3559/3558/8740	8
GO:0045124	BP	GO:0045124	regulation of bone resorption	8/1204	37/17913	0.00272314	0.0159047	0.0118187	81501/5027/796/3569/1901/338773/1436/51208	8
GO:0051930	BP	GO:0051930	regulation of sensory perception of pain	8/1204	37/17913	0.00272314	0.0159047	0.0118187	2911/3586/4987/885/55273/5724/4887/6348	8
GO:0010811	BP	GO:0010811	positive regulation of cell-substrate adhesion	16/1204	110/17913	0.00274973	0.0160412	0.0119201	3678/7070/1295/1236/916/57091/8829/1435/948/25890/151887/6366/4887/6370/6422/3273	16
GO:0072376	BP	GO:0072376	protein activation cascade	20/1204	151/17913	0.00275805	0.0160709	0.0119422	728/3848/718/710/2219/1378/716/2162/712/715/714/719/3075/720/2192/7450/11326/730/713/5199	20
GO:0007568	BP	GO:0007568	aging	35/1204	318/17913	0.00278045	0.0161825	0.0120252	4914/3952/5176/710/3805/5159/5743/3689/7040/3488/597/3586/3868/1311/8564/712/57817/1634/3356/7291/1268/140679/50507/494470/3861/7043/56729/3383/5054/7412/4887/5309/7077/8626/9104	35
GO:0030510	BP	GO:0030510	regulation of BMP signaling pathway	13/1204	81/17913	0.00278473	0.0161885	0.0120296	7021/6423/50964/9350/5654/23213/94031/6424/26585/2200/8646/9241/6422	13
GO:0051937	BP	GO:0051937	catecholamine transport	10/1204	54/17913	0.0028716	0.016674	0.0123904	2865/1141/6623/3356/6860/1113/1268/64805/1137/4887	10
GO:0043406	BP	GO:0043406	positive regulation of MAP kinase activity	29/1204	250/17913	0.00289094	0.0167668	0.0124593	3479/4914/728/23533/1991/6363/5159/2911/7040/5148/221472/2357/5788/972/2255/3356/6283/146850/5027/7477/60675/238/10333/50507/7043/5294/2322/9839/2688	29
GO:0002887	BP	GO:0002887	negative regulation of myeloid leukocyte mediated immunity	4/1204	10/17913	0.00307139	0.0175679	0.0130547	11314/8832/2213/729230	4
GO:0019062	BP	GO:0019062	virion attachment to host cell	4/1204	10/17913	0.00307139	0.0175679	0.0130547	10332/30835/131578/3383	4
GO:0033629	BP	GO:0033629	negative regulation of cell adhesion mediated by integrin	4/1204	10/17913	0.00307139	0.0175679	0.0130547	1545/5054/6591/3273	4
GO:0045625	BP	GO:0045625	regulation of T-helper 1 cell differentiation	4/1204	10/17913	0.00307139	0.0175679	0.0130547	6363/301/7292/941	4
GO:0045657	BP	GO:0045657	positive regulation of monocyte differentiation	4/1204	10/17913	0.00307139	0.0175679	0.0130547	81501/972/920/1435	4
GO:0048304	BP	GO:0048304	positive regulation of isotype switching to IgG isotypes	4/1204	10/17913	0.00307139	0.0175679	0.0130547	30009/5788/940/3558	4
GO:0060346	BP	GO:0060346	bone trabecula formation	4/1204	10/17913	0.00307139	0.0175679	0.0130547	4313/1277/26585/6422	4
GO:0060513	BP	GO:0060513	prostatic bud formation	4/1204	10/17913	0.00307139	0.0175679	0.0130547	2255/23213/9241/8626	4
GO:0070391	BP	GO:0070391	response to lipoteichoic acid	4/1204	10/17913	0.00307139	0.0175679	0.0130547	929/54209/7097/948	4
GO:0071223	BP	GO:0071223	cellular response to lipoteichoic acid	4/1204	10/17913	0.00307139	0.0175679	0.0130547	929/54209/7097/948	4
GO:0097531	BP	GO:0097531	mast cell migration	4/1204	10/17913	0.00307139	0.0175679	0.0130547	5293/6356/1113/7424	4
GO:2000425	BP	GO:2000425	regulation of apoptotic cell clearance	4/1204	10/17913	0.00307139	0.0175679	0.0130547	718/720/6347/146722	4
GO:0002478	BP	GO:0002478	antigen processing and presentation of exogenous peptide antigen	22/1204	174/17913	0.00313876	0.017918	0.0133148	3127/3122/3111/653361/3117/3115/972/3118/1536/2209/2213/948/4688/3902/2210/3119/3113/3109/1514/3123/50856/3120	22
GO:0046596	BP	GO:0046596	regulation of viral entry into host cell	7/1204	30/17913	0.00315308	0.017918	0.0133148	2219/972/920/3956/5806/325/222537	7
GO:0060325	BP	GO:0060325	face morphogenesis	7/1204	30/17913	0.00315308	0.017918	0.0133148	4313/1277/7040/7043/1749/9241/83716	7
GO:0061082	BP	GO:0061082	myeloid leukocyte cytokine production	7/1204	30/17913	0.00315308	0.017918	0.0133148	7040/972/2207/948/1113/7043/10859	7
GO:0010919	BP	GO:0010919	regulation of inositol phosphate biosynthetic process	5/1204	16/17913	0.00317935	0.017918	0.0133148	117/5341/5031/5724/5741	5
GO:0010934	BP	GO:0010934	macrophage cytokine production	5/1204	16/17913	0.00317935	0.017918	0.0133148	7040/972/948/7043/10859	5
GO:0032604	BP	GO:0032604	granulocyte macrophage colony-stimulating factor production	5/1204	16/17913	0.00317935	0.017918	0.0133148	5047/8832/3593/11027/941	5
GO:0033033	BP	GO:0033033	negative regulation of myeloid cell apoptotic process	5/1204	16/17913	0.00317935	0.017918	0.0133148	6352/23601/2207/3579/1234	5
GO:0033631	BP	GO:0033631	cell-cell adhesion mediated by integrin	5/1204	16/17913	0.00317935	0.017918	0.0133148	3678/10563/6352/916/3676	5
GO:0036035	BP	GO:0036035	osteoclast development	5/1204	16/17913	0.00317935	0.017918	0.0133148	56975/2200/7305/10859/51208	5
GO:0045623	BP	GO:0045623	negative regulation of T-helper cell differentiation	5/1204	16/17913	0.00317935	0.017918	0.0133148	50943/30009/301/7292/3558	5
GO:0051482	BP	GO:0051482	positive regulation of cytosolic calcium ion concentration involved in phospholipase C-activating G protein-coupled signaling pathway	5/1204	16/17913	0.00317935	0.017918	0.0133148	2911/719/796/4987/1901	5
GO:0060572	BP	GO:0060572	morphogenesis of an epithelial bud	5/1204	16/17913	0.00317935	0.017918	0.0133148	7472/2255/23213/9241/8626	5
GO:0045638	BP	GO:0045638	negative regulation of myeloid cell differentiation	14/1204	92/17913	0.0032416	0.0182482	0.0135602	29909/84959/11025/9935/714/11006/2200/3624/10859/325/6348/51208/6422/9370	14
GO:0050856	BP	GO:0050856	regulation of T cell receptor signaling pathway	8/1204	38/17913	0.00324964	0.0182522	0.0135631	11314/7070/1236/9840/2633/11006/50852/10666	8
GO:0051931	BP	GO:0051931	regulation of sensory perception	8/1204	38/17913	0.00324964	0.0182522	0.0135631	2911/3586/4987/885/55273/5724/4887/6348	8
GO:0050688	BP	GO:0050688	regulation of defense response to virus	12/1204	73/17913	0.00325507	0.0182621	0.0135705	4321/5654/3593/10077/3594/10875/3559/10859/3434/60489/9447/377630	12
GO:0031623	BP	GO:0031623	receptor internalization	15/1204	102/17913	0.00330204	0.0184874	0.0137379	3689/3577/2207/948/3579/3576/6401/284654/6424/26585/11031/284/10859/857/859	15
GO:0006949	BP	GO:0006949	syncytium formation	10/1204	55/17913	0.00330265	0.0184874	0.0137379	8038/963/81501/30846/54209/3627/7305/4283/8740/859	10
GO:0002347	BP	GO:0002347	response to tumor cell	6/1204	23/17913	0.00340753	0.0190531	0.0141583	56253/3593/84868/10666/29126/3273	6
GO:0022898	BP	GO:0022898	regulation of transmembrane transporter activity	28/1204	242/17913	0.00350478	0.0195749	0.014546	3736/148811/54209/6588/3747/7291/3753/126755/59284/342667/729230/50944/4987/84502/2892/6347/219527/5031/3458/10368/857/5724/28954/1193/4318/9104/5923/859	28
GO:0052548	BP	GO:0052548	regulation of endopeptidase activity	39/1204	370/17913	0.00355162	0.0198143	0.0147239	4210/718/7021/6423/4804/653145/5275/5743/1378/6407/91662/6317/27141/114548/7078/720/50859/939/199713/885/6279/1474/5054/1293/9447/7980/8740/8626/6280/4318/6695/284293/128817/57119/414899/90199/140880/140870/643394	39
GO:0051607	BP	GO:0051607	defense response to virus	27/1204	231/17913	0.00356059	0.0198421	0.0147446	200315/4321/5788/51284/2633/5654/101180976/3627/91607/3593/10077/3594/10875/114548/51311/3569/3559/10859/10964/3458/3434/164668/4283/91543/60489/9447/377630	27
GO:0019884	BP	GO:0019884	antigen processing and presentation of exogenous antigen	22/1204	176/17913	0.00361218	0.0200623	0.0149082	3127/3122/3111/653361/3117/3115/972/3118/1536/2209/2213/948/4688/3902/2210/3119/3113/3109/1514/3123/50856/3120	22
GO:0048736	BP	GO:0048736	appendage development	22/1204	176/17913	0.00361218	0.0200623	0.0149082	50515/7021/340419/5396/6423/1382/3226/4223/1311/30062/2255/3890/7291/2737/26585/494470/7476/1749/56603/9241/8626/9496	22
GO:0060173	BP	GO:0060173	limb development	22/1204	176/17913	0.00361218	0.0200623	0.0149082	50515/7021/340419/5396/6423/1382/3226/4223/1311/30062/2255/3890/7291/2737/26585/494470/7476/1749/56603/9241/8626/9496	22
GO:0051817	BP	GO:0051817	modification of morphology or physiology of other organism involved in symbiotic interaction	16/1204	113/17913	0.00361735	0.0200686	0.0149129	1991/348/6351/10332/7040/30835/6352/920/820/5806/3853/1511/6355/325/6372/6348	16
GO:0014812	BP	GO:0014812	muscle cell migration	15/1204	103/17913	0.00363075	0.0201206	0.0149515	3479/8840/84466/5159/3488/10631/7060/6352/5328/8829/50507/199/5031/5054/9370	15
GO:0033002	BP	GO:0033002	muscle cell proliferation	28/1204	243/17913	0.00371466	0.0205627	0.0152801	4313/3479/1991/26011/8840/84466/23414/5159/5743/5739/3596/3488/3586/7472/6352/3593/199/3569/284/3776/7043/5031/1901/3458/5724/9241/4318/9370	28
GO:0035924	BP	GO:0035924	cellular response to vascular endothelial growth factor stimulus	11/1204	65/17913	0.00377211	0.0208575	0.0154991	5159/81792/2619/1634/301/8829/8877/25960/2322/7412/3273	11
GO:0021953	BP	GO:0021953	central nervous system neuron differentiation	22/1204	177/17913	0.00387044	0.0213775	0.0158855	3952/1141/6423/1009/8320/266727/340260/7472/3226/10215/8829/2737/3624/8022/10716/7476/1749/9839/1436/6422/6695/219409	22
GO:0045778	BP	GO:0045778	positive regulation of ossification	14/1204	94/17913	0.00395919	0.0218435	0.0162318	3479/8840/6423/7040/5027/56975/7477/2737/3569/7043/338773/115908/8626/5741	14
GO:0002455	BP	GO:0002455	humoral immune response mediated by circulating immunoglobulin	15/1204	104/17913	0.00398577	0.0219658	0.0163227	718/710/1378/5788/716/712/715/714/2213/720/3119/730/713/2208/4049	15
GO:0061138	BP	GO:0061138	morphogenesis of a branching epithelium	22/1204	178/17913	0.00414393	0.0228122	0.0169517	170690/340419/6423/6943/7040/6356/3586/7472/846/2255/23213/8829/1435/2737/26585/3371/2252/9241/6591/6422/8626/859	22
GO:0010744	BP	GO:0010744	positive regulation of macrophage derived foam cell differentiation	5/1204	17/17913	0.0042576	0.023209	0.0172465	4481/1435/948/247/1437	5
GO:0030502	BP	GO:0030502	negative regulation of bone mineralization	5/1204	17/17913	0.0042576	0.023209	0.0172465	5552/26585/1230/6348/5741	5
GO:0032930	BP	GO:0032930	positive regulation of superoxide anion generation	5/1204	17/17913	0.0042576	0.023209	0.0172465	3689/7040/2358/3684/7305	5
GO:0042268	BP	GO:0042268	regulation of cytolysis	5/1204	17/17913	0.0042576	0.023209	0.0172465	7040/5027/3853/10859/1437	5
GO:0051818	BP	GO:0051818	disruption of cells of other organism involved in symbiotic interaction	5/1204	17/17913	0.0042576	0.023209	0.0172465	1991/820/3853/1511/6372	5
GO:0051957	BP	GO:0051957	positive regulation of amino acid transport	5/1204	17/17913	0.0042576	0.023209	0.0172465	8564/5027/6860/885/552	5
GO:0070233	BP	GO:0070233	negative regulation of T cell apoptotic process	5/1204	17/17913	0.0042576	0.023209	0.0172465	3620/6352/939/3575/5304	5
GO:1903818	BP	GO:1903818	positive regulation of voltage-gated potassium channel activity	5/1204	17/17913	0.0042576	0.023209	0.0172465	3736/54209/3747/126755/219527	5
GO:0007218	BP	GO:0007218	neuropeptide signaling pathway	11/1204	66/17913	0.00425793	0.023209	0.0172465	57537/10886/4158/64111/11249/10888/60675/2834/4887/85569/84109	11
GO:0014910	BP	GO:0014910	regulation of smooth muscle cell migration	13/1204	85/17913	0.00427787	0.0232414	0.0172706	3479/8840/5159/3488/10631/6352/5328/8829/50507/199/5031/5054/9370	13
GO:0031532	BP	GO:0031532	actin cytoskeleton reorganization	13/1204	85/17913	0.00427787	0.0232414	0.0172706	9535/3055/84168/7040/2255/301/8829/5341/8477/2252/1901/1436/3059	13
GO:0042475	BP	GO:0042475	odontogenesis of dentin-containing tooth	13/1204	85/17913	0.00427787	0.0232414	0.0172706	1441/340419/258/123041/5654/2255/56975/54757/1435/2737/3371/5054/8626	13
GO:0046639	BP	GO:0046639	negative regulation of alpha-beta T cell differentiation	6/1204	24/17913	0.00428877	0.0232752	0.0172957	50943/30009/301/2737/7292/3558	6
GO:0051091	BP	GO:0051091	positive regulation of DNA-binding transcription factor activity	29/1204	257/17913	0.00430539	0.0233337	0.0173392	4914/5579/695/3689/7040/8807/4761/3586/7472/6283/1524/7097/114548/238/948/10333/8877/8995/26585/338382/6279/150372/3569/54360/3383/857/9447/3059/6280	29
GO:0017015	BP	GO:0017015	regulation of transforming growth factor beta receptor signaling pathway	16/1204	115/17913	0.00431211	0.0233337	0.0173392	11117/50515/7040/375387/27122/5654/114990/4015/203100/652991/1149/94031/2200/7043/857/859	16
GO:0060688	BP	GO:0060688	regulation of morphogenesis of a branching structure	10/1204	57/17913	0.00431829	0.0233337	0.0173392	7040/7472/2255/23213/26585/2252/9241/6591/6422/859	10
GO:1903428	BP	GO:1903428	positive regulation of reactive oxygen species biosynthetic process	10/1204	57/17913	0.00431829	0.0233337	0.0173392	5743/3689/4317/948/10333/5806/199/3458/3383/64902	10
GO:0019371	BP	GO:0019371	cyclooxygenase pathway	4/1204	11/17913	0.00457146	0.0244105	0.0181394	5743/27306/5730/5740	4
GO:0031915	BP	GO:0031915	positive regulation of synaptic plasticity	4/1204	11/17913	0.00457146	0.0244105	0.0181394	5743/4761/23025/10814	4
GO:0032494	BP	GO:0032494	response to peptidoglycan	4/1204	11/17913	0.00457146	0.0244105	0.0181394	728/54209/114548/3569	4
GO:0032908	BP	GO:0032908	regulation of transforming growth factor beta1 production	4/1204	11/17913	0.00457146	0.0244105	0.0181394	50943/4060/8710/7305	4
GO:0035457	BP	GO:0035457	cellular response to interferon-alpha	4/1204	11/17913	0.00457146	0.0244105	0.0181394	558/3437/3433/149628	4
GO:0045628	BP	GO:0045628	regulation of T-helper 2 cell differentiation	4/1204	11/17913	0.00457146	0.0244105	0.0181394	942/301/114548/7292	4
GO:0050930	BP	GO:0050930	induction of positive chemotaxis	4/1204	11/17913	0.00457146	0.0244105	0.0181394	2255/3576/7424/3603	4
GO:0051024	BP	GO:0051024	positive regulation of immunoglobulin secretion	4/1204	11/17913	0.00457146	0.0244105	0.0181394	7293/3569/7292/3558	4
GO:0060856	BP	GO:0060856	establishment of blood-brain barrier	4/1204	11/17913	0.00457146	0.0244105	0.0181394	7477/54587/25960/7476	4
GO:2000551	BP	GO:2000551	regulation of T-helper 2 cell cytokine production	4/1204	11/17913	0.00457146	0.0244105	0.0181394	30009/114548/3569/91543	4
GO:2001204	BP	GO:2001204	regulation of osteoclast development	4/1204	11/17913	0.00457146	0.0244105	0.0181394	2200/7305/10859/51208	4
GO:0003176	BP	GO:0003176	aortic valve development	7/1204	32/17913	0.00463548	0.0246994	0.018354	11117/7040/7291/4772/6586/140628/6591	7
GO:0070232	BP	GO:0070232	regulation of T cell apoptotic process	7/1204	32/17913	0.00463548	0.0246994	0.018354	3620/6352/155038/939/3575/5304/29126	7
GO:0008217	BP	GO:0008217	regulation of blood pressure	21/1204	169/17913	0.00471435	0.0250928	0.0186464	6518/2865/3952/170690/1215/5743/10631/1359/56670/1278/1113/1268/7424/4987/2981/1511/552/1584/5724/9370/2642	21
GO:1901654	BP	GO:1901654	response to ketone	23/1204	191/17913	0.00473473	0.0251744	0.018707	5176/6363/6696/54331/7040/1236/1536/7097/5729/3490/5737/6586/730249/3371/7292/7043/5031/552/3383/857/6366/5724/6422	23
GO:0010712	BP	GO:0010712	regulation of collagen metabolic process	9/1204	49/17913	0.00485583	0.0257908	0.019165	11117/5159/7040/8710/7431/3569/4239/2191/7043	9
GO:0003002	BP	GO:0003002	regionalization	34/1204	318/17913	0.00498871	0.0264683	0.0196685	718/2018/6423/8320/9350/145258/7472/3226/4223/56033/2255/9935/712/7477/8829/10409/4222/497189/1959/2737/26585/3684/8022/3225/10716/7476/140628/9839/56603/8646/9241/6422/8626/134701	34
GO:0001763	BP	GO:0001763	morphogenesis of a branching structure	23/1204	192/17913	0.00504707	0.0267495	0.0198774	170690/340419/6423/6943/7040/6356/3586/7472/846/2255/23213/57471/8829/1435/2737/26585/3371/2252/9241/6591/6422/8626/859	23
GO:0016485	BP	GO:0016485	protein processing	32/1204	295/17913	0.00511083	0.0270378	0.0200917	728/718/710/9509/1082/1215/1378/716/5327/1359/1311/2619/712/5027/27141/5328/715/714/719/3075/720/199713/11326/5552/2737/730/1511/713/5054/5199/377630/136242	32
GO:1903844	BP	GO:1903844	regulation of cellular response to transforming growth factor beta stimulus	16/1204	117/17913	0.00511233	0.0270378	0.0200917	11117/50515/7040/375387/27122/5654/114990/4015/203100/652991/1149/94031/2200/7043/857/859	16
GO:0014002	BP	GO:0014002	astrocyte development	8/1204	41/17913	0.00531121	0.0279085	0.0207387	728/10319/54209/2358/712/7431/6279/3569	8
GO:0030194	BP	GO:0030194	positive regulation of blood coagulation	6/1204	25/17913	0.00532738	0.0279085	0.0207387	6403/5341/948/7056/10630/5054	6
GO:0031664	BP	GO:0031664	regulation of lipopolysaccharide-mediated signaling pathway	6/1204	25/17913	0.00532738	0.0279085	0.0207387	23643/948/9450/4064/11027/730249	6
GO:0032461	BP	GO:0032461	positive regulation of protein oligomerization	6/1204	25/17913	0.00532738	0.0279085	0.0207387	4312/4314/8739/885/9447/3512	6
GO:0045672	BP	GO:0045672	positive regulation of osteoclast differentiation	6/1204	25/17913	0.00532738	0.0279085	0.0207387	54209/3593/1435/7305/1230/3458	6
GO:0045830	BP	GO:0045830	positive regulation of isotype switching	6/1204	25/17913	0.00532738	0.0279085	0.0207387	30009/7040/5788/940/7292/3558	6
GO:0060740	BP	GO:0060740	prostate gland epithelium morphogenesis	6/1204	25/17913	0.00532738	0.0279085	0.0207387	2255/23213/3371/9241/6422/8626	6
GO:1900048	BP	GO:1900048	positive regulation of hemostasis	6/1204	25/17913	0.00532738	0.0279085	0.0207387	6403/5341/948/7056/10630/5054	6
GO:1900120	BP	GO:1900120	regulation of receptor binding	6/1204	25/17913	0.00532738	0.0279085	0.0207387	3586/4015/8829/9241/4318/9370	6
GO:0006956	BP	GO:0006956	complement activation	17/1204	128/17913	0.0053658	0.0280508	0.0208445	728/3848/718/710/2219/1378/716/712/715/714/719/3075/720/11326/730/713/5199	17
GO:0032355	BP	GO:0032355	response to estradiol	17/1204	128/17913	0.0053658	0.0280508	0.0208445	3952/1277/5159/5743/7040/117/50846/3586/10631/2255/920/5737/4987/6753/7476/2688/6422	17
GO:0042698	BP	GO:0042698	ovulation cycle	11/1204	68/17913	0.00537828	0.0280866	0.020871	3952/5176/558/4327/6586/4987/5806/7043/3624/56729/3036	11
GO:0090596	BP	GO:0090596	sensory organ morphogenesis	28/1204	250/17913	0.0055019	0.0287021	0.0213284	7021/5396/1290/7070/1295/2202/145258/7472/55714/2255/9935/1301/1296/118427/7291/1735/6096/497189/2737/2200/221935/1749/124590/56603/9241/5309/1289/115908	28
GO:0051954	BP	GO:0051954	positive regulation of amine transport	7/1204	33/17913	0.00554861	0.0288495	0.0214379	1141/8564/5027/6860/885/552/4887	7
GO:0033005	BP	GO:0033005	positive regulation of mast cell activation	5/1204	18/17913	0.00557315	0.0288495	0.0214379	2268/3596/2207/64109/10666	5
GO:0070230	BP	GO:0070230	positive regulation of lymphocyte apoptotic process	5/1204	18/17913	0.00557315	0.0288495	0.0214379	3620/3586/6352/5027/29126	5
GO:0070977	BP	GO:0070977	bone maturation	5/1204	18/17913	0.00557315	0.0288495	0.0214379	3479/3952/26585/2688/5741	5
GO:0097094	BP	GO:0097094	craniofacial suture morphogenesis	5/1204	18/17913	0.00557315	0.0288495	0.0214379	7040/7291/497189/2737/7043	5
GO:1901739	BP	GO:1901739	regulation of myoblast fusion	5/1204	18/17913	0.00557315	0.0288495	0.0214379	963/30846/3627/4283/8740	5
GO:0008347	BP	GO:0008347	glial cell migration	9/1204	50/17913	0.00557648	0.0288495	0.0214379	54209/1524/1435/729230/64805/2737/6347/1880/6348	9
GO:0051966	BP	GO:0051966	regulation of synaptic transmission, glutamatergic	9/1204	50/17913	0.00557648	0.0288495	0.0214379	4914/5743/23025/8564/3356/1268/729230/6347/4887	9
GO:0031334	BP	GO:0031334	positive regulation of protein complex assembly	27/1204	239/17913	0.00564724	0.0291852	0.0216874	10563/3055/7040/4312/1236/6356/4314/3071/3936/115362/7291/51466/5341/8739/948/10333/64805/7454/885/3458/3383/6366/54551/9447/3512/1437/859	27
GO:0048660	BP	GO:0048660	regulation of smooth muscle cell proliferation	21/1204	172/17913	0.00577402	0.0298095	0.0221513	4313/3479/1991/8840/5159/5743/5739/3596/3488/3586/6352/3593/199/3569/7043/5031/1901/3458/5724/4318/9370	21
GO:0010522	BP	GO:0010522	regulation of calcium ion transport into cytosol	14/1204	98/17913	0.00578124	0.0298159	0.0221561	7070/7040/3596/117/3627/5027/920/187/6373/84502/5031/4283/857/1193	14
GO:0001837	BP	GO:0001837	epithelial to mesenchymal transition	18/1204	140/17913	0.00598046	0.0308114	0.0228959	1277/6423/7040/8320/145258/7472/114990/6317/7291/10439/26585/3569/55273/10630/7043/9241/6591/6422	18
GO:0033077	BP	GO:0033077	T cell differentiation in thymus	11/1204	69/17913	0.00601944	0.0309163	0.0229738	50943/1236/5788/9840/940/972/9935/916/1794/2737/3575	11
GO:0070509	BP	GO:0070509	calcium ion import	11/1204	69/17913	0.00601944	0.0309163	0.0229738	5159/846/6588/8913/6547/115352/51393/6347/6348/57119/859	11
GO:2001259	BP	GO:2001259	positive regulation of cation channel activity	11/1204	69/17913	0.00601944	0.0309163	0.0229738	3736/54209/3747/126755/342667/729230/6347/219527/5031/3458/10368	11
GO:0035307	BP	GO:0035307	positive regulation of protein dephosphorylation	8/1204	42/17913	0.00618272	0.0317223	0.0235727	10288/11314/5159/7040/5788/945/115352/26051	8
GO:0045668	BP	GO:0045668	negative regulation of osteoblast differentiation	9/1204	51/17913	0.00637701	0.0326855	0.0242884	2662/3488/117581/7291/6096/26585/8646/9241/6422	9
GO:0051346	BP	GO:0051346	negative regulation of hydrolase activity	42/1204	420/17913	0.0064587	0.0330225	0.0245389	718/399/7021/6423/4804/51050/653145/5275/5743/1378/3071/6317/341/7078/720/50859/939/199713/5806/83987/6318/3434/1474/325/5054/1293/7077/221476/7980/8740/4318/6695/284293/9104/27329/128817/57119/377630/90199/140880/140870/643394	42
GO:0016045	BP	GO:0016045	detection of bacterium	4/1204	12/17913	0.00649579	0.0330225	0.0245389	7096/7097/10333/114770	4
GO:0043301	BP	GO:0043301	negative regulation of leukocyte degranulation	4/1204	12/17913	0.00649579	0.0330225	0.0245389	11314/8832/2213/729230	4
GO:0044650	BP	GO:0044650	adhesion of symbiont to host cell	4/1204	12/17913	0.00649579	0.0330225	0.0245389	10332/30835/131578/3383	4
GO:0045410	BP	GO:0045410	positive regulation of interleukin-6 biosynthetic process	4/1204	12/17913	0.00649579	0.0330225	0.0245389	7096/10333/7305/5724	4
GO:0051873	BP	GO:0051873	killing by host of symbiont cells	4/1204	12/17913	0.00649579	0.0330225	0.0245389	1991/820/1511/6372	4
GO:0060100	BP	GO:0060100	positive regulation of phagocytosis, engulfment	4/1204	12/17913	0.00649579	0.0330225	0.0245389	718/3071/948/11031	4
GO:1905155	BP	GO:1905155	positive regulation of membrane invagination	4/1204	12/17913	0.00649579	0.0330225	0.0245389	718/3071/948/11031	4
GO:0032647	BP	GO:0032647	regulation of interferon-alpha production	6/1204	26/17913	0.00653869	0.0330718	0.0245756	4321/3586/51284/84868/23547/51311	6
GO:0050820	BP	GO:0050820	positive regulation of coagulation	6/1204	26/17913	0.00653869	0.0330718	0.0245756	6403/5341/948/7056/10630/5054	6
GO:0061437	BP	GO:0061437	renal system vasculature development	6/1204	26/17913	0.00653869	0.0330718	0.0245756	5159/6943/8829/8710/284/5175	6
GO:0061440	BP	GO:0061440	kidney vasculature development	6/1204	26/17913	0.00653869	0.0330718	0.0245756	5159/6943/8829/8710/284/5175	6
GO:0070168	BP	GO:0070168	negative regulation of biomineral tissue development	6/1204	26/17913	0.00653869	0.0330718	0.0245756	7040/5552/26585/1230/6348/5741	6
GO:0048659	BP	GO:0048659	smooth muscle cell proliferation	21/1204	174/17913	0.00658379	0.0332662	0.02472	4313/3479/1991/8840/5159/5743/5739/3596/3488/3586/6352/3593/199/3569/7043/5031/1901/3458/5724/4318/9370	21
GO:0045598	BP	GO:0045598	regulation of fat cell differentiation	17/1204	131/17913	0.00676846	0.0341646	0.0253876	3952/8840/6423/23414/5743/85329/1240/7040/4320/222008/3356/84935/3569/5919/6591/6422/9370	17
GO:0060840	BP	GO:0060840	artery development	14/1204	100/17913	0.00691619	0.0348749	0.0259154	3952/348/7021/4016/5396/5159/1311/4015/8829/2737/1281/9241/144165/27329	14
GO:0001502	BP	GO:0001502	cartilage condensation	5/1204	19/17913	0.00715124	0.0359148	0.0266881	2251/4256/340260/1301/7476	5
GO:0002313	BP	GO:0002313	mature B cell differentiation involved in immune response	5/1204	19/17913	0.00715124	0.0359148	0.0266881	2213/3956/1880/55619/9452	5
GO:0045063	BP	GO:0045063	T-helper 1 cell differentiation	5/1204	19/17913	0.00715124	0.0359148	0.0266881	6693/6363/301/7292/941	5
GO:0090280	BP	GO:0090280	positive regulation of calcium ion import	5/1204	19/17913	0.00715124	0.0359148	0.0266881	5159/846/51393/6347/6348	5
GO:0007586	BP	GO:0007586	digestion	17/1204	132/17913	0.00729694	0.0366096	0.0272045	6518/3952/5731/3274/90226/1208/6750/1118/2255/57817/1890/948/497189/4987/2981/389015/12	17
GO:0062013	BP	GO:0062013	positive regulation of small molecule metabolic process	18/1204	143/17913	0.00743694	0.0372745	0.0276985	3479/5743/117/54209/337/3356/5027/7291/225/2981/5031/3458/552/5724/2978/9370/9104/5741	18
GO:0010717	BP	GO:0010717	regulation of epithelial to mesenchymal transition	13/1204	91/17913	0.00766395	0.0383351	0.0284867	1277/6423/7040/114990/6317/7291/10439/26585/3569/10630/7043/9241/6422	13
GO:0014909	BP	GO:0014909	smooth muscle cell migration	13/1204	91/17913	0.00766395	0.0383351	0.0284867	3479/8840/5159/3488/10631/6352/5328/8829/50507/199/5031/5054/9370	13
GO:0048762	BP	GO:0048762	mesenchymal cell differentiation	23/1204	199/17913	0.00774614	0.0387074	0.0287633	1277/6423/6943/7040/8320/145258/7472/114990/2255/6317/7291/8829/10439/26585/3569/55273/10630/7043/140628/9839/9241/6591/6422	23
GO:0045923	BP	GO:0045923	positive regulation of fatty acid metabolic process	7/1204	35/17913	0.00776975	0.0387477	0.0287932	5743/337/7291/225/552/9370/9104	7
GO:0060323	BP	GO:0060323	head morphogenesis	7/1204	35/17913	0.00776975	0.0387477	0.0287932	4313/1277/7040/7043/1749/9241/83716	7
GO:0009636	BP	GO:0009636	response to toxic substance	48/1204	499/17913	0.00777894	0.0387547	0.0287984	4914/3952/1277/348/1141/5159/5743/6351/3596/117/8807/929/558/3586/241/6688/1536/6352/3747/337/57817/5153/7097/1545/948/6354/1268/939/8877/6279/3569/3371/1036/3558/1137/3383/7173/7412/2878/6678/1193/6348/51208/6280/9370/9104/5741/213	48
GO:0045444	BP	GO:0045444	fat cell differentiation	25/1204	222/17913	0.00784145	0.0390271	0.0290009	3952/8840/2662/7021/6423/23414/5743/85329/1240/7040/4320/222008/2255/3356/84935/392255/1959/3569/5919/56729/2167/3589/6591/6422/9370	25
GO:0002063	BP	GO:0002063	chondrocyte development	6/1204	27/17913	0.00793796	0.0393111	0.0292119	50515/6423/1311/23213/1301/5744	6
GO:0043304	BP	GO:0043304	regulation of mast cell degranulation	6/1204	27/17913	0.00793796	0.0393111	0.0292119	2268/11314/30817/3596/8832/2207	6
GO:0050858	BP	GO:0050858	negative regulation of antigen receptor-mediated signaling pathway	6/1204	27/17913	0.00793796	0.0393111	0.0292119	11314/7070/2633/2213/11006/115352	6
GO:0060512	BP	GO:0060512	prostate gland morphogenesis	6/1204	27/17913	0.00793796	0.0393111	0.0292119	2255/23213/3371/9241/6422/8626	6
GO:2000515	BP	GO:2000515	negative regulation of CD4-positive, alpha-beta T cell activation	6/1204	27/17913	0.00793796	0.0393111	0.0292119	50943/30009/301/7292/3558/29126	6
GO:0032409	BP	GO:0032409	regulation of transporter activity	28/1204	257/17913	0.00795633	0.0393629	0.0292504	3736/148811/54209/6588/3747/7291/3753/126755/59284/342667/729230/50944/4987/84502/2892/6347/219527/5031/3458/10368/857/5724/28954/1193/4318/9104/5923/859	28
GO:0032412	BP	GO:0032412	regulation of ion transmembrane transporter activity	26/1204	234/17913	0.0080527	0.0398002	0.0295754	3736/54209/6588/3747/3753/126755/59284/342667/729230/50944/4987/84502/2892/6347/219527/5031/3458/10368/857/5724/28954/1193/4318/9104/5923/859	26
GO:0006690	BP	GO:0006690	icosanoid metabolic process	14/1204	102/17913	0.00822196	0.0405548	0.0301361	10394/5743/27306/126410/241/972/7097/2687/1545/247/5730/552/5740/158833	14
GO:0032964	BP	GO:0032964	collagen biosynthetic process	9/1204	53/17913	0.00823992	0.0405548	0.0301361	1277/11117/5159/7040/8710/7431/3569/7043/1289	9
GO:0046456	BP	GO:0046456	icosanoid biosynthetic process	9/1204	53/17913	0.00823992	0.0405548	0.0301361	10394/5743/27306/241/972/2687/5730/552/5740	9
GO:0032459	BP	GO:0032459	regulation of protein oligomerization	8/1204	44/17913	0.00824609	0.0405548	0.0301361	348/4312/4314/8739/885/9447/3512/213	8
GO:0060393	BP	GO:0060393	regulation of pathway-restricted SMAD protein phosphorylation	8/1204	44/17913	0.00824609	0.0405548	0.0301361	2662/11117/7040/392255/26585/7043/3624/9241	8
GO:0007193	BP	GO:0007193	adenylate cyclase-inhibiting G protein-coupled receptor signaling pathway	11/1204	72/17913	0.0083082	0.04082	0.0303332	2865/5996/846/2358/8685/11245/64805/2847/4987/1901/4887	11
GO:0030509	BP	GO:0030509	BMP signaling pathway	17/1204	134/17913	0.00845354	0.0414523	0.0308031	7021/6423/50964/9350/1311/5654/23213/392255/94031/6424/26585/2200/55273/1749/8646/9241/6422	17
GO:0031644	BP	GO:0031644	regulation of neurological system process	17/1204	134/17913	0.00845354	0.0414523	0.0308031	26011/6285/2911/3586/3687/729956/1890/50944/4987/885/55273/7476/552/5724/9699/4887/6348	17
GO:0002679	BP	GO:0002679	respiratory burst involved in defense response	4/1204	13/17913	0.00888957	0.0431655	0.0320761	3055/5293/56833/5294	4
GO:0002921	BP	GO:0002921	negative regulation of humoral immune response	4/1204	13/17913	0.00888957	0.0431655	0.0320761	710/1378/2213/11326	4
GO:0010838	BP	GO:0010838	positive regulation of keratinocyte proliferation	4/1204	13/17913	0.00888957	0.0431655	0.0320761	2255/130120/2252/8626	4
GO:0033604	BP	GO:0033604	negative regulation of catecholamine secretion	4/1204	13/17913	0.00888957	0.0431655	0.0320761	6860/1113/1268/64805	4
GO:0033623	BP	GO:0033623	regulation of integrin activation	4/1204	13/17913	0.00888957	0.0431655	0.0320761	10563/6403/5341/64805	4
GO:0035745	BP	GO:0035745	T-helper 2 cell cytokine production	4/1204	13/17913	0.00888957	0.0431655	0.0320761	30009/114548/3569/91543	4
GO:0060601	BP	GO:0060601	lateral sprouting from an epithelium	4/1204	13/17913	0.00888957	0.0431655	0.0320761	2255/23213/9241/8626	4
GO:0061430	BP	GO:0061430	bone trabecula morphogenesis	4/1204	13/17913	0.00888957	0.0431655	0.0320761	4313/1277/26585/6422	4
GO:0061888	BP	GO:0061888	regulation of astrocyte activation	4/1204	13/17913	0.00888957	0.0431655	0.0320761	728/54209/712/3569	4
GO:0098543	BP	GO:0098543	detection of other organism	4/1204	13/17913	0.00888957	0.0431655	0.0320761	7096/7097/10333/114770	4
GO:0002374	BP	GO:0002374	cytokine secretion involved in immune response	5/1204	20/17913	0.00901621	0.0433998	0.0322502	3586/7097/114548/284/10859	5
GO:0032516	BP	GO:0032516	positive regulation of phosphoprotein phosphatase activity	5/1204	20/17913	0.00901621	0.0433998	0.0322502	11314/5159/5788/945/115352	5
GO:0043371	BP	GO:0043371	negative regulation of CD4-positive, alpha-beta T cell differentiation	5/1204	20/17913	0.00901621	0.0433998	0.0322502	50943/30009/301/7292/3558	5
GO:0045019	BP	GO:0045019	negative regulation of nitric oxide biosynthetic process	5/1204	20/17913	0.00901621	0.0433998	0.0322502	3586/54/857/5740/9104	5
GO:0045655	BP	GO:0045655	regulation of monocyte differentiation	5/1204	20/17913	0.00901621	0.0433998	0.0322502	81501/972/920/1435/325	5
GO:0045723	BP	GO:0045723	positive regulation of fatty acid biosynthetic process	5/1204	20/17913	0.00901621	0.0433998	0.0322502	5743/337/225/552/9104	5
GO:0098743	BP	GO:0098743	cell aggregation	5/1204	20/17913	0.00901621	0.0433998	0.0322502	2251/4256/340260/1301/7476	5
GO:1900424	BP	GO:1900424	regulation of defense response to bacterium	5/1204	20/17913	0.00901621	0.0433998	0.0322502	23208/84868/25818/6372/114132	5
GO:1904406	BP	GO:1904406	negative regulation of nitric oxide metabolic process	5/1204	20/17913	0.00901621	0.0433998	0.0322502	3586/54/857/5740/9104	5
GO:0010742	BP	GO:0010742	macrophage derived foam cell differentiation	7/1204	36/17913	0.00909833	0.0435845	0.0323875	4481/7040/1435/948/247/1437/9370	7
GO:0044058	BP	GO:0044058	regulation of digestive system process	7/1204	36/17913	0.00909833	0.0435845	0.0323875	3952/5731/2255/57817/1890/497189/4987	7
GO:0045776	BP	GO:0045776	negative regulation of blood pressure	7/1204	36/17913	0.00909833	0.0435845	0.0323875	2865/1268/7424/4987/2981/5724/9370	7
GO:0045911	BP	GO:0045911	positive regulation of DNA recombination	7/1204	36/17913	0.00909833	0.0435845	0.0323875	30009/7040/5788/940/7454/7292/3558	7
GO:0090077	BP	GO:0090077	foam cell differentiation	7/1204	36/17913	0.00909833	0.0435845	0.0323875	4481/7040/1435/948/247/1437/9370	7
GO:0035107	BP	GO:0035107	appendage morphogenesis	18/1204	146/17913	0.00916744	0.0438313	0.0325708	50515/7021/340419/5396/6423/1382/3226/2255/7291/2737/26585/494470/7476/1749/56603/9241/8626/9496	18
GO:0035108	BP	GO:0035108	limb morphogenesis	18/1204	146/17913	0.00916744	0.0438313	0.0325708	50515/7021/340419/5396/6423/1382/3226/2255/7291/2737/26585/494470/7476/1749/56603/9241/8626/9496	18
GO:0006636	BP	GO:0006636	unsaturated fatty acid biosynthetic process	9/1204	54/17913	0.00931359	0.0444447	0.0330267	5743/27306/241/972/225/247/5730/552/5740	9
GO:0070206	BP	GO:0070206	protein trimerization	9/1204	54/17913	0.00931359	0.0444447	0.0330267	1277/11117/241/972/1278/1292/286133/1291/9370	9
GO:0045581	BP	GO:0045581	negative regulation of T cell differentiation	8/1204	45/17913	0.00945283	0.0449799	0.0334244	50943/30009/972/301/3902/2737/7292/3558	8
GO:0050922	BP	GO:0050922	negative regulation of chemotaxis	8/1204	45/17913	0.00945283	0.0449799	0.0334244	10563/1991/8829/56833/26585/199/6347/3273	8
GO:0072604	BP	GO:0072604	interleukin-6 secretion	8/1204	45/17913	0.00945283	0.0449799	0.0334244	3952/5047/353514/23208/7291/11027/51311/199	8
GO:0030336	BP	GO:0030336	negative regulation of cell migration	34/1204	332/17913	0.00947644	0.0450493	0.0334759	10563/5176/127435/348/11009/11117/11314/6423/7070/7040/3488/4223/3868/23213/1634/1524/51466/1545/57413/56833/26585/199/6347/1281/247/6366/5054/8646/9241/6370/3036/6422/9370/3273	34
GO:0001516	BP	GO:0001516	prostaglandin biosynthetic process	6/1204	28/17913	0.00954023	0.0450943	0.0335094	5743/27306/972/5730/552/5740	6
GO:0032607	BP	GO:0032607	interferon-alpha production	6/1204	28/17913	0.00954023	0.0450943	0.0335094	4321/3586/51284/84868/23547/51311	6
GO:0032814	BP	GO:0032814	regulation of natural killer cell activation	6/1204	28/17913	0.00954023	0.0450943	0.0335094	3952/558/3593/84868/7305/257101	6
GO:0046457	BP	GO:0046457	prostanoid biosynthetic process	6/1204	28/17913	0.00954023	0.0450943	0.0335094	5743/27306/972/5730/552/5740	6
GO:0050855	BP	GO:0050855	regulation of B cell receptor signaling pathway	6/1204	28/17913	0.00954023	0.0450943	0.0335094	5579/11314/148823/2213/115352/150372	6
GO:0070306	BP	GO:0070306	lens fiber cell differentiation	6/1204	28/17913	0.00954023	0.0450943	0.0335094	7040/7477/7431/7476/9839/5309	6
GO:0050769	BP	GO:0050769	positive regulation of neurogenesis	44/1204	455/17913	0.00961306	0.0453955	0.0337332	4914/5176/26011/348/4804/339479/7040/1382/4761/54209/1272/55714/23025/712/1524/7097/91752/11075/10215/6860/8829/392255/238/1435/59284/1268/51393/729230/7424/443/50944/64805/2737/3569/3558/9839/221336/114798/9699/7077/27063/4049/6348/6280	44
GO:0019915	BP	GO:0019915	lipid storage	10/1204	64/17913	0.00991694	0.0467861	0.0347666	3952/348/718/4481/222008/948/1149/3569/857/27329	10
GO:0021700	BP	GO:0021700	developmental maturation	28/1204	262/17913	0.0102124	0.0481343	0.0357684	4313/3479/3952/54738/6363/718/5047/695/5452/84966/558/4761/23544/712/59067/1524/56975/2046/6860/50944/26585/6954/1901/1618/4066/6366/2688/5741	28
GO:0071902	BP	GO:0071902	positive regulation of protein serine/threonine kinase activity	33/1204	322/17913	0.0103671	0.0488173	0.036276	3479/4914/728/23533/1991/6363/5159/2911/7040/5148/221472/2357/5788/972/2255/3356/6283/146850/5027/7477/54757/60675/238/10333/50507/7043/5294/2322/3458/9839/2688/1436/9370	33
GO:0010955	BP	GO:0010955	negative regulation of protein processing	7/1204	37/17913	0.0105859	0.0496132	0.0368674	710/1378/2619/199713/11326/5054/377630	7
GO:0034405	BP	GO:0034405	response to fluid shear stress	7/1204	37/17913	0.0105859	0.0496132	0.0368674	5159/5743/7040/5027/7043/7980/1437	7
GO:0050691	BP	GO:0050691	regulation of defense response to virus by host	7/1204	37/17913	0.0105859	0.0496132	0.0368674	4321/3593/3594/10859/60489/9447/377630	7
GO:1903318	BP	GO:1903318	negative regulation of protein maturation	7/1204	37/17913	0.0105859	0.0496132	0.0368674	710/1378/2619/199713/11326/5054/377630	7
GO:1905314	BP	GO:1905314	semi-lunar valve development	7/1204	37/17913	0.0105859	0.0496132	0.0368674	11117/7040/7291/4772/6586/140628/6591	7
GO:0031012	CC	GO:0031012	extracellular matrix	129/1244	468/18678	3.88224e-46	1.72372e-43	1.43439e-43	4313/653808/5118/5176/3848/1991/1277/1178/127435/348/2662/710/11117/2219/7148/6383/8076/1116/9509/10394/4016/6423/91522/1215/1290/653145/10319/4256/50964/25878/7040/633/4312/1295/4321/2202/4320/4060/4314/2162/4317/10631/7060/7472/64499/2199/1359/1311/256076/22795/5654/2255/1462/4015/23213/337/712/1634/1301/1296/4327/1278/1303/249/10875/301/714/8483/4322/7078/27299/3956/1306/3490/4053/1292/2192/57…	129
GO:0062023	CC	GO:0062023	collagen-containing extracellular matrix	112/1244	399/18678	6.66993e-41	1.48072e-38	1.23218e-38	4313/653808/5118/5176/3848/1991/1277/1178/127435/348/2662/710/11117/2219/7148/6383/8076/9509/10394/4016/6423/91522/1215/1290/653145/10319/4256/50964/25878/7040/633/1295/2202/4060/2162/4317/10631/7060/7472/64499/2199/1359/1311/256076/22795/5654/2255/1462/23213/337/712/1634/1301/1296/1278/1303/10875/301/714/8483/7078/27299/3956/1306/3490/4053/1292/2192/7450/25890/131578/26585/2200/6279/7177/1281/18…	112
GO:0009897	CC	GO:0009897	external side of plasma membrane	58/1244	199/18678	1.5578e-22	2.30554e-20	1.91855e-20	3678/3604/2206/2219/1141/23627/6403/7070/84168/914/2214/3689/2350/3596/84966/5788/929/7472/940/972/30835/3627/460/29851/387837/5027/916/3554/2015/301/343413/920/945/2213/948/3902/361/51311/64805/57493/3684/9332/5175/3559/1230/10859/973/1901/1137/3383/4283/3575/7412/2208/1234/969/3560/3824	58
GO:0098552	CC	GO:0098552	side of membrane	74/1244	359/18678	1.27534e-18	1.41563e-16	1.17801e-16	3678/3127/3604/2206/2219/3122/1141/23627/3055/6403/7070/84168/64926/914/2214/54331/3689/2350/30820/3596/3117/5996/84966/5788/929/7472/940/3115/972/3118/30835/3627/460/29851/387837/5027/916/3554/2015/301/343413/920/945/2213/948/3902/361/3119/342667/3113/51311/64805/57493/3684/9332/5175/3559/1230/10859/973/1901/1137/3383/4283/3575/7412/3123/2208/1234/3120/969/2793/3560/3824	74
GO:0030667	CC	GO:0030667	secretory granule membrane	61/1244	293/18678	8.88391e-16	7.88891e-14	6.56474e-14	10288/6518/653808/728/27180/6402/84658/3903/963/11314/6403/4973/2204/401258/3689/6556/1378/932/2357/5788/929/2212/338339/3577/11025/3071/2215/1536/3687/53831/29106/8778/23601/2358/2207/7097/6860/3683/5328/945/222487/6515/719/948/3579/100049587/199675/170482/10326/11031/150372/3684/7305/5175/374403/857/160364/5724/11010/64386/6678	61
GO:0070820	CC	GO:0070820	tertiary granule	41/1244	164/18678	8.35797e-14	5.90471e-12	4.91359e-12	10288/84658/3903/963/11314/10394/7130/4973/2204/3689/1118/6556/1378/2357/338339/4317/3071/1536/3687/53831/8778/23601/2358/2207/2352/5328/945/6515/100049587/199675/170482/820/5806/3684/126014/374403/160364/5724/7077/5199/4318	41
GO:0005581	CC	GO:0005581	collagen trimer	29/1244	86/18678	9.30922e-14	5.90471e-12	4.91359e-12	1277/11117/2219/91522/1290/4481/1295/81035/4060/256076/4015/8685/712/1634/1301/1296/1278/1303/714/1306/1292/1281/713/1293/1300/1291/1289/115908/9370	29
GO:0070821	CC	GO:0070821	tertiary granule membrane	25/1244	73/18678	3.1879e-12	1.76928e-10	1.47231e-10	10288/3903/963/11314/4973/2204/3689/6556/338339/1536/3687/53831/8778/23601/2358/2207/5328/945/6515/100049587/199675/170482/3684/160364/5724	25
GO:0042613	CC	GO:0042613	MHC class II protein complex	12/1244	16/18678	1.0262e-11	5.06258e-10	4.21282e-10	3127/3122/3111/3117/3115/972/3118/3119/3113/3109/3123/3120	12
GO:0042581	CC	GO:0042581	specific granule	37/1244	160/18678	1.66689e-11	7.401e-10	6.15872e-10	6518/1991/3903/1116/963/10394/4973/2204/401258/3689/1118/932/338339/4317/1536/53831/23601/2358/3683/2352/5328/1794/945/222487/6515/719/948/199675/820/5806/3684/126014/56729/160364/64386/7077/5199	37
GO:0098797	CC	GO:0098797	plasma membrane protein complex	70/1244	451/18678	2.50688e-11	1.01187e-09	8.42025e-10	3678/3479/3127/2121/7096/3736/2206/11117/3122/1141/3111/653361/2911/54331/3689/30820/3117/8807/3115/972/3118/1536/3687/10021/3747/3751/7097/118427/916/3683/8913/10077/3594/23547/3753/920/777/126755/132884/9180/4688/59284/3119/50852/3113/3109/50944/375519/2892/730/3569/3676/3684/3776/3559/219527/973/1137/10368/917/7412/22801/3123/3120/2793/54518/3560/1439/486/859	70
GO:0005788	CC	GO:0005788	endoplasmic reticulum lumen	50/1244	306/18678	3.1463e-09	1.16413e-07	9.68729e-08	1277/348/718/51237/283208/6383/91522/1290/6696/5743/1295/3488/1114/10148/258/29106/1462/3593/337/1301/1296/56975/7477/1278/1303/920/54587/3956/1306/1435/3490/720/1292/2326/2200/3569/340075/1281/3371/2322/7476/1293/1300/1291/51148/1289/5199/1356/23127/213	50
GO:0044420	CC	GO:0044420	extracellular matrix component	17/1244	47/18678	3.62697e-09	1.17069e-07	9.74188e-08	1277/11117/8076/1290/1295/4060/1301/1278/1303/1306/2192/2200/1281/4239/3371/81794/1289	17
GO:0035579	CC	GO:0035579	specific granule membrane	24/1244	91/18678	3.69137e-09	1.17069e-07	9.74188e-08	6518/3903/963/4973/2204/401258/3689/932/338339/1536/53831/23601/2358/3683/5328/945/222487/6515/719/948/199675/3684/160364/64386	24
GO:0043235	CC	GO:0043235	receptor complex	48/1244	292/18678	5.31394e-09	1.54598e-07	1.28648e-07	3678/4914/7096/11117/1141/53353/4973/2911/3689/117/8807/929/51284/972/3687/53831/83416/7097/118427/916/23643/3683/10077/3594/920/8829/9180/948/10333/59284/50852/50944/2892/3569/3676/3684/3559/973/1137/10368/917/22801/2688/54518/3560/3824/1439/26050	48
GO:0098802	CC	GO:0098802	plasma membrane receptor complex	32/1244	153/18678	5.57109e-09	1.54598e-07	1.28648e-07	3678/7096/11117/1141/2911/3689/8807/3687/7097/118427/916/3683/10077/3594/920/9180/59284/50852/50944/2892/3569/3676/3684/3559/973/1137/10368/917/22801/54518/3560/1439	32
GO:0042611	CC	GO:0042611	MHC protein complex	12/1244	25/18678	1.66801e-08	4.35645e-07	3.62521e-07	3127/3122/3111/3117/3115/972/3118/3119/3113/3109/3123/3120	12
GO:0030666	CC	GO:0030666	endocytic vesicle membrane	32/1244	161/18678	2.04126e-08	5.03511e-07	4.18995e-07	3127/7096/348/3122/4481/6556/3117/81035/23166/3115/972/3118/1536/83871/2209/8685/7097/7477/948/10333/2210/3119/3113/2892/338382/11031/9332/7476/10368/857/3123/3120	32
GO:0101003	CC	GO:0101003	ficolin-1-rich granule membrane	18/1244	61/18678	4.94897e-08	1.1565e-06	9.62375e-07	10288/84658/11314/2204/3689/6556/1378/2357/338339/3071/3687/8778/2358/2207/6515/100049587/170482/374403	18
GO:0060205	CC	GO:0060205	cytoplasmic vesicle lumen	49/1244	338/18678	2.17517e-07	4.7332e-06	3.93872e-06	3479/653808/2268/1991/348/718/710/2219/9535/1116/3101/10394/7040/1118/10578/51816/2162/4317/3671/29106/6283/6317/2352/1794/7078/1521/4332/7424/7450/820/5552/5806/6279/126014/64333/7043/1511/5919/56729/5054/7077/22915/6678/5199/83716/6280/3273/213/12	49
GO:0030139	CC	GO:0030139	endocytic vesicle	44/1244	289/18678	2.23868e-07	4.7332e-06	3.93872e-06	3127/7096/348/3122/653361/4481/6556/3117/81035/752/10578/51284/23166/3115/972/3118/1536/23208/83871/219972/2209/8685/7097/7477/51466/948/4688/10333/2210/3119/3113/7431/8877/7454/2892/338382/11031/9332/7476/10368/857/3123/3120/6678	44
GO:0031983	CC	GO:0031983	vesicle lumen	49/1244	339/18678	2.38242e-07	4.80816e-06	4.0011e-06	3479/653808/2268/1991/348/718/710/2219/9535/1116/3101/10394/7040/1118/10578/51816/2162/4317/3671/29106/6283/6317/2352/1794/7078/1521/4332/7424/7450/820/5552/5806/6279/126014/64333/7043/1511/5919/56729/5054/7077/22915/6678/5199/83716/6280/3273/213/12	49
GO:0045121	CC	GO:0045121	membrane raft	45/1244	309/18678	5.9269e-07	1.14415e-05	9.52101e-06	23209/90249/7096/909/112464/1141/695/3055/7070/5743/4973/30846/914/3689/117/5788/929/3738/1272/3937/23213/3751/3356/7097/3753/920/948/10333/6401/1268/10666/64805/284/3684/10630/5577/5175/973/1901/3383/857/962/83639/5740/859	45
GO:0098857	CC	GO:0098857	membrane microdomain	45/1244	310/18678	6.49669e-07	1.20189e-05	1.00015e-05	23209/90249/7096/909/112464/1141/695/3055/7070/5743/4973/30846/914/3689/117/5788/929/3738/1272/3937/23213/3751/3356/7097/3753/920/948/10333/6401/1268/10666/64805/284/3684/10630/5577/5175/973/1901/3383/857/962/83639/5740/859	45
GO:0034774	CC	GO:0034774	secretory granule lumen	46/1244	321/18678	7.09525e-07	1.26012e-05	1.0486e-05	3479/2268/1991/718/710/2219/9535/1116/3101/10394/7040/1118/51816/2162/4317/3671/29106/6283/6317/2352/1794/7078/1521/4332/7424/7450/820/5552/5806/6279/126014/64333/7043/1511/5919/56729/5054/7077/22915/6678/5199/83716/6280/3273/213/12	46
GO:0030669	CC	GO:0030669	clathrin-coated endocytic vesicle membrane	13/1244	40/18678	1.05259e-06	1.7975e-05	1.49579e-05	3127/348/3122/3117/3115/972/3118/2209/2210/3119/3113/3123/3120	13
GO:0005583	CC	GO:0005583	fibrillar collagen trimer	7/1244	11/18678	1.48763e-06	2.35896e-05	1.963e-05	1277/1290/4060/1301/1278/1281/1289	7
GO:0098643	CC	GO:0098643	banded collagen fibril	7/1244	11/18678	1.48763e-06	2.35896e-05	1.963e-05	1277/1290/4060/1301/1278/1281/1289	7
GO:0098589	CC	GO:0098589	membrane region	45/1244	321/18678	1.72174e-06	2.58555e-05	2.15156e-05	23209/90249/7096/909/112464/1141/695/3055/7070/5743/4973/30846/914/3689/117/5788/929/3738/1272/3937/23213/3751/3356/7097/3753/920/948/10333/6401/1268/10666/64805/284/3684/10630/5577/5175/973/1901/3383/857/962/83639/5740/859	45
GO:0031091	CC	GO:0031091	platelet alpha granule	20/1244	91/18678	1.74699e-06	2.58555e-05	2.15156e-05	3479/710/6403/7040/2162/3671/340205/948/7424/7450/5552/5175/7043/7058/5054/22915/6678/3273/213/12	20
GO:0101002	CC	GO:0101002	ficolin-1-rich granule	30/1244	185/18678	5.07618e-06	7.2704e-05	6.05005e-05	10288/3848/84658/2219/9535/11314/3101/7130/2204/80301/3689/6556/1378/2357/51806/338339/3071/3687/8778/2358/2207/10875/6515/100049587/4332/170482/374403/7077/83716/4318	30
GO:0098636	CC	GO:0098636	protein complex involved in cell adhesion	11/1244	33/18678	5.4099e-06	7.50623e-05	6.2463e-05	3678/11117/3689/940/3687/3683/10077/3676/3684/941/22801	11
GO:0042629	CC	GO:0042629	mast cell granule	9/1244	22/18678	5.63809e-06	7.58579e-05	6.3125e-05	695/284021/5293/301/3579/1113/5552/5294/10814	9
GO:0098644	CC	GO:0098644	complex of collagen trimers	8/1244	18/18678	9.06485e-06	0.000118376	9.85066e-05	1277/1290/1295/4060/1301/1278/1281/1289	8
GO:0071556	CC	GO:0071556	integral component of lumenal side of endoplasmic reticulum membrane	10/1244	29/18678	1.0302e-05	0.000127058	0.000105731	3127/3122/3117/3115/972/3118/3119/3113/3123/3120	10
GO:0098553	CC	GO:0098553	lumenal side of endoplasmic reticulum membrane	10/1244	29/18678	1.0302e-05	0.000127058	0.000105731	3127/3122/3117/3115/972/3118/3119/3113/3123/3120	10
GO:0005604	CC	GO:0005604	basement membrane	18/1244	91/18678	2.64302e-05	0.000312211	0.000259806	5176/4016/10319/1295/7060/22795/1296/7078/1306/2192/2200/3371/151887/30008/7058/6678/1289/166752	18
GO:0031093	CC	GO:0031093	platelet alpha granule lumen	15/1244	67/18678	2.67208e-05	0.000312211	0.000259806	3479/710/7040/2162/3671/7424/7450/5552/7043/5054/22915/6678/3273/213/12	15
GO:0008305	CC	GO:0008305	integrin complex	9/1244	30/18678	9.97757e-05	0.00113591	0.000945243	3678/11117/3689/3687/3683/10077/3676/3684/22801	9
GO:0045334	CC	GO:0045334	clathrin-coated endocytic vesicle	13/1244	59/18678	0.00010817	0.00120069	0.000999148	3127/348/3122/3117/3115/972/3118/2209/2210/3119/3113/3123/3120	13
GO:0035580	CC	GO:0035580	specific granule lumen	13/1244	62/18678	0.000184298	0.00199581	0.00166081	1991/1116/10394/1118/4317/2352/1794/820/5806/126014/56729/7077/5199	13
GO:0001891	CC	GO:0001891	phagocytic cup	8/1244	27/18678	0.000268111	0.00283432	0.00235857	84466/9938/23208/3936/301/11031/199/64005	8
GO:0044853	CC	GO:0044853	plasma membrane raft	17/1244	106/18678	0.000616514	0.00636587	0.00529735	23209/112464/1141/3055/5743/30846/3689/117/3937/3751/3356/6401/64805/3684/857/5740/859	17
GO:0031225	CC	GO:0031225	anchored component of membrane	22/1244	156/18678	0.000673393	0.00679515	0.00565457	10942/23627/50863/914/2350/2675/84966/929/266727/1272/2215/2619/137797/8875/249/64180/1043/962/64174/64386/10082/83639	22
GO:0072562	CC	GO:0072562	blood microparticle	21/1244	147/18678	0.000744149	0.00734227	0.00610985	3848/348/718/710/7040/716/2162/337/715/714/3075/720/325/713/1356/3512/3273/728378/445582/213/12	21
GO:0045335	CC	GO:0045335	phagocytic vesicle	19/1244	128/18678	0.000813911	0.00785602	0.00653737	7096/653361/6556/752/10578/51284/1536/23208/83871/219972/7097/51466/948/4688/10333/7431/7454/338382/11031	19
GO:1904724	CC	GO:1904724	tertiary granule lumen	11/1244	55/18678	0.000865063	0.00817208	0.00680038	10394/7130/1118/4317/2352/820/5806/126014/7077/5199/4318	11
GO:0030665	CC	GO:0030665	clathrin-coated vesicle membrane	17/1244	110/18678	0.000948547	0.00877406	0.00730132	3127/348/3122/3117/3115/972/3118/2209/920/2210/3119/140679/3113/917/3575/3123/3120	17
GO:0043025	CC	GO:0043025	neuronal cell body	48/1244	454/18678	0.0010247	0.00928501	0.0077265	4914/90249/5176/3736/348/30009/7070/653361/6285/6750/7040/1233/1536/6623/846/23544/6507/57471/3747/460/3751/3356/1524/91752/5027/11075/6860/8829/6547/6515/59284/720/10439/729230/56896/885/199/55273/3676/3776/5577/26507/7043/1137/5309/7077/92737/80975	48
GO:0046658	CC	GO:0046658	anchored component of plasma membrane	10/1244	49/18678	0.00124901	0.0110912	0.00922951	23627/914/2350/84966/929/266727/1272/2619/10082/83639	10
GO:0001533	CC	GO:0001533	cornified envelope	9/1244	44/18678	0.00212852	0.0182727	0.0152056	3848/6701/6705/6706/3713/301/8796/1474/6704	9
GO:0001772	CC	GO:0001772	immunological synapse	8/1244	36/18678	0.00214004	0.0182727	0.0152056	399/963/940/388325/84868/916/951/3383	8
GO:0005775	CC	GO:0005775	vacuolar lumen	22/1244	171/18678	0.00226328	0.0189603	0.0157778	1991/718/6383/5159/5275/1513/633/4060/51816/972/1462/1463/1634/6317/4332/11081/1511/56729/1514/913/10082/12	22
GO:0001527	CC	GO:0001527	microfibril	4/1244	10/18678	0.00297056	0.0244246	0.0203249	8076/2200/4239/81794	4
GO:0005796	CC	GO:0005796	Golgi lumen	15/1244	102/18678	0.00303266	0.0244818	0.0203725	653808/6383/1673/7040/633/4320/4060/1462/1463/1634/7477/94025/11081/7476/10082	15
GO:0012507	CC	GO:0012507	ER to Golgi transport vesicle membrane	10/1244	55/18678	0.00309419	0.0245325	0.0204147	3127/3122/3117/3115/972/3118/3119/3113/3123/3120	10
GO:0043202	CC	GO:0043202	lysosomal lumen	14/1244	94/18678	0.00365326	0.028457	0.0236804	6383/5159/5275/1513/633/4060/972/1462/1463/1634/11081/1514/913/10082	14
GO:0042101	CC	GO:0042101	T cell receptor complex	5/1244	17/18678	0.00409392	0.0313397	0.0260793	916/920/50852/917/54518	5
GO:0005942	CC	GO:0005942	phosphatidylinositol 3-kinase complex	4/1244	11/18678	0.00442356	0.0332892	0.0277015	23533/5293/146850/5294	4
GO:0044298	CC	GO:0044298	cell body membrane	6/1244	25/18678	0.00509621	0.0377119	0.0313819	90249/7070/3747/3751/1524/64805	6
GO:0005901	CC	GO:0005901	caveola	12/1244	79/18678	0.00584184	0.0425209	0.0353837	23209/112464/3055/5743/30846/117/3356/6401/64805/857/5740/859	12
GO:0005201	MF	GO:0005201	extracellular matrix structural constituent	56/1148	158/16969	2.93752e-26	1.97108e-23	1.68521e-23	5118/1277/127435/11117/7148/8076/1116/10394/91522/1290/4256/25878/633/1295/2202/4060/10631/258/2199/1311/256076/22795/1462/1634/1301/1296/1278/1303/10875/8483/920/1306/3490/4053/1292/2192/7450/25890/2200/1834/1281/1805/4239/3371/30008/165/7058/1293/1300/1291/22915/6678/1289/115908/7980/9370	56
GO:0048018	MF	GO:0048018	receptor ligand activity	90/1148	397/16969	4.3501e-25	1.45946e-22	1.24779e-22	3479/10563/651/257313/5697/6363/2662/11009/9535/2251/5368/4295/6423/90226/6696/5008/6351/6750/7040/3596/9350/2202/1114/6356/5539/6368/10148/51816/407738/3586/797/7060/7472/258/944/6346/101180976/970/2255/3627/6352/3593/57817/59067/7477/1890/6357/10457/392255/1435/6354/796/6373/3576/10022/7424/25817/114336/8995/885/26585/2200/3569/7292/7043/3624/84432/2252/3558/56729/10673/7476/27179/4283/6366/360…	90
GO:0030545	MF	GO:0030545	receptor regulator activity	93/1148	425/16969	1.06281e-24	2.37714e-22	2.03238e-22	3479/10563/651/257313/5697/6363/2662/11009/9535/2251/5368/4295/10068/6423/90226/6696/5008/6351/6750/7040/3596/9350/2202/1114/6356/5539/6368/10148/51816/407738/3586/797/7060/7472/258/944/6346/101180976/970/2255/3627/6352/3593/57817/387837/59067/7477/1890/6357/10457/392255/1435/6354/796/6373/3576/10022/7424/25817/114336/8995/885/26585/2200/3569/7292/7043/3624/84432/2252/3558/56729/10673/7476/27179/…	93
GO:0005539	MF	GO:0005539	glycosaminoglycan binding	58/1148	199/16969	3.09215e-22	5.18708e-20	4.43479e-20	10563/5118/1991/6402/348/7148/340419/7130/6403/50964/30817/633/5788/6368/51816/10631/54209/7060/26279/23166/1833/1311/5197/2255/3627/129804/1462/145864/1463/1634/1301/7097/8829/114548/10457/3075/6354/6373/4053/114770/50859/284654/25890/130120/2200/1511/2252/6355/151887/7058/8646/6372/1289/83716/6422/3512/3273/27329	58
GO:0030246	MF	GO:0030246	carbohydrate binding	63/1148	252/16969	3.42502e-20	4.59637e-18	3.92976e-18	6518/653808/56241/27181/3848/27180/1178/6402/26253/283208/2219/1116/3101/10394/6403/387836/4973/6614/10332/85329/971/4360/81035/117248/338339/1117/64581/1272/89858/388512/30835/1462/8778/23601/1463/387837/10462/283420/945/3956/9976/6515/100049587/6401/170482/57124/9902/5806/130120/93978/946/160365/3558/325/89790/160364/2208/339390/50856/114132/969/27036/3824	63
GO:0005125	MF	GO:0005125	cytokine activity	48/1148	154/16969	5.66438e-20	6.33467e-18	5.41595e-18	10563/6363/11009/6696/5008/6351/7040/3596/9350/6356/6368/10148/3586/7472/944/6346/101180976/970/3627/6352/3593/59067/6357/1435/6354/6373/3576/25817/8995/26585/3569/7292/3624/3558/10673/7476/27179/4283/6366/3603/6372/6370/4049/6348/8740/284415/1437/9370	48
GO:0019955	MF	GO:0019955	cytokine binding	37/1148	100/16969	1.62274e-18	1.55551e-16	1.32991e-16	1441/1991/1232/10068/116379/375387/9350/1236/3577/2633/972/1311/114990/3587/10663/3593/1524/3554/3594/920/8829/948/3579/133396/729230/199713/26585/3676/10630/1230/7043/2532/8646/9241/1234/1436/3560	37
GO:0004896	MF	GO:0004896	cytokine receptor activity	32/1148	78/16969	9.26751e-18	7.77312e-16	6.64578e-16	1232/3568/116379/50615/1240/8807/1236/1233/10148/3577/972/10663/1524/64109/3554/3594/920/9180/3579/133396/729230/643/26280/1237/3559/1230/3581/2322/3575/1234/3560/1439	32
GO:0008201	MF	GO:0008201	heparin binding	42/1148	148/16969	5.32605e-16	3.97087e-14	3.39497e-14	10563/5118/1991/6402/348/7148/340419/6403/50964/5788/6368/51816/10631/7060/26279/1311/5197/2255/3627/129804/1301/8829/10457/3075/6354/6373/4053/284654/25890/2200/1511/2252/6355/151887/7058/8646/6372/1289/83716/6422/3273/27329	42
GO:0019865	MF	GO:0019865	immunoglobulin binding	17/1148	23/16969	7.96539e-16	5.34478e-14	4.56962e-14	2206/2214/2204/2212/2215/2209/920/2213/2210/11027/2205/7450/9103/2208/5304/3512/3273	17
GO:0005126	MF	GO:0005126	cytokine receptor binding	49/1148	210/16969	1.03371e-14	6.30566e-13	5.39114e-13	3678/4914/10563/6363/1673/5008/6351/7040/3596/6356/6368/3586/944/6346/970/3627/6352/3593/59067/6357/3594/1435/6354/6373/3576/6361/729230/7424/8995/26585/6347/3569/7292/7043/3558/3458/10673/27179/4283/6366/146722/6372/2688/6370/3589/4049/6348/8740/1437	49
GO:0042379	MF	GO:0042379	chemokine receptor binding	21/1148	47/16969	5.2545e-13	2.93814e-11	2.51202e-11	10563/6363/1673/6351/6356/6368/6346/3627/6352/6357/6354/6373/3576/6361/729230/6347/4283/6366/6372/6370/6348	21
GO:0008009	MF	GO:0008009	chemokine activity	16/1148	30/16969	1.02452e-11	5.28809e-10	4.52115e-10	10563/6363/6356/6368/6346/3627/6352/6357/6354/6373/3576/4283/6366/6372/6370/6348	16
GO:1901681	MF	GO:1901681	sulfur compound binding	45/1148	221/16969	1.96509e-11	8.89674e-10	7.60643e-10	10563/5118/1991/6402/348/7148/340419/6403/50964/30817/5788/6368/51816/10631/7060/26279/1311/5197/2255/3627/129804/1301/8829/10457/3075/6354/6373/4053/284654/25890/2200/1511/2252/6355/151887/7058/8646/6372/1289/83716/6422/3273/27329/33/222537	45
GO:0001664	MF	GO:0001664	G protein-coupled receptor binding	43/1148	205/16969	1.98884e-11	8.89674e-10	7.60643e-10	10563/5697/6363/718/2219/4295/5731/10886/1673/90226/6351/2357/6356/5539/6368/51816/7472/6346/3627/6352/8685/6357/60675/6354/796/6373/3576/6361/729230/284654/50944/6347/1901/3558/552/4283/6366/6372/6370/115908/6348/6422/5741	43
GO:0048020	MF	GO:0048020	CCR chemokine receptor binding	14/1148	26/16969	1.74259e-10	7.30798e-09	6.2481e-09	10563/6363/1673/6351/6356/6368/6352/6354/6361/729230/6347/6366/6370/6348	14
GO:0001637	MF	GO:0001637	G protein-coupled chemoattractant receptor activity	13/1148	25/16969	1.40684e-09	5.19978e-08	4.44565e-08	1232/1240/1236/1233/3577/10663/1524/3579/729230/643/1237/1230/1234	13
GO:0004950	MF	GO:0004950	chemokine receptor activity	13/1148	25/16969	1.40684e-09	5.19978e-08	4.44565e-08	1232/1240/1236/1233/3577/10663/1524/3579/729230/643/1237/1230/1234	13
GO:0019838	MF	GO:0019838	growth factor binding	29/1148	121/16969	1.47237e-09	5.19978e-08	4.44565e-08	4914/10563/1277/8840/5159/4804/3488/375387/3489/5654/114990/3587/8839/1278/3554/203100/8829/9180/948/3490/4053/199713/94031/1281/7043/83888/1291/1289/3560	29
GO:0038187	MF	GO:0038187	pattern recognition receptor activity	11/1148	18/16969	2.65367e-09	8.90306e-08	7.61184e-08	26253/2219/81035/929/64581/8685/7097/23643/948/114770/5724	11
GO:0030020	MF	GO:0030020	extracellular matrix structural constituent conferring tensile strength	16/1148	41/16969	3.56575e-09	1.13934e-07	9.74103e-08	1277/91522/1290/1295/256076/1301/1296/1278/1303/1306/1292/1281/1293/1300/1291/1289	16
GO:0019956	MF	GO:0019956	chemokine binding	12/1148	23/16969	5.84336e-09	1.78222e-07	1.52375e-07	1232/1236/3577/10663/1524/3579/729230/3676/10630/1230/2532/1234	12
GO:0005518	MF	GO:0005518	collagen binding	19/1148	61/16969	9.96321e-09	2.90666e-07	2.4851e-07	5118/127435/84168/1513/4321/4060/1311/22795/1634/4322/9902/7450/25890/131578/165/1514/22801/6678/4318	19
GO:0019864	MF	GO:0019864	IgG binding	8/1148	10/16969	1.70652e-08	4.58029e-07	3.91601e-07	2214/2212/2215/2209/2213/2210/9103/5304	8
GO:0032395	MF	GO:0032395	MHC class II receptor activity	8/1148	10/16969	1.70652e-08	4.58029e-07	3.91601e-07	3122/3872/3111/3117/3118/3119/3113/3120	8
GO:0015026	MF	GO:0015026	coreceptor activity	15/1148	40/16969	2.09434e-08	5.40501e-07	4.62111e-07	4804/942/940/10663/115350/23643/23547/920/8829/3676/1237/941/1234/10082/2838	15
GO:0008528	MF	GO:0008528	G protein-coupled peptide receptor activity	25/1148	105/16969	2.27404e-08	5.65141e-07	4.83178e-07	1232/57537/10886/1240/1236/2357/1233/3577/4158/10663/1524/10888/3579/729230/2847/4987/6753/2834/643/1237/1230/4887/1234/84109/2642	25
GO:0008329	MF	GO:0008329	signaling pattern recognition receptor activity	10/1148	17/16969	2.42525e-08	5.81194e-07	4.96903e-07	2219/81035/929/64581/8685/7097/23643/948/114770/5724	10
GO:0005178	MF	GO:0005178	integrin binding	26/1148	113/16969	2.55257e-08	5.90611e-07	5.04954e-07	3678/3479/11117/7148/6423/7070/6696/3381/120425/7060/1311/846/3385/3936/7106/10666/7450/2200/1281/2191/3383/7412/2208/7077/1289/27329	26
GO:0001653	MF	GO:0001653	peptide receptor activity	25/1148	106/16969	2.78728e-08	6.23423e-07	5.33007e-07	1232/57537/10886/1240/1236/2357/1233/3577/4158/10663/1524/10888/3579/729230/2847/4987/6753/2834/643/1237/1230/4887/1234/84109/2642	25
GO:0001618	MF	GO:0001618	virus receptor activity	20/1148	74/16969	5.992e-08	1.25645e-06	1.07422e-06	3678/6504/9074/10332/4360/942/1378/558/30835/23601/3356/6317/920/7293/941/3383/339390/1234/2838/2993	20
GO:0104005	MF	GO:0104005	hijacked molecular function	20/1148	74/16969	5.992e-08	1.25645e-06	1.07422e-06	3678/6504/9074/10332/4360/942/1378/558/30835/23601/3356/6317/920/7293/941/3383/339390/1234/2838/2993	20
GO:0005179	MF	GO:0005179	hormone activity	23/1148	103/16969	2.87651e-07	5.84891e-06	5.00063e-06	3479/257313/5697/5368/4295/90226/6750/1114/5539/797/57817/796/10022/114336/885/2200/3624/56729/6370/9370/85569/5741/4922	23
GO:0043394	MF	GO:0043394	proteoglycan binding	13/1148	36/16969	3.09793e-07	6.11386e-06	5.22716e-06	348/1513/5788/51816/26279/1311/10457/3075/3371/1514/8646/1289/3273	13
GO:0061134	MF	GO:0061134	peptidase regulator activity	33/1148	192/16969	6.31189e-07	1.1891e-05	1.01665e-05	5118/718/710/7021/6423/51050/5275/91662/6317/7078/720/2192/50859/939/199713/6318/1474/857/5054/1293/7077/221476/8740/6695/284293/3273/128817/57119/90199/140880/12/140870/643394	33
GO:0035325	MF	GO:0035325	Toll-like receptor binding	7/1148	10/16969	6.37968e-07	1.1891e-05	1.01665e-05	7096/7097/23643/948/10333/6279/6280	7
GO:0008083	MF	GO:0008083	growth factor activity	27/1148	147/16969	1.74731e-06	3.16877e-05	2.7092e-05	3479/651/2662/9535/2251/5008/7040/2202/51816/3586/7060/258/2255/3593/1890/392255/1435/3569/7043/3624/84432/2252/3558/2688/3589/1437/27329	27
GO:0001846	MF	GO:0001846	opsonin binding	8/1148	15/16969	1.79512e-06	3.1698e-05	2.71008e-05	84466/3689/1378/720/11326/5806/3684/325	8
GO:0030414	MF	GO:0030414	peptidase inhibitor activity	28/1148	157/16969	2.07566e-06	3.57119e-05	3.05326e-05	718/710/7021/51050/5275/6317/7078/720/50859/939/199713/6318/1474/5054/1293/7077/221476/8740/6695/284293/3273/128817/57119/90199/140880/12/140870/643394	28
GO:0031406	MF	GO:0031406	carboxylic acid binding	30/1148	176/16969	2.40723e-06	4.00027e-05	3.4201e-05	7903/283208/2219/7130/6403/2350/1382/241/23569/23166/846/1462/339761/6507/145864/1463/341/2352/945/6401/6279/5730/56603/2167/114132/6280/9370/5375/1381/213	30
GO:0001848	MF	GO:0001848	complement binding	9/1148	20/16969	2.44428e-06	4.00027e-05	3.4201e-05	728/84466/3689/1378/720/11326/5806/3684/325	9
GO:0043177	MF	GO:0043177	organic acid binding	30/1148	178/16969	3.05764e-06	4.88495e-05	4.17648e-05	7903/283208/2219/7130/6403/2350/1382/241/23569/23166/846/1462/339761/6507/145864/1463/341/2352/945/6401/6279/5730/56603/2167/114132/6280/9370/5375/1381/213	30
GO:0033691	MF	GO:0033691	sialic acid binding	7/1148	12/16969	3.73107e-06	5.82221e-05	4.97781e-05	7903/2219/6403/945/6401/114132/9370	7
GO:0004252	MF	GO:0004252	serine-type endopeptidase activity	24/1148	133/16969	8.86257e-06	0.000135154	0.000115553	4313/3004/1991/1215/4312/716/4314/4317/5327/64499/5654/203100/5328/715/3003/94031/7177/2999/2191/1511/25818/4318/80975/136242	24
GO:0061135	MF	GO:0061135	endopeptidase regulator activity	26/1148	154/16969	1.3229e-05	0.000197259	0.00016865	718/710/7021/6423/5275/6317/7078/720/50859/939/199713/6318/1474/5054/1293/8740/6695/284293/3273/128817/57119/90199/140880/12/140870/643394	26
GO:0001540	MF	GO:0001540	amyloid-beta binding	16/1148	71/16969	1.60724e-05	0.000234448	0.000200446	10288/348/4804/4481/3689/54209/972/2358/8685/712/7097/2213/948/10333/2892/3684	16
GO:0008236	MF	GO:0008236	serine-type peptidase activity	26/1148	158/16969	2.10793e-05	0.000300461	0.000256885	4313/3004/1991/10942/1215/4312/716/4314/4317/5327/64499/5654/203100/5328/715/3003/94031/7177/2999/2191/1511/25818/23430/4318/80975/136242	26
GO:0004866	MF	GO:0004866	endopeptidase inhibitor activity	25/1148	149/16969	2.14935e-05	0.000300461	0.000256885	718/710/7021/5275/6317/7078/720/50859/939/199713/6318/1474/5054/1293/8740/6695/284293/3273/128817/57119/90199/140880/12/140870/643394	25
GO:0042287	MF	GO:0042287	MHC protein binding	11/1148	38/16969	2.84881e-05	0.000390113	0.000333534	10288/3872/64581/972/343413/920/3902/3812/3809/10859/3824	11
GO:0004175	MF	GO:0004175	endopeptidase activity	42/1148	322/16969	3.21144e-05	0.000428027	0.00036595	4313/8038/3004/1991/1178/170690/9509/1215/23581/1513/4312/4321/81792/716/4314/4317/5327/64499/5654/4327/203100/170692/5328/715/4322/27299/3003/94031/7177/2999/2191/1511/25818/1514/5304/7092/81794/6422/4318/414301/80975/136242	42
GO:0048407	MF	GO:0048407	platelet-derived growth factor binding	6/1148	11/16969	3.25326e-05	0.000428027	0.00036595	1277/5159/1278/1281/1291/1289	6
GO:0017171	MF	GO:0017171	serine hydrolase activity	26/1148	163/16969	3.67121e-05	0.000473728	0.000405022	4313/3004/1991/10942/1215/4312/716/4314/4317/5327/64499/5654/203100/5328/715/3003/94031/7177/2999/2191/1511/25818/23430/4318/80975/136242	26
GO:0042277	MF	GO:0042277	peptide binding	31/1148	215/16969	5.21455e-05	0.000660182	0.000564435	10288/3127/348/3122/4804/1215/4481/10332/3689/117/3117/929/54209/3115/972/30835/2358/8685/712/7097/911/2213/948/10333/3119/3113/2892/3684/3624/552/3123	31
GO:0070492	MF	GO:0070492	oligosaccharide binding	6/1148	12/16969	6.13342e-05	0.000762134	0.000651601	6402/6403/85329/3956/6401/130120	6
GO:0042605	MF	GO:0042605	peptide antigen binding	9/1148	30/16969	0.00011234	0.00137054	0.00117177	3127/3122/10332/3117/3115/30835/3119/3113/3123	9
GO:0033218	MF	GO:0033218	amide binding	35/1148	266/16969	0.000119282	0.00142926	0.00122197	10288/3127/348/3122/4804/1215/4481/10332/3689/2350/117/3117/929/54209/3115/972/30835/2358/8685/712/7097/2352/911/2213/948/10333/3119/3113/2892/3684/3624/552/3123/146722/33	35
GO:0023023	MF	GO:0023023	MHC protein complex binding	8/1148	25/16969	0.000163894	0.00192934	0.00164953	10288/3122/3111/972/3109/10859/3123/3824	8
GO:0042834	MF	GO:0042834	peptidoglycan binding	6/1148	14/16969	0.000177173	0.00204971	0.00175243	54209/7097/114548/114770/130120/3512	6
GO:0003823	MF	GO:0003823	antigen binding	23/1148	150/16969	0.000185725	0.00211223	0.00180589	3127/3122/6504/10332/7040/3117/3115/11024/30835/7106/911/11006/3902/3119/11027/3113/3676/3804/962/3575/3123/3824/3512	23
GO:0005520	MF	GO:0005520	insulin-like growth factor binding	8/1148	26/16969	0.000222786	0.00249149	0.00213015	8840/3488/3489/5654/8839/203100/3490/94031	8
GO:0045236	MF	GO:0045236	CXCR chemokine receptor binding	5/1148	10/16969	0.000265612	0.00292173	0.00249799	10563/3627/6373/3576/4283	5
GO:0005537	MF	GO:0005537	mannose binding	6/1148	15/16969	0.000278422	0.00301325	0.00257623	10332/4360/388512/30835/93978/50856	6
GO:0030021	MF	GO:0030021	extracellular matrix structural constituent conferring compression resistance	7/1148	21/16969	0.000318919	0.00339674	0.0029041	127435/10394/633/4060/258/1462/1634	7
GO:0005504	MF	GO:0005504	fatty acid binding	8/1148	28/16969	0.000392602	0.00411619	0.00351921	241/341/6279/5730/2167/6280/5375/213	8
GO:0016502	MF	GO:0016502	nucleotide receptor activity	6/1148	16/16969	0.000420067	0.00427068	0.0036513	286530/9934/27334/5027/64805/5031	6
GO:0043395	MF	GO:0043395	heparan sulfate proteoglycan binding	6/1148	16/16969	0.000420067	0.00427068	0.0036513	348/5788/26279/1311/3075/3273	6
GO:0050786	MF	GO:0050786	RAGE receptor binding	5/1148	11/16969	0.000459844	0.0046053	0.00393739	6285/2357/6283/6279/6280	5
GO:0070851	MF	GO:0070851	growth factor receptor binding	19/1148	121/16969	0.000481741	0.00475365	0.00406422	3678/2251/5159/2202/3586/2255/3593/59067/3554/3594/7424/26585/3569/2252/3558/27179/146722/3589/1437	19
GO:0033293	MF	GO:0033293	monocarboxylic acid binding	12/1148	59/16969	0.000499179	0.00485433	0.0041503	1382/241/339761/341/6279/5730/56603/2167/6280/5375/1381/213	12
GO:0038024	MF	GO:0038024	cargo receptor activity	15/1148	85/16969	0.000528553	0.00506656	0.00433175	56241/84466/4481/3689/2350/4360/81035/23166/2358/8685/948/3684/9332/286133/80975	15
GO:0008188	MF	GO:0008188	neuropeptide receptor activity	9/1148	38/16969	0.000783969	0.00734033	0.00627575	57537/10886/4158/10888/2847/6753/2834/4887/84109	9
GO:0001968	MF	GO:0001968	fibronectin binding	7/1148	24/16969	0.000793581	0.00734033	0.00627575	6423/1513/2192/131578/3676/151887/1514	7
GO:0048029	MF	GO:0048029	monosaccharide binding	12/1148	62/16969	0.000798575	0.00734033	0.00627575	6518/283208/3101/6403/10332/4360/81035/388512/30835/6515/93978/50856	12
GO:0004222	MF	GO:0004222	metalloendopeptidase activity	15/1148	89/16969	0.000870657	0.00789474	0.00674976	4313/8038/170690/9509/4312/4321/81792/4327/170692/4322/27299/2191/7092/81794/4318	15
GO:0004867	MF	GO:0004867	serine-type endopeptidase inhibitor activity	13/1148	73/16969	0.00111521	0.00997743	0.00853039	710/5275/6317/6318/5054/1293/6695/284293/57119/90199/12/140870/643394	13
GO:0002020	MF	GO:0002020	protease binding	18/1148	121/16969	0.00127842	0.0112871	0.00965009	1991/1277/6402/5275/940/1311/6407/970/6317/1278/3554/199713/7450/1281/2191/6318/5054/7077	18
GO:0004714	MF	GO:0004714	transmembrane receptor protein tyrosine kinase activity	10/1148	49/16969	0.00140351	0.0122306	0.0104568	4914/5159/2202/2046/8829/238/5157/2322/2051/1436	10
GO:0004857	MF	GO:0004857	enzyme inhibitor activity	37/1148	332/16969	0.00191779	0.0163934	0.0140158	718/710/399/9535/7021/51050/5275/5148/6588/6317/341/301/7078/720/50859/939/199713/5577/6318/1474/5054/1293/7077/221476/8740/6620/6695/284293/3273/27329/128817/57119/90199/140880/12/140870/643394	37
GO:0005044	MF	GO:0005044	scavenger receptor activity	10/1148	51/16969	0.00193007	0.0163934	0.0140158	56241/84466/4481/81035/23166/8685/948/9332/286133/80975	10
GO:0001614	MF	GO:0001614	purinergic nucleotide receptor activity	5/1148	15/16969	0.00237942	0.019711	0.0168523	286530/27334/5027/64805/5031	5
GO:0030169	MF	GO:0030169	low-density lipoprotein particle binding	5/1148	15/16969	0.00237942	0.019711	0.0168523	4481/81035/54209/23166/948	5
GO:0004869	MF	GO:0004869	cysteine-type endopeptidase inhibitor activity	10/1148	53/16969	0.00260542	0.0213199	0.0182279	7021/5275/6317/939/1474/8740/6695/3273/128817/140880	10
GO:0042056	MF	GO:0042056	chemoattractant activity	7/1148	29/16969	0.00265885	0.021495	0.0183776	2255/3627/6352/10457/7424/2252/6348	7
GO:0004859	MF	GO:0004859	phospholipase inhibitor activity	4/1148	10/16969	0.00314497	0.024934	0.0213178	341/301/6620/27329	4
GO:0001530	MF	GO:0001530	lipopolysaccharide binding	7/1148	30/16969	0.00326871	0.024934	0.0213178	6403/929/54209/7097/5027/23643/5724	7
GO:0023026	MF	GO:0023026	MHC class II protein complex binding	5/1148	16/16969	0.00327003	0.024934	0.0213178	3122/3111/972/3109/3123	5
GO:0050664	MF	GO:0050664	oxidoreductase activity, acting on NAD(P)H, oxygen as acceptor	5/1148	16/16969	0.00327003	0.024934	0.0213178	653361/1536/8564/4688/50507	5
GO:0071837	MF	GO:0071837	HMG box domain binding	5/1148	16/16969	0.00327003	0.024934	0.0213178	5396/10215/4222/1959/1749	5
GO:0008237	MF	GO:0008237	metallopeptidase activity	20/1148	153/16969	0.00345582	0.0260546	0.0222759	4313/8038/170690/9509/4312/4321/81792/4314/1359/4327/170692/4322/27299/64180/9635/2191/64174/7092/81794/4318	20
GO:0008146	MF	GO:0008146	sulfotransferase activity	9/1148	48/16969	0.00439084	0.0327362	0.0279884	9955/50515/9435/9956/64377/8534/83539/92126/222537	9
GO:0004953	MF	GO:0004953	icosanoid receptor activity	4/1148	12/16969	0.00664675	0.0490106	0.0419026	10800/5729/57105/5737	4
