# Supplementary material for: CX3CR1 Acts as a Protective Biomarker in the Tumor Microenvironment of Colorectal Cancer
Source: Front Immunol. 2022 Jan 24;12:758040. doi: 10.3389/fimmu.2021.758040 (PMC8818863; doi:10.3389/fimmu.2021.758040)
Supplement: Supplementary file 6 [file Table_6.xlsx]

## Sheet: Sheet1
ID	Description	GeneRatio	BgRatio		pvalue	p.adjust	qvalue	geneID	Count
hsa04060	hsa04060	Cytokine-cytokine receptor interaction	91/660	294/8019	6.74898e-31	1.93696e-28	1.61975e-28	10563/3952/1441/6367/651/6363/3604/2662/11009/1232/3568/4804/608/5008/50615/6351/7040/3596/8807/1236/1233/6356/6368/6362/3577/3586/944/6346/970/5197/8784/3627/3587/6352/10663/3593/59067/1524/64109/3554/6357/3594/920/9560/414062/392255/9180/1435/3579/6354/6373/133396/3576/6361/7293/729230/939/8995/6347/3569/643/1237/3559/1230/7292/7043/3624/3581/3558/3458/6355/10673/27179/4283/3575/6366/3603/2826/…	91
hsa04061	hsa04061	Viral protein interaction with cytokine and cytokine receptor	49/660	100/8019	2.44041e-27	3.50199e-25	2.92849e-25	10563/6367/6363/11009/1232/6351/8807/1236/1233/6356/6368/6362/3577/3586/6346/5197/3627/3587/6352/1524/6357/9560/414062/1435/3579/6354/6373/3576/6361/729230/6347/3569/643/1237/3559/1230/3558/6355/4283/6366/2826/6372/1234/6370/4049/6348/1436/8740/3560	49
hsa05150	hsa05150	Staphylococcus aureus infection	46/660	96/8019	3.43439e-25	3.28556e-23	2.74751e-23	3127/728/718/3122/3872/1673/6403/3111/2214/2204/3689/3885/3881/3117/2357/716/2212/3586/3115/3868/3118/2215/2358/2209/712/3683/715/714/2359/2213/3860/719/3075/720/3119/192666/3113/3109/820/3684/3861/9103/3383/713/5724/3123	46
hsa04640	hsa04640	Hematopoietic cell lineage	43/660	99/8019	1.68185e-21	1.20672e-19	1.00911e-19	3678/3127/1441/909/3122/3568/3111/914/3117/1378/929/910/3115/3118/2209/916/3554/911/920/945/1435/948/3119/3113/3109/924/3569/3676/3684/951/3559/3581/2322/917/3575/913/3123/2208/1438/3589/1436/1437/2993	43
hsa05323	hsa05323	Rheumatoid arthritis	39/660	93/8019	6.03639e-19	3.46489e-17	2.89747e-17	3127/3122/3111/1513/3689/7040/942/4312/3117/4314/54/940/3115/3118/6352/7097/3683/414062/1435/3119/3576/3113/3109/6347/3569/284/7043/941/3458/10673/3383/1514/3123/6372/3589/6348/1437/127124/5741	39
hsa04062	hsa04062	Chemokine signaling pathway	53/660	189/8019	3.56971e-16	1.70751e-14	1.42788e-14	2268/10563/6367/5579/23533/6363/1232/3055/653361/6351/3702/54331/5293/1236/1233/6356/6368/6362/3577/6346/5197/3627/6352/10663/1524/146850/6357/94235/1794/9560/414062/3579/10235/6354/6373/3576/6361/729230/7454/6347/643/1237/1230/5294/6355/4283/6366/2826/6372/1234/6370/2793/6348	53
hsa04145	hsa04145	Phagosome	45/660	152/8019	7.43376e-15	3.04784e-13	2.54872e-13	3678/3127/718/3122/112714/3111/4973/653361/2214/2204/4481/10332/3689/4360/3117/81035/929/2212/7060/64581/3115/1311/3118/2215/1536/30835/2209/8685/7097/715/2213/948/4688/10333/3119/3113/3109/9902/338382/3684/9103/7058/1514/3123/127124	45
hsa05144	hsa05144	Malaria	25/660	50/8019	8.73327e-15	3.13306e-13	2.61998e-13	2995/6383/6403/3689/7040/1378/3586/7060/1311/7097/3683/948/3576/6401/6347/3569/5175/7043/2532/3458/3383/7058/7412/2994/2993	25
hsa05140	hsa05140	Leishmaniasis	31/660	77/8019	1.02901e-14	3.28139e-13	2.74402e-13	3127/5579/718/3122/3111/5743/653361/2214/3689/7040/3117/1378/2212/3586/3115/3118/2215/1536/2209/3593/7097/4688/3119/3113/3109/3676/3684/7043/3458/9103/3123	31
hsa05321	hsa05321	Inflammatory bowel disease (IBD)	27/660	65/8019	2.24299e-13	6.10649e-12	5.10647e-12	3127/50943/3122/30009/3111/50615/7040/3596/3117/8807/3586/3115/3118/4094/3593/59067/7097/3594/4772/3119/3113/3109/3569/7043/3558/3458/3123	27
hsa04514	hsa04514	Cell adhesion molecules (CAMs)	42/660	147/8019	2.34047e-13	6.10649e-12	5.10647e-12	3127/6693/6402/3122/6383/9074/6403/3111/914/6614/3689/942/3117/5788/4685/940/1272/3115/3118/1462/3385/29851/80380/3683/920/3119/6401/201633/3113/3109/10666/3676/3684/5175/941/57863/3383/7412/3123/22829/51208/29126	42
hsa04672	hsa04672	Intestinal immune network for IgA production	23/660	49/8019	5.88397e-13	1.40725e-11	1.17679e-11	3127/3122/3111/608/7040/942/3117/3586/940/3115/3118/29851/3119/3113/3109/3569/3676/941/3558/10673/2826/3123/6370	23
hsa05332	hsa05332	Graft-versus-host disease	21/660	41/8019	6.87023e-13	1.51673e-11	1.26835e-11	3127/3122/3111/942/3802/3117/940/3115/3118/3812/3119/3113/3109/3811/3569/941/3804/3558/3458/3123/3824	21
hsa05152	hsa05152	Tuberculosis	44/660	180/8019	2.21751e-11	4.5459e-10	3.80145e-10	3127/7096/26253/718/3122/3111/2214/10332/3689/7040/4360/3117/1378/929/2212/51806/3586/64581/3115/972/3118/2215/3687/30835/3587/2209/3593/2207/7097/2213/10333/3119/3113/3109/8877/9902/820/3569/3684/4046/7043/3458/9103/3123	44
hsa04380	hsa04380	Osteoclast differentiation	35/660	128/8019	9.50075e-11	1.81781e-09	1.52012e-09	10288/79168/695/55423/653361/2214/1513/5293/7040/353514/2212/54/11025/6688/54209/2215/11024/3937/2209/3554/23547/2213/4772/11006/1435/4688/11027/10326/7305/126014/10859/3458/9103/10990/1436	35
hsa05310	hsa05310	Asthma	16/660	31/8019	3.461e-10	6.20816e-09	5.19149e-09	3127/2206/3122/3111/3596/3117/6356/3586/3115/3118/2207/3119/3113/2205/3109/3123	16
hsa04080	hsa04080	Neuroactive ligand-receptor interaction	62/660	340/8019	1.10587e-09	1.86697e-08	1.56123e-08	51289/3952/728/5697/3363/718/1141/4295/5731/10886/3274/90226/286530/6750/2911/5739/117/9934/2357/5539/797/10800/2568/4158/27334/2358/134864/3356/5027/1145/2359/10888/5729/59340/57105/719/187/796/5737/1268/10022/2847/4987/6753/885/2892/59350/2834/53829/11255/1511/5031/1901/1137/9248/552/5724/4887/2688/5741/2642/4922	62
hsa05330	hsa05330	Allograft rejection	17/660	38/8019	1.65864e-09	2.64461e-08	2.21152e-08	3127/3122/3111/942/3117/3586/940/3115/3118/3593/3119/3113/3109/941/3558/3458/3123	17
hsa05146	hsa05146	Amoebiasis	28/660	102/8019	6.69582e-09	1.01142e-07	8.45787e-08	5579/1277/909/5275/10319/3689/5293/7040/929/910/3586/3593/7097/6317/1278/3554/911/3576/338382/3569/3684/1281/7043/1511/6318/3458/913/1437	28
hsa04940	hsa04940	Type I diabetes mellitus	17/660	43/8019	1.63826e-08	2.3509e-07	1.96591e-07	3127/3122/3111/942/3117/940/3115/3118/3593/3119/3113/3109/941/3558/3458/3123/4049	17
hsa04612	hsa04612	Antigen processing and presentation	23/660	78/8019	3.4931e-08	4.7739e-07	3.99211e-07	3127/3805/3122/3111/8302/3802/3117/3115/972/3118/115653/920/3812/3119/3113/3109/3811/3809/3804/3458/1514/3123/3824	23
hsa04610	hsa04610	Complement and coagulation cascades	24/660	85/8019	4.47133e-08	5.83305e-07	4.87781e-07	728/718/710/3689/1378/716/2162/5327/3687/712/5328/715/714/719/3075/720/7056/5055/7450/11326/730/3684/713/5054	24
hsa04659	hsa04659	Th17 cell differentiation	27/660	107/8019	8.67735e-08	1.08278e-06	9.05463e-07	3127/50943/3122/30009/3111/50615/7040/3117/3115/3118/59067/916/3554/3594/920/4772/3119/3113/3109/3569/3662/3559/3558/3458/917/3123/3560	27
hsa05322	hsa05322	Systemic lupus erythematosus	29/660	133/8019	8.37424e-07	1.00142e-05	8.37424e-06	3127/1991/718/3122/3111/2214/942/3117/716/2212/3586/940/3115/3118/2215/2209/712/715/714/720/3119/3113/3109/730/1511/941/3458/713/3123	29
hsa04658	hsa04658	Th1 and Th2 cell differentiation	23/660	92/8019	9.40363e-07	1.07954e-05	9.02749e-06	3127/3122/30009/3111/3596/3117/3115/3118/4094/3593/916/3594/920/4772/3119/3113/3109/3559/3558/3458/917/3123/3560	23
hsa05133	hsa05133	Pertussis	20/660	76/8019	2.03072e-06	2.2416e-05	1.87451e-05	3678/718/710/3689/929/716/51806/3586/3593/712/23643/715/714/114548/720/3576/3569/3684/713/6372	20
hsa05320	hsa05320	Autoimmune thyroid disease	16/660	53/8019	3.05084e-06	3.24293e-05	2.71186e-05	3127/3122/3111/942/3117/3586/940/3115/3118/3119/3113/3109/941/3558/7173/3123	16
hsa05416	hsa05416	Viral myocarditis	17/660	60/8019	3.97026e-06	4.06952e-05	3.40308e-05	3127/3122/3111/3689/942/3117/940/3115/3118/3683/3119/3113/3109/941/3383/857/3123	17
hsa04512	hsa04512	ECM-receptor interaction	21/660	88/8019	6.19341e-06	6.12934e-05	5.12558e-05	3678/1277/7148/6696/10319/3381/7060/1311/256076/1278/948/9899/1292/7450/3676/1834/3371/7058/22801/1293/1291	21
hsa04620	hsa04620	Toll-like receptor signaling pathway	23/660	104/8019	8.9069e-06	8.52093e-05	7.12552e-05	7096/6696/1513/6351/5293/942/929/51284/3627/6352/3593/7097/23643/9560/414062/10333/6373/3576/51311/3569/941/4283/6348	23
hsa05142	hsa05142	Chagas disease (American trypanosomiasis)	22/660	102/8019	2.11672e-05	0.000195967	0.000163875	718/5293/7040/3586/6352/3593/712/7097/916/714/414062/10333/3576/6347/3569/7043/3558/3458/713/917/5054/6348	22
hsa05145	hsa05145	Toxoplasmosis	23/660	112/8019	3.19028e-05	0.000286129	0.000239271	3127/23533/3122/3111/10319/7040/3117/3586/3115/3118/3587/3593/146850/7097/23643/3119/3113/3109/7043/5294/3458/3123/1234	23
hsa04630	hsa04630	JAK-STAT signaling pathway	29/660	162/8019	4.80952e-05	0.000418283	0.000349783	3952/1441/11009/3568/116379/5159/5008/50615/5293/3596/3586/3587/3593/59067/64109/3594/9180/3569/3559/3581/3558/3458/3575/1438/2688/3589/3560/1439/1437	29
hsa04650	hsa04650	Natural killer cell mediated cytotoxicity	25/660	131/8019	5.36352e-05	0.000452744	0.000378601	5579/10870/3805/2214/3689/5293/3802/2215/3937/2207/3683/4068/4772/3812/259197/3811/3809/7305/3804/3458/9437/3383/962/3824/1437	25
hsa04625	hsa04625	C-type lectin receptor signaling pathway	21/660	104/8019	9.03033e-05	0.000735927	0.00061541	6367/26253/5743/10332/5293/51806/338339/22808/3586/64581/30835/3593/2207/114548/4772/6361/1959/93978/3569/4046/3558	21
hsa04662	hsa04662	B cell receptor signaling pathway	18/660	82/8019	9.23115e-05	0.000735927	0.00061541	10288/5579/79168/695/974/971/5293/353514/11025/11024/23547/2213/4772/11006/11027/10859/973/10990	18
hsa04933	hsa04933	AGE-RAGE signaling pathway in diabetic complications	20/660	100/8019	0.000151573	0.00117572	0.000983178	4313/5579/1277/5293/7040/1536/1278/4772/3576/6401/7056/7424/50507/6347/3569/1281/7043/3383/5054/7412	20
hsa04657	hsa04657	IL-17 signaling pathway	19/660	94/8019	0.000190535	0.00143904	0.00120338	1673/5743/3596/4312/6356/4314/3627/4322/6354/3576/6361/6279/6347/3569/3458/6372/6280/1437/4318	19
hsa05202	hsa05202	Transcriptional misregulation in cancer	29/660	186/8019	0.000569655	0.00419208	0.00350557	3479/4914/5218/1991/54738/4804/171558/2313/942/597/929/4314/6688/5327/4094/2209/1053/8900/5328/3576/2892/3569/3684/2322/4066/1436/3560/1437/4318	29
hsa04151	hsa04151	PI3K-Akt signaling pathway	47/660	354/8019	0.00064296	0.00461324	0.00385776	3678/3479/4914/1441/23533/1277/7148/2251/5159/4804/6696/5008/10319/54331/5293/3381/7060/1311/256076/2255/146850/7097/1278/94235/9180/1435/1292/7424/7450/3569/284/3676/3371/3559/5294/2252/2322/3558/7058/3575/22801/1293/2688/1291/2793/1436/3560	47
hsa04064	hsa04064	NF-kappa B signaling pathway	19/660	104/8019	0.000728136	0.00509695	0.00426226	5579/6363/695/5743/6351/597/929/23643/3554/6357/5328/9560/3576/10673/3383/6366/7412/4049/8740	19
hsa05164	hsa05164	Influenza A	26/660	170/8019	0.00143821	0.00982776	0.00821833	3127/5579/3122/3111/5293/3117/51284/64499/3115/3118/3627/6352/3593/114548/3119/3576/3113/3109/6347/3569/7177/3458/3383/91543/3123/23430	26
hsa04974	hsa04974	Protein digestion and absorption	17/660	95/8019	0.00172374	0.011505	0.00962089	1277/1290/1359/256076/1301/1278/1303/1306/6547/1292/1357/1281/1293/1300/1291/1289/486	17
hsa04670	hsa04670	Leukocyte transendothelial migration	19/660	112/8019	0.00182389	0.0118967	0.00994849	4313/5579/399/9074/7070/653361/3702/3689/5293/1536/3683/4688/3676/3684/5175/3383/7412/51208/4318	19
hsa05166	hsa05166	Human T-cell leukemia virus 1 infection	31/660	219/8019	0.00191904	0.0122392	0.0102349	3127/3122/3111/3689/5293/7040/3117/6688/3115/3118/916/3554/3683/8900/920/8829/4772/3119/1959/3113/3109/3569/3559/7043/3558/3383/917/3123/4049/3560/1437	31
hsa05143	hsa05143	African trypanosomiasis	9/660	37/8019	0.00250136	0.0156063	0.0130506	5579/3620/3586/3593/6401/3569/3458/3383/7412	9
hsa04510	hsa04510	Focal adhesion	27/660	199/8019	0.0065393	0.0399314	0.0333922	3678/3479/5579/1277/7148/5159/6696/10319/5293/3381/64098/7060/1311/256076/1278/1292/7424/7450/3676/3371/857/7058/22801/1293/1291/5923/859	27
hsa05205	hsa05205	Proteoglycans in cancer	26/660	204/8019	0.0163114	0.0975283	0.0815568	4313/3678/3479/5579/1277/6383/5293/7040/4060/22808/7472/117581/3593/1634/7097/7477/7291/1278/5328/7078/7476/857/1514/3059/4318/859	26
hsa05167	hsa05167	Kaposi sarcoma-associated herpesvirus infection	24/660	186/8019	0.0178606	0.104612	0.0874806	23533/718/1232/3055/5743/54331/5293/942/1233/51806/146850/94235/4772/9976/3576/3569/1237/1230/5294/3383/1234/2793/1437/344807	24
hsa05418	hsa05418	Fluid shear stress and atherosclerosis	19/660	139/8019	0.0190421	0.108291	0.0905569	4313/6383/653361/5293/51806/5327/3554/4688/6401/7056/6347/5175/3458/3383/857/1514/7412/4318/859	19
hsa04666	hsa04666	Fc gamma R-mediated phagocytosis	14/660	93/8019	0.0192433	0.108291	0.0905569	5579/3055/653361/2214/5293/5788/273/2212/2215/2209/1794/2213/8877/7454	14
hsa05221	hsa05221	Acute myeloid leukemia	11/660	67/8019	0.0198992	0.109828	0.0918424	5293/597/929/6688/2209/1053/8900/3684/2322/1436/1437	11
hsa04668	hsa04668	TNF signaling pathway	16/660	112/8019	0.0205237	0.111138	0.0929376	5743/5293/4314/3627/6352/1435/6401/7424/6347/3569/3383/7412/6372/4049/1437/4318	16
hsa05020	hsa05020	Prion diseases	7/660	35/8019	0.0218352	0.11605	0.0970452	4685/6352/712/714/730/3569/713	7
hsa05340	hsa05340	Primary immunodeficiency	7/660	38/8019	0.0331239	0.172846	0.144541	695/5788/29851/916/920/973/3575	7
hsa04621	hsa04621	NOD-like receptor signaling pathway	22/660	181/8019	0.0409618	0.209929	0.175551	9051/4210/1673/84168/115361/2633/1536/846/6352/91662/115362/5027/114548/3576/51393/222545/199713/820/6347/3569/9447/152138	22
hsa05134	hsa05134	Legionellosis	9/660	57/8019	0.0417596	0.210263	0.17583	718/3689/1378/929/3593/7097/3576/3569/3684	9
hsa04660	hsa04660	T cell receptor signaling pathway	14/660	104/8019	0.0450968	0.223151	0.186607	3702/5293/5788/3586/940/3937/29851/916/920/4772/3558/3458/917/1437	14
hsa04611	hsa04611	Platelet activation	16/660	124/8019	0.0471844	0.229524	0.191936	23533/1277/695/5293/5739/2212/3937/2207/146850/1278/10235/64805/7450/1281/5294/54518	16
hsa00430	hsa00430	Taurine and hypotaurine metabolism	3/660	11/8019	0.0555932	0.265921	0.222373	2687/1036/570	3
hsa04072	hsa04072	Phospholipase D signaling pathway	18/660	148/8019	0.0599884	0.282241	0.23602	23533/2206/5159/2911/5293/27128/22808/3577/2207/146850/3579/3576/5737/2205/8877/1607/5294/552	18
hsa04015	hsa04015	Rap1 signaling pathway	24/660	210/8019	0.0617708	0.285939	0.239113	3479/5579/2251/5159/4804/3689/5293/2357/51806/22808/2533/2255/3937/51466/3683/1435/10235/1268/7424/284/3684/2252/1436/54518	24
hsa04926	hsa04926	Relaxin signaling pathway	16/660	129/8019	0.0634731	0.289155	0.241802	4313/51289/1277/54331/5293/7040/4312/1278/94235/4322/10022/7424/59350/1281/2793/4318	16
hsa04014	hsa04014	Ras signaling pathway	25/660	232/8019	0.0982137	0.440427	0.368301	3479/4914/5579/3363/2251/5159/4804/64926/54331/5293/51806/22808/26279/2255/115727/94235/1435/10235/7424/284/2252/2322/2793/1436/5923	25
hsa05169	hsa05169	Epstein-Barr virus infection	22/660	201/8019	0.101985	0.450303	0.37656	3127/3122/695/3111/5293/3117/3115/3118/3627/7097/916/3683/8900/3119/3113/7431/3109/3569/3383/917/3123/2208	22
hsa04664	hsa04664	Fc epsilon RI signaling pathway	9/660	68/8019	0.103881	0.451724	0.377748	2206/695/5293/3596/241/3937/2207/2205/1437	9
hsa05235	hsa05235	PD-L1 expression and PD-1 checkpoint pathway in cancer	11/660	89/8019	0.112607	0.477418	0.399234	5293/940/7097/916/920/4772/238/55509/3458/917/29126	11
hsa04020	hsa04020	Calcium signaling pathway	21/660	193/8019	0.113116	0.477418	0.399234	5579/3363/5731/3274/5159/2911/51806/10800/492/3356/5153/5027/8913/777/57105/6547/5737/8877/57172/552/5724	21
hsa05135	hsa05135	Yersinia infection	14/660	120/8019	0.115544	0.480597	0.401893	3678/4210/5293/3586/2533/3937/114548/4772/3576/7454/6347/3569/3676/3558	14
hsa05410	hsa05410	Hypertrophic cardiomyopathy (HCM)	11/660	90/8019	0.119337	0.48928	0.409154	3678/3479/7040/6547/59284/4607/3569/3676/7043/10368/22801	11
hsa00590	hsa00590	Arachidonic acid metabolism	8/660	63/8019	0.143674	0.580766	0.485658	5743/27306/26279/2687/247/5730/2878/5740	8
hsa04350	hsa04350	TGF-beta signaling pathway	11/660	94/8019	0.148442	0.591706	0.494807	7040/57817/1634/392255/26585/2200/7043/3624/3458/8646/9241	11
hsa04371	hsa04371	Apelin signaling pathway	15/660	137/8019	0.155586	0.611687	0.511515	23533/6696/54331/51806/22808/5327/146850/94235/6547/187/8877/5346/5294/5054/2793	15
hsa05162	hsa05162	Measles	15/660	138/8019	0.162171	0.623599	0.521476	6504/10332/5293/51284/940/30835/3593/7097/916/2213/3569/3559/3558/917/3560	15
hsa05163	hsa05163	Human cytomegalovirus infection	23/660	225/8019	0.162961	0.623599	0.521476	5579/1232/5731/5743/6351/54331/5293/51806/3587/6352/3554/94235/9560/4772/414062/3579/3576/6347/3569/1230/1234/2793/6348	23
hsa04744	hsa04744	Phototransduction	4/660	28/8019	0.194929	0.736114	0.615566	5148/51806/5158/2978	4
hsa00770	hsa00770	Pantothenate and CoA biosynthesis	3/660	19/8019	0.202066	0.753154	0.629816	1806/8875/586	3
hsa05033	hsa05033	Nicotine addiction	5/660	40/8019	0.229838	0.845688	0.707195	1141/2568/140679/2892/1137	5
hsa04975	hsa04975	Fat digestion and absorption	5/660	41/8019	0.245535	0.880858	0.736606	1208/26279/337/948/8513	5
hsa05219	hsa05219	Bladder cancer	5/660	41/8019	0.245535	0.880858	0.736606	4313/4312/1890/3576/4318	5
hsa05414	hsa05414	Dilated cardiomyopathy (DCM)	10/660	96/8019	0.264322	0.936547	0.783175	3678/3479/7040/6547/59284/4607/3676/7043/10368/22801	10
hsa04971	hsa04971	Gastric acid secretion	8/660	76/8019	0.286487	0.999997	0.836234	5579/3274/6750/2520/51806/3776/3772/389015	8
hsa04614	hsa04614	Renin-angiotensin system	3/660	23/8019	0.292872	0.999997	0.836234	1215/1359/1511	3
hsa00534	hsa00534	Glycosaminoglycan biosynthesis - heparan sulfate / heparin	3/660	24/8019	0.316133	0.999997	0.836234	9955/9956/222537	3
hsa00533	hsa00533	Glycosaminoglycan biosynthesis - keratan sulfate	2/660	14/8019	0.322314	0.999997	0.836234	9435/8534	2
hsa04930	hsa04930	Type II diabetes mellitus	5/660	46/8019	0.327315	0.999997	0.836234	3101/5293/8913/777/9370	5
hsa04310	hsa04310	Wnt signaling pathway	15/660	160/8019	0.33737	0.999997	0.836234	5176/5579/8840/340419/6423/50964/9350/7472/7477/4772/284654/6424/7476/144165/6422	15
hsa00250	hsa00250	Alanine, aspartate and glutamate metabolism	4/660	36/8019	0.343904	0.999997	0.836234	9945/259307/443/64902	4
hsa00350	hsa00350	Tyrosine metabolism	4/660	36/8019	0.343904	0.999997	0.836234	259307/5409/7173/125	4
hsa04973	hsa04973	Carbohydrate digestion and absorption	5/660	47/8019	0.344076	0.999997	0.836234	6518/5579/3101/5293/486	5
hsa00603	hsa00603	Glycosphingolipid biosynthesis - globo and isoglobo series	2/660	15/8019	0.353394	0.999997	0.836234	53947/10690	2
hsa04960	hsa04960	Aldosterone-regulated sodium reabsorption	4/660	37/8019	0.363198	0.999997	0.836234	3479/5579/5293/486	4
hsa04742	hsa04742	Taste transduction	8/660	83/8019	0.374764	0.999997	0.836234	2911/10021/5153/6326/338398/50832/259287/50831	8
hsa00270	hsa00270	Cysteine and methionine metabolism	5/660	49/8019	0.377726	0.999997	0.836234	259307/10993/1036/586/64902	5
hsa00982	hsa00982	Drug metabolism - cytochrome P450	7/660	72/8019	0.38106	0.999997	0.836234	7367/7363/27306/2328/2326/2327/125	7
hsa00053	hsa00053	Ascorbate and aldarate metabolism	3/660	27/8019	0.385763	0.999997	0.836234	7367/7363/9104	3
hsa04010	hsa04010	MAPK signaling pathway	26/660	295/8019	0.386221	0.999997	0.836234	3479/4914/5579/2251/5159/4804/7040/929/22808/2255/115727/3554/8913/4772/777/1435/59284/10235/7424/284/7043/2252/2322/10368/1436/5923	26
hsa04340	hsa04340	Hedgehog signaling pathway	5/660	50/8019	0.394552	0.999997	0.836234	2121/50846/2619/132884/2737	5
hsa04979	hsa04979	Cholesterol metabolism	5/660	50/8019	0.394552	0.999997	0.836234	348/337/341/948/27329	5
hsa04623	hsa04623	Cytosolic DNA-sensing pathway	6/660	63/8019	0.417887	0.999997	0.836234	6351/3627/6352/9560/3569/9447	6
hsa03320	hsa03320	PPAR signaling pathway	7/660	76/8019	0.436437	0.999997	0.836234	4973/4312/948/5346/2167/9370/33	7
hsa04725	hsa04725	Cholinergic synapse	10/660	112/8019	0.442612	0.999997	0.836234	5579/23533/1141/54331/5293/146850/94235/5294/1137/2793	10
hsa04961	hsa04961	Endocrine and other factor-regulated calcium reabsorption	5/660	53/8019	0.444676	0.999997	0.836234	5579/492/6547/5741/486	5
hsa00380	hsa00380	Tryptophan metabolism	4/660	42/8019	0.458464	0.999997	0.836234	259307/3620/8564/1545	4
hsa04915	hsa04915	Estrogen signaling pathway	12/660	138/8019	0.465481	0.999997	0.836234	4313/3872/2911/5293/3885/3881/51806/3868/3860/192666/3861/4318	12
hsa01523	hsa01523	Antifolate resistance	3/660	31/8019	0.475549	0.999997	0.836234	2350/2352/3569	3
hsa00532	hsa00532	Glycosaminoglycan biosynthesis - chondroitin sulfate / dermatan sulfate	2/660	20/8019	0.498868	0.999997	0.836234	50515/29940	2
hsa05204	hsa05204	Chemical carcinogenesis	7/660	82/8019	0.517766	0.999997	0.836234	7367/7363/5743/27306/1545/125/3290	7
hsa04066	hsa04066	HIF-1 signaling pathway	9/660	109/8019	0.546929	0.999997	0.836234	3479/5579/3101/5293/1536/3569/284/3458/5054	9
hsa04976	hsa04976	Bile secretion	6/660	72/8019	0.549489	0.999997	0.836234	366/7363/361/6555/486/570	6
hsa05218	hsa05218	Melanoma	6/660	72/8019	0.549489	0.999997	0.836234	3479/2251/5159/5293/2255/2252	6
hsa04713	hsa04713	Circadian entrainment	8/660	97/8019	0.551481	0.999997	0.836234	5579/54331/117/51806/8913/94235/2892/2793	8
hsa00140	hsa00140	Steroid hormone biosynthesis	5/660	60/8019	0.556391	0.999997	0.836234	7367/7363/1545/1584/3290	5
hsa04218	hsa04218	Cellular senescence	13/660	160/8019	0.562043	0.999997	0.836234	3805/5293/7040/3802/51806/22808/8900/4772/3576/3569/7043/3804/5054	13
hsa00340	hsa00340	Histidine metabolism	2/660	23/8019	0.575548	0.999997	0.836234	443/3067	2
hsa04918	hsa04918	Thyroid hormone synthesis	6/660	74/8019	0.576967	0.999997	0.836234	5579/6528/7173/2878/486/213	6
hsa04750	hsa04750	Inflammatory mediator regulation of TRP channels	8/660	100/8019	0.586929	0.999997	0.836234	3479/4914/5579/5293/51806/3356/3554/51393	8
hsa05214	hsa05214	Glioma	6/660	75/8019	0.590388	0.999997	0.836234	3479/5579/5159/5293/51806/57172	6
hsa04724	hsa04724	Glutamatergic synapse	9/660	114/8019	0.602317	0.999997	0.836234	5579/2911/54331/6511/6507/94235/50944/2892/2793	9
hsa00980	hsa00980	Metabolism of xenobiotics by cytochrome P450	6/660	76/8019	0.603584	0.999997	0.836234	7367/7363/27306/1545/125/3290	6
hsa04972	hsa04972	Pancreatic secretion	8/660	102/8019	0.6098	0.999997	0.836234	5579/26279/1359/492/9635/885/1357/486	8
hsa04726	hsa04726	Serotonergic synapse	9/660	115/8019	0.612993	0.999997	0.836234	5579/3363/5743/54331/3751/3356/94235/247/2793	9
hsa05412	hsa05412	Arrhythmogenic right ventricular cardiomyopathy (ARVC)	6/660	77/8019	0.616546	0.999997	0.836234	3678/6547/59284/3676/10368/22801	6
hsa05165	hsa05165	Human papillomavirus infection	26/660	330/8019	0.624049	0.999997	0.836234	3678/1277/7148/5159/6696/5743/10319/5293/3381/7060/7472/1311/256076/7477/1278/8900/1292/7450/3676/3371/7476/7058/22801/1293/1291/127124	26
hsa04721	hsa04721	Synaptic vesicle cycle	6/660	78/8019	0.629267	0.999997	0.836234	6511/23025/6507/140679/127124/10814	6
hsa05032	hsa05032	Morphine addiction	7/660	91/8019	0.630399	0.999997	0.836234	5579/54331/2568/5153/94235/140679/2793	7
hsa00513	hsa00513	Various types of N-glycan biosynthesis	3/660	39/8019	0.633569	0.999997	0.836234	7991/64377/83539	3
hsa01521	hsa01521	EGFR tyrosine kinase inhibitor resistance	6/660	79/8019	0.64174	0.999997	0.836234	3479/5579/5159/5293/558/3569	6
hsa04950	hsa04950	Maturity onset diabetes of the young	2/660	26/8019	0.643303	0.999997	0.836234	222546/5078	2
hsa04928	hsa04928	Parathyroid hormone synthesis, secretion and action	8/660	106/8019	0.653492	0.999997	0.836234	5579/50964/846/9935/4322/5744/64386/5741	8
hsa00830	hsa00830	Retinol metabolism	5/660	67/8019	0.655821	0.999997	0.836234	7367/7363/339761/56603/125	5
hsa00601	hsa00601	Glycosphingolipid biosynthesis - lacto and neolacto series	2/660	27/8019	0.663906	0.999997	0.836234	53947/10690	2
hsa04923	hsa04923	Regulation of lipolysis in adipocytes	4/660	55/8019	0.67404	0.999997	0.836234	5743/5293/5346/2167	4
hsa05230	hsa05230	Central carbon metabolism in cancer	5/660	69/8019	0.68145	0.999997	0.836234	4914/3101/5159/5293/2322	5
hsa04723	hsa04723	Retrograde endocannabinoid signaling	11/660	148/8019	0.683097	0.999997	0.836234	5579/5743/2911/54331/2568/94235/1268/140679/56901/2892/2793	11
hsa00860	hsa00860	Porphyrin and chlorophyll metabolism	3/660	42/8019	0.68357	0.999997	0.836234	7367/7363/1356	3
hsa05120	hsa05120	Epithelial cell signaling in Helicobacter pylori infection	5/660	70/8019	0.693774	0.999997	0.836234	3577/6352/3579/3576/127124	5
hsa05215	hsa05215	Prostate cancer	7/660	97/8019	0.696561	0.999997	0.836234	3479/5159/5293/4314/5327/5328/4318	7
hsa04392	hsa04392	Hippo signaling pathway - multiple species	2/660	29/8019	0.702224	0.999997	0.836234	122786/9770	2
hsa04978	hsa04978	Mineral absorption	4/660	58/8019	0.714386	0.999997	0.836234	492/6547/115019/486	4
hsa00604	hsa00604	Glycosphingolipid biosynthesis - ganglio series	1/660	15/8019	0.724597	0.999997	0.836234	81849	1
hsa04370	hsa04370	VEGF signaling pathway	4/660	59/8019	0.726991	0.999997	0.836234	5579/5743/5293/8877	4
hsa05100	hsa05100	Bacterial invasion of epithelial cells	5/660	73/8019	0.728761	0.999997	0.836234	3678/5293/857/3059/859	5
hsa04730	hsa04730	Long-term depression	4/660	60/8019	0.739176	0.999997	0.836234	3479/5579/2911/2892	4
hsa00730	hsa00730	Thiamine metabolism	1/660	16/8019	0.747307	0.999997	0.836234	249	1
hsa04727	hsa04727	GABAergic synapse	6/660	89/8019	0.751907	0.999997	0.836234	5579/54331/2568/94235/140679/2793	6
hsa00565	hsa00565	Ether lipid metabolism	3/660	47/8019	0.755272	0.999997	0.836234	26279/7941/122618	3
hsa04068	hsa04068	FoxO signaling pathway	9/660	131/8019	0.761452	0.999997	0.836234	3479/2911/5293/7040/3586/3569/7043/1901/3575	9
hsa05170	hsa05170	Human immunodeficiency virus 1 infection	15/660	212/8019	0.767894	0.999997	0.836234	5579/200315/54331/5293/51806/7097/916/94235/920/4772/164668/917/60489/1234/2793	15
hsa00280	hsa00280	Valine, leucine and isoleucine degradation	3/660	48/8019	0.767926	0.999997	0.836234	259307/586/64902	3
hsa00520	hsa00520	Amino sugar and nucleotide sugar metabolism	3/660	48/8019	0.767926	0.999997	0.836234	9945/3101/1118	3
hsa04130	hsa04130	SNARE interactions in vesicular transport	2/660	33/8019	0.767965	0.999997	0.836234	10791/8676	2
hsa00120	hsa00120	Primary bile acid biosynthesis	1/660	17/8019	0.768146	0.999997	0.836234	570	1
hsa00360	hsa00360	Phenylalanine metabolism	1/660	17/8019	0.768146	0.999997	0.836234	259307	1
hsa05217	hsa05217	Basal cell carcinoma	4/660	63/8019	0.773256	0.999997	0.836234	7472/7477/2737/7476	4
hsa04810	hsa04810	Regulation of actin cytoskeleton	15/660	213/8019	0.774006	0.999997	0.836234	3678/2251/5159/3689/5293/22808/3071/3687/2255/3683/3676/3684/2252/9459/22801	15
hsa00040	hsa00040	Pentose and glucuronate interconversions	2/660	34/8019	0.782293	0.999997	0.836234	7367/7363	2
hsa04929	hsa04929	GnRH secretion	4/660	64/8019	0.783807	0.999997	0.836234	5579/6696/5293/8913	4
hsa01210	hsa01210	2-Oxocarboxylic acid metabolism	1/660	18/8019	0.787269	0.999997	0.836234	586	1
hsa05130	hsa05130	Pathogenic Escherichia coli infection	14/660	202/8019	0.787828	0.999997	0.836234	9074/112714/3055/27128/2212/3071/3554/114548/3576/3569/4542/64005/51208/3059	14
hsa05161	hsa05161	Hepatitis B	11/660	162/8019	0.789837	0.999997	0.836234	5579/5293/7040/7097/8900/4772/3576/1959/3569/7043/4318	11
hsa04261	hsa04261	Adrenergic signaling in cardiomyocytes	10/660	149/8019	0.793742	0.999997	0.836234	23533/51806/492/146850/3753/6547/59284/5294/10368/486	10
hsa04927	hsa04927	Cortisol synthesis and secretion	4/660	65/8019	0.793964	0.999997	0.836234	4158/8913/3776/1584	4
hsa04210	hsa04210	Apoptosis	9/660	136/8019	0.798502	0.999997	0.836234	4914/112714/1513/5293/597/8739/1521/1514/1439	9
hsa04913	hsa04913	Ovarian steroidogenesis	3/660	51/8019	0.802709	0.999997	0.836234	3479/5743/1545	3
hsa04921	hsa04921	Oxytocin signaling pathway	10/660	153/8019	0.819537	0.999997	0.836234	5579/23533/5743/51806/146850/4772/59284/57172/5294/10368	10
hsa00760	hsa00760	Nicotinate and nicotinamide metabolism	2/660	37/8019	0.820708	0.999997	0.836234	4837/27231	2
hsa04925	hsa04925	Aldosterone synthesis and secretion	6/660	98/8019	0.828023	0.999997	0.836234	5579/51806/4158/492/8913/57172	6
hsa04924	hsa04924	Renin secretion	4/660	69/8019	0.830805	0.999997	0.836234	117/51806/5153/9635	4
hsa04142	hsa04142	Lysosome	8/660	128/8019	0.837705	0.999997	0.836234	1513/6556/54/768239/1521/1511/1514/7805	8
hsa04390	hsa04390	Hippo signaling pathway	10/660	157/8019	0.84282	0.999997	0.836234	3689/7040/7472/7477/392255/122786/7043/7476/5054/6591	10
hsa04260	hsa04260	Cardiac muscle contraction	5/660	86/8019	0.846951	0.999997	0.836234	6547/59284/341947/10368/486	5
hsa04911	hsa04911	Insulin secretion	5/660	86/8019	0.846951	0.999997	0.836234	5579/117/885/9699/486	5
hsa00480	hsa00480	Glutathione metabolism	3/660	56/8019	0.850913	0.999997	0.836234	27306/2687/2878	3
hsa00260	hsa00260	Glycine, serine and threonine metabolism	2/660	40/8019	0.852932	0.999997	0.836234	10993/64902	2
hsa04216	hsa04216	Ferroptosis	2/660	40/8019	0.852932	0.999997	0.836234	1536/1356	2
hsa04024	hsa04024	cAMP signaling pathway	14/660	216/8019	0.860165	0.999997	0.836234	338442/6750/5293/117/51806/4158/10021/492/56670/4772/8843/2737/2892/486	14
hsa04540	hsa04540	Gap junction	5/660	88/8019	0.860695	0.999997	0.836234	5579/112714/5159/2911/3356	5
hsa00515	hsa00515	Mannose type O-glycan biosynthesis	1/660	23/8019	0.861696	0.999997	0.836234	10690	1
hsa04964	hsa04964	Proximal tubule bicarbonate reclamation	1/660	23/8019	0.861696	0.999997	0.836234	486	1
hsa04071	hsa04071	Sphingolipid signaling pathway	7/660	119/8019	0.86919	0.999997	0.836234	5579/2206/5293/2207/2205/8877/1901	7
hsa04977	hsa04977	Vitamin digestion and absorption	1/660	24/8019	0.873111	0.999997	0.836234	337	1
hsa04970	hsa04970	Salivary secretion	5/660	90/8019	0.87339	0.999997	0.836234	5579/51806/492/820/486	5
hsa05226	hsa05226	Gastric cancer	9/660	149/8019	0.874603	0.999997	0.836234	2251/5293/7040/7472/2255/7477/7043/2252/7476	9
hsa05212	hsa05212	Pancreatic cancer	4/660	76/8019	0.882043	0.999997	0.836234	5293/7040/7043/9459	4
hsa00592	hsa00592	alpha-Linolenic acid metabolism	1/660	25/8019	0.883586	0.999997	0.836234	26279	1
hsa00071	hsa00071	Fatty acid degradation	2/660	44/8019	0.887688	0.999997	0.836234	125/33	2
hsa00310	hsa00310	Lysine degradation	3/660	61/8019	0.888523	0.999997	0.836234	8424/23127/11105	3
hsa00561	hsa00561	Glycerolipid metabolism	3/660	61/8019	0.888523	0.999997	0.836234	196051/1607/8513	3
hsa00790	hsa00790	Folate biosynthesis	1/660	26/8019	0.893198	0.999997	0.836234	249	1
hsa02010	hsa02010	ABC transporters	2/660	45/8019	0.895101	0.999997	0.836234	225/10351	2
hsa00983	hsa00983	Drug metabolism - other enzymes	4/660	79/8019	0.899511	0.999997	0.836234	7367/1806/7363/1890	4
hsa01040	hsa01040	Biosynthesis of unsaturated fatty acids	1/660	27/8019	0.902016	0.999997	0.836234	570	1
hsa04966	hsa04966	Collecting duct acid secretion	1/660	27/8019	0.902016	0.999997	0.836234	127124	1
hsa00514	hsa00514	Other types of O-glycan biosynthesis	2/660	46/8019	0.902057	0.999997	0.836234	117248/23127	2
hsa00650	hsa00650	Butanoate metabolism	1/660	28/8019	0.910108	0.999997	0.836234	54988	1
hsa05017	hsa05017	Spinocerebellar ataxia	5/660	98/8019	0.914791	0.999997	0.836234	5579/2911/5293/6511/2892	5
hsa05231	hsa05231	Choline metabolism in cancer	5/660	98/8019	0.914791	0.999997	0.836234	5579/5159/5293/1607/7454	5
hsa05223	hsa05223	Non-small cell lung cancer	3/660	66/8019	0.917417	0.999997	0.836234	5579/5293/238	3
hsa00591	hsa00591	Linoleic acid metabolism	1/660	29/8019	0.917533	0.999997	0.836234	26279	1
hsa04720	hsa04720	Long-term potentiation	3/660	67/8019	0.922306	0.999997	0.836234	5579/2911/51806	3
hsa00030	hsa00030	Pentose phosphate pathway	1/660	30/8019	0.924345	0.999997	0.836234	9104	1
hsa05224	hsa05224	Breast cancer	8/660	147/8019	0.925494	0.999997	0.836234	3479/2251/5293/7472/2255/7477/2252/7476	8
hsa04270	hsa04270	Vascular smooth muscle contraction	7/660	132/8019	0.926145	0.999997	0.836234	5579/5739/51806/797/26279/796/552	7
hsa04916	hsa04916	Melanogenesis	5/660	101/8019	0.926939	0.999997	0.836234	5579/51806/7472/7477/7476	5
hsa00052	hsa00052	Galactose metabolism	1/660	31/8019	0.930595	0.999997	0.836234	3101	1
hsa00410	hsa00410	beta-Alanine metabolism	1/660	31/8019	0.930595	0.999997	0.836234	1806	1
hsa00512	hsa00512	Mucin type O-glycan biosynthesis	1/660	31/8019	0.930595	0.999997	0.836234	117248	1
hsa04710	hsa04710	Circadian rhythm	1/660	31/8019	0.930595	0.999997	0.836234	6096	1
hsa04920	hsa04920	Adipocytokine signaling pathway	3/660	69/8019	0.931298	0.999997	0.836234	3952/948/9370	3
hsa05031	hsa05031	Amphetamine addiction	3/660	69/8019	0.931298	0.999997	0.836234	5579/51806/2892	3
hsa05211	hsa05211	Renal cell carcinoma	3/660	69/8019	0.931298	0.999997	0.836234	5293/7040/7043	3
hsa04932	hsa04932	Non-alcoholic fatty liver disease (NAFLD)	8/660	149/8019	0.93175	0.999997	0.836234	3952/5293/7040/3576/341947/56901/3569/9370	8
hsa04935	hsa04935	Growth hormone synthesis, secretion and action	6/660	119/8019	0.934457	0.999997	0.836234	3479/5579/6750/5293/6753/2688	6
hsa04622	hsa04622	RIG-I-like receptor signaling pathway	3/660	70/8019	0.935426	0.999997	0.836234	3627/3593/3576	3
hsa04215	hsa04215	Apoptosis - multiple species	1/660	32/8019	0.936329	0.999997	0.836234	4804	1
hsa04360	hsa04360	Axon guidance	10/660	181/8019	0.937135	0.999997	0.836234	90249/5293/10501/2046/8829/10154/6586/56896/223117/2051	10
hsa04152	hsa04152	AMPK signaling pathway	6/660	120/8019	0.937608	0.999997	0.836234	3479/3952/5293/8900/948/9370	6
hsa00051	hsa00051	Fructose and mannose metabolism	1/660	33/8019	0.941591	0.999997	0.836234	3101	1
hsa04530	hsa04530	Tight junction	9/660	169/8019	0.944716	0.999997	0.836234	909/9074/112714/910/911/7454/913/51208/3059	9
hsa05132	hsa05132	Salmonella infection	12/660	214/8019	0.945025	0.999997	0.836234	399/27128/5788/929/3071/7097/23643/114548/10333/3576/338382/3569	12
hsa04931	hsa04931	Insulin resistance	5/660	108/8019	0.949492	0.999997	0.836234	5579/9945/5293/948/3569	5
hsa04550	hsa04550	Signaling pathways regulating pluripotency of stem cells	7/660	142/8019	0.953901	0.999997	0.836234	3479/5293/7472/7477/3624/7476/1749	7
hsa00240	hsa00240	Pyrimidine metabolism	2/660	57/8019	0.954815	0.999997	0.836234	1806/1890	2
hsa00500	hsa00500	Starch and sucrose metabolism	1/660	36/8019	0.95491	0.999997	0.836234	3101	1
hsa05220	hsa05220	Chronic myeloid leukemia	3/660	76/8019	0.955745	0.999997	0.836234	5293/7040/7043	3
hsa05168	hsa05168	Herpes simplex virus 1 infection	31/660	491/8019	0.957593	0.999997	0.836234	3678/3127/718/3122/29992/3111/440077/5293/5452/3117/284307/3115/972/3118/6352/3593/7097/3119/3113/3109/6347/3569/3458/3123/5199/4049/8740/346171/147658/168417/90827	31
hsa05216	hsa05216	Thyroid cancer	1/660	37/8019	0.958638	0.999997	0.836234	4914	1
hsa00564	hsa00564	Glycerophospholipid metabolism	4/660	98/8019	0.965912	0.999997	0.836234	196051/26279/1607/122618	4
hsa01522	hsa01522	Endocrine resistance	4/660	98/8019	0.965912	0.999997	0.836234	4313/3479/5293/4318	4
hsa04728	hsa04728	Dopaminergic synapse	6/660	132/8019	0.966153	0.999997	0.836234	5579/54331/51806/94235/2892/2793	6
hsa04070	hsa04070	Phosphatidylinositol signaling system	4/660	99/8019	0.967886	0.999997	0.836234	5579/5293/51806/1607	4
hsa04213	hsa04213	Longevity regulating pathway - multiple species	2/660	62/8019	0.968516	0.999997	0.836234	3479/5293	2
hsa04022	hsa04022	cGMP-PKG signaling pathway	8/660	167/8019	0.970316	0.999997	0.836234	23533/51806/492/146850/4772/6547/5294/486	8
hsa04722	hsa04722	Neurotrophin signaling pathway	5/660	119/8019	0.972458	0.999997	0.836234	4914/4804/5293/51806/4145	5
hsa04919	hsa04919	Thyroid hormone signaling pathway	5/660	119/8019	0.972458	0.999997	0.836234	5579/5293/1734/1735/486	5
hsa04137	hsa04137	Mitophagy - animal	2/660	65/8019	0.974714	0.999997	0.836234	22808/338382	2
hsa04144	hsa04144	Endocytosis	13/660	249/8019	0.975532	0.999997	0.836234	30846/2350/27128/273/3577/2352/3579/11031/3559/857/1234/3560/859	13
hsa04150	hsa04150	mTOR signaling pathway	7/660	155/8019	0.975904	0.999997	0.836234	3479/5579/5293/7472/7477/7476/127124	7
hsa04934	hsa04934	Cushing syndrome	7/660	155/8019	0.975904	0.999997	0.836234	7472/4158/7477/8913/3776/7476/1584	7
hsa05160	hsa05160	Hepatitis C	7/660	155/8019	0.975904	0.999997	0.836234	9074/5293/3627/3458/3434/91543/51208	7
hsa05210	hsa05210	Colorectal cancer	3/660	86/8019	0.976905	0.999997	0.836234	5293/7040/7043	3
hsa04962	hsa04962	Vasopressin-regulated water reabsorption	1/660	44/8019	0.977399	0.999997	0.836234	361	1
hsa03050	hsa03050	Proteasome	1/660	45/8019	0.97927	0.999997	0.836234	3458	1
hsa00010	hsa00010	Glycolysis / Gluconeogenesis	2/660	68/8019	0.979725	0.999997	0.836234	3101/125	2
hsa04211	hsa04211	Longevity regulating pathway	3/660	89/8019	0.981083	0.999997	0.836234	3479/5293/9370	3
hsa00600	hsa00600	Sphingolipid metabolism	1/660	47/8019	0.982559	0.999997	0.836234	8877	1
hsa04520	hsa04520	Adherens junction	2/660	71/8019	0.983768	0.999997	0.836234	7454/6591	2
hsa05222	hsa05222	Small cell lung cancer	3/660	92/8019	0.984533	0.999997	0.836234	5743/10319/5293	3
hsa04115	hsa04115	p53 signaling pathway	2/660	72/8019	0.984932	0.999997	0.836234	3479/5054	2
hsa00230	hsa00230	Purine metabolism	5/660	130/8019	0.985399	0.999997	0.836234	5148/51816/5158/5153/270	5
hsa04912	hsa04912	GnRH signaling pathway	3/660	93/8019	0.985543	0.999997	0.836234	4313/5579/51806	3
hsa00330	hsa00330	Arginine and proline metabolism	1/660	50/8019	0.986543	0.999997	0.836234	283208	1
hsa00510	hsa00510	N-Glycan biosynthesis	1/660	50/8019	0.986543	0.999997	0.836234	7991	1
hsa05110	hsa05110	Vibrio cholerae infection	1/660	50/8019	0.986543	0.999997	0.836234	127124	1
hsa00562	hsa00562	Inositol phosphate metabolism	2/660	74/8019	0.987023	0.999997	0.836234	5293/5294	2
hsa05225	hsa05225	Hepatocellular carcinoma	7/660	168/8019	0.98785	0.999997	0.836234	5579/5293/7040/7472/7477/7043/7476	7
hsa01230	hsa01230	Biosynthesis of amino acids	2/660	75/8019	0.98796	0.999997	0.836234	10993/586	2
hsa05131	hsa05131	Shigellosis	11/660	236/8019	0.989102	0.999997	0.836234	3678/718/3101/5293/929/6352/3554/114548/3576/3059/1437	11
hsa04330	hsa04330	Notch signaling pathway	1/660	53/8019	0.989618	0.999997	0.836234	171558	1
hsa04140	hsa04140	Autophagy - animal	5/660	137/8019	0.990375	0.999997	0.836234	5293/22808/338382/116442/1514	5
hsa04914	hsa04914	Progesterone-mediated oocyte maturation	3/660	99/8019	0.990396	0.999997	0.836234	3479/5293/8900	3
hsa01212	hsa01212	Fatty acid metabolism	1/660	57/8019	0.992654	0.999997	0.836234	33	1
hsa05014	hsa05014	Amyotrophic lateral sclerosis (ALS)	1/660	57/8019	0.992654	0.999997	0.836234	2878	1
hsa05213	hsa05213	Endometrial cancer	1/660	58/8019	0.993263	0.999997	0.836234	5293	1
hsa05206	hsa05206	MicroRNAs in cancer	15/660	310/8019	0.993308	0.999997	0.836234	3678/5579/7148/23414/5159/5743/5293/1545/5328/7078/7431/3371/9839/8626/4318	15
hsa04146	hsa04146	Peroxisome	2/660	83/8019	0.993421	0.999997	0.836234	225/570	2
hsa04012	hsa04012	ErbB signaling pathway	2/660	85/8019	0.994351	0.999997	0.836234	5579/5293	2
hsa05203	hsa05203	Viral carcinogenesis	8/660	201/8019	0.99486	0.999997	0.836234	718/1232/5293/1233/8900/1959/1237/1234	8
hsa01200	hsa01200	Carbon metabolism	3/660	117/8019	0.997281	0.999997	0.836234	3101/10993/9104	3
hsa04910	hsa04910	Insulin signaling pathway	4/660	139/8019	0.997501	0.999997	0.836234	3101/5293/51806/5577	4
hsa04917	hsa04917	Prolactin signaling pathway	1/660	70/8019	0.997617	0.999997	0.836234	5293	1
hsa05010	hsa05010	Alzheimer disease	15/660	334/8019	0.997777	0.999997	0.836234	348/112714/5743/5293/51806/7472/1536/7477/10888/1435/341947/56901/50507/3569/7476	15
hsa01524	hsa01524	Platinum drug resistance	1/660	73/8019	0.998163	0.999997	0.836234	5293	1
hsa04110	hsa04110	Cell cycle	3/660	124/8019	0.998356	0.999997	0.836234	7040/8900/7043	3
hsa04922	hsa04922	Glucagon signaling pathway	2/660	106/8019	0.998889	0.999997	0.836234	51806/2642	2
hsa03018	hsa03018	RNA degradation	1/660	79/8019	0.998908	0.999997	0.836234	154197	1
hsa00190	hsa00190	Oxidative phosphorylation	3/660	133/8019	0.999146	0.999997	0.836234	341947/56901/127124	3
hsa04141	hsa04141	Protein processing in endoplasmic reticulum	4/660	166/8019	0.999611	0.999997	0.836234	7991/85479/91319/285126	4
hsa04114	hsa04114	Oocyte meiosis	2/660	128/8019	0.999806	0.999997	0.836234	3479/51806	2
hsa04217	hsa04217	Necroptosis	3/660	159/8019	0.999877	0.999997	0.836234	1536/114548/3458	3
hsa05034	hsa05034	Alcoholism	4/660	184/8019	0.999892	0.999997	0.836234	54331/51806/94235/2793	4
hsa04740	hsa04740	Olfactory transduction	18/660	448/8019	0.999909	0.999997	0.836234	51806/123041/127069/5153/6547/219432/130075/8590/138883/347168/347468/26740/390079/144124/138882/120776/283297/144125	18
hsa05012	hsa05012	Parkinson disease	2/660	142/8019	0.999937	0.999997	0.836234	341947/56901	2
hsa04120	hsa04120	Ubiquitin mediated proteolysis	1/660	136/8019	0.999992	0.999997	0.836234	148581	1
hsa05016	hsa05016	Huntington disease	6/660	271/8019	0.999995	0.999997	0.836234	112714/6507/341947/56901/2892/2878	6
hsa04714	hsa04714	Thermogenesis	4/660	231/8019	0.999997	0.999997	0.836234	1268/341947/56901/5346	4
