# Supplementary material for: CX3CR1 Acts as a Protective Biomarker in the Tumor Microenvironment of Colorectal Cancer
Source: Front Immunol. 2022 Jan 24;12:758040. doi: 10.3389/fimmu.2021.758040 (PMC8818863; doi:10.3389/fimmu.2021.758040)
Supplement: Supplementary file 7 [file Table_7.xlsx]

## Sheet: Sheet1
#node1	node2	combined_score
IFIT3	IFIT1	0.999
CCR3	CCL11	0.999
IGF1	IGFBP5	0.999
SERPINE1	PLAT	0.999
NCF2	NCF1	0.999
HLA-DRA	HLA-DRB1	0.999
C1QA	C1QB	0.999
HLA-DRA	CD74	0.999
PLAU	SERPINE1	0.999
LY86	CD180	0.999
COL1A2	COL1A1	0.999
ITGB2	ITGAL	0.999
S100A9	S100A8	0.999
ITGAL	ICAM1	0.999
CSF1	CSF1R	0.999
TNFRSF4	TNFSF4	0.999
CCL5	CCR5	0.999
CFH	C3	0.999
TIMP2	MMP2	0.999
IL2RA	IL2	0.999
C1QC	C1QB	0.999
C1R	C1S	0.998
HLA-DRB1	CD74	0.998
CYBB	NCF1	0.998
HLA-DRA	HLA-DRB5	0.998
HLA-DQB1	HLA-DQA1	0.998
CYBB	NCF2	0.998
TNFSF13B	TNFRSF17	0.998
IL21R	IL21	0.998
IL10	IL10RA	0.998
FYB	LCP2	0.997
TREM2	TYROBP	0.997
OPRL1	PNOC	0.997
CR1	C3	0.997
CSF2RA	CSF2RB	0.997
IL10	IL6	0.997
CD28	CD80	0.997
RSAD2	IFIT1	0.997
C1QA	C1QC	0.997
IFIT2	IFIT3	0.997
CD209	ICAM3	0.997
CCL4	CCR5	0.997
CCR2	CCL2	0.997
KCNIP1	KCND2	0.997
FOXP3	IL2	0.997
CCL21	CCR7	0.997
CXCR2	CXCL8	0.997
ITGAL	ICAM3	0.997
ITGAX	ITGB2	0.997
IFIT2	IFIT1	0.997
PSTPIP1	MEFV	0.996
IL10	CXCL8	0.996
HLA-DMB	HLA-DRA	0.996
COL6A1	COL6A2	0.996
COL5A2	COL1A2	0.996
ITK	LCP2	0.996
CD86	CD28	0.996
CXCL8	CXCR1	0.996
IL2RA	IL2RB	0.996
CSF2RB	CSF2	0.996
IL2	IL2RB	0.996
CSF2RA	CSF2	0.996
CCL19	CCR7	0.996
IL10	CCL2	0.995
CD300LB	TYROBP	0.995
CRLF2	IL7R	0.995
C1R	SERPING1	0.995
CCL5	CXCL10	0.995
HLA-DQB2	CD74	0.995
HLA-DPB1	HLA-DPA1	0.995
CXCR5	CXCL13	0.995
SSTR3	SST	0.995
PDE6B	PDE6G	0.995
TLR1	TLR2	0.995
HLA-DPA1	CD74	0.995
COL3A1	COL1A2	0.995
COL1A2	LUM	0.995
LY86	LY96	0.994
OSMR	OSM	0.994
CD3G	CD3E	0.994
COL5A2	COL1A1	0.994
HLA-DQB1	CD74	0.994
NTRK1	NGFR	0.994
COL3A1	COL1A1	0.994
IGF1	IGFBP6	0.994
RSAD2	IFIT2	0.994
CD300E	TYROBP	0.994
CD27	CD70	0.994
CSF2	IL2	0.994
C1S	SERPING1	0.994
COL6A1	COL1A1	0.994
TNFSF18	TNFRSF18	0.994
HLA-DQA1	CD74	0.993
RSAD2	IFIT3	0.993
MMP2	DCN	0.993
CCL19	CXCL13	0.993
COL5A2	COL3A1	0.993
FOXP3	TNFRSF18	0.993
CCL5	CCR1	0.993
CCL3L3	CCR5	0.993
CCL5	IL10	0.993
IL10	CSF2	0.993
CCL5	CXCL8	0.993
CLEC5A	TYROBP	0.993
CCL5	CCR3	0.992
IL10	CD86	0.992
CCK	GAST	0.992
ITGAM	ITGB2	0.992
COL1A2	SPARC	0.992
MMP9	TIMP2	0.992
IL10	CD80	0.992
APOC1	APOE	0.992
SERPINB4	SERPINB3	0.992
CTSL	CD74	0.991
ITGAM	ICAM1	0.991
CD14	TLR2	0.991
CCL4	CXCL10	0.991
EVC2	EVC	0.991
CCL5	CXCL9	0.991
CCL4	CXCL8	0.991
CXCL13	CCL21	0.991
COL5A1	COL6A2	0.991
COL6A1	COL3A1	0.991
IL10	CXCL10	0.991
ITGAM	C3	0.991
TYMP	DPYD	0.99
C4A	CR1	0.99
ITK	CD3E	0.99
CXCR1	CXCL6	0.99
TDRD9	MAEL	0.99
PYY	NPY2R	0.99
COL6A1	COL6A3	0.99
PPY	SST	0.99
CD79B	CD79A	0.99
ADIPOQ	FABP4	0.989
COL6A1	COL1A2	0.989
BTK	WAS	0.989
HLA-DRA	CD4	0.989
COL6A2	COL1A1	0.989
HLA-DQB1	HLA-DQA2	0.989
LY96	TLR2	0.989
CCL4	CCR1	0.989
COL6A2	COL6A3	0.989
TYROBP	TREM1	0.989
HLA-DQB2	HLA-DQA1	0.989
HLA-DQB2	HLA-DQA2	0.989
ITGB2	ICAM1	0.989
SERPINB2	PLAU	0.988
CXCL9	CXCL10	0.988
COL1A2	COL6A3	0.988
CCL5	CCR2	0.988
FAM20A	FAM20C	0.988
CXCL11	CXCL10	0.988
CSF1R	SPI1	0.988
IL6	IL13	0.988
FPR1	ANXA1	0.988
CXCL10	CCL11	0.988
COL5A1	COL6A1	0.988
PTX3	TNFAIP6	0.988
IL13	VCAM1	0.987
HLA-DRB5	CD74	0.987
CXCL8	CXCL10	0.987
ITGAM	FCGR2A	0.987
MFAP5	FBN1	0.987
ITGAM	THY1	0.987
HLA-DRB1	CD4	0.986
PTPRC	CD79A	0.986
AIM2	NLRP3	0.986
FOXP3	IFNG	0.986
PIK3R5	PIK3CG	0.986
CCL3	CCR5	0.986
SH2D1A	SLAMF1	0.986
SPARC	COL1A1	0.986
COL5A1	COL1A1	0.986
MLN	GAST	0.985
CXCL11	CCL1	0.985
COL5A1	COL1A2	0.985
TIMP2	MMP8	0.985
HLA-DMB	CD74	0.985
CCL4	CXCL9	0.985
RXFP3	INSL5	0.985
IL10	ICAM1	0.985
S100A12	S100A8	0.985
VCAN	DCN	0.985
TIMP3	MMP2	0.985
IL6	CXCL8	0.985
RXFP1	RXFP3	0.985
CCL7	CCR2	0.985
ITGAM	CD14	0.985
COL3A1	COL6A3	0.985
BGN	VCAN	0.985
FCER1A	FCER1G	0.984
IL2RA	FOXP3	0.984
HLA-DQA2	CD74	0.984
IL10	CCR5	0.984
DPYSL4	DPYSL5	0.984
CNR1	OPRL1	0.984
CCR8	CCL1	0.984
CXCL9	CCL19	0.984
FPR2	ANXA1	0.984
TYROBP	HCST	0.983
FBN1	VCAN	0.983
CXCL9	CXCL13	0.983
BTK	LCP2	0.983
IL5RA	CSF2RB	0.983
CCL4	CCL3	0.983
FCGR3B	FCGR3A	0.983
C4A	C1S	0.983
ITGB2	ITGA4	0.983
CCL4	CCR3	0.983
CXCL8	IL13	0.983
C3AR1	C3	0.983
IL10	CSF1	0.982
ELANE	CTSG	0.982
COL6A3	COL1A1	0.982
CXCR2	CXCL6	0.982
ITGAX	ICAM1	0.982
PTPRC	CD3E	0.982
CCL11	CCR5	0.982
TLR1	LY96	0.982
IL6	CCL2	0.982
PTPRC	CD4	0.982
CCL3	IL10	0.982
CCR3	CXCL11	0.982
CCL5	CXCR5	0.982
WAS	LCP2	0.982
ACKR1	CXCL8	0.981
ITGAM	CD33	0.981
CCL5	CXCL11	0.981
IL13	CCL2	0.981
HLA-DMB	HLA-DPA1	0.981
LCE3E	SPRR2B	0.981
CXCL9	CXCL11	0.981
CD2	CD28	0.98
CXCL11	CXCL6	0.98
CCL4	IL10	0.98
IL10	CCR2	0.98
CCL4L1	CCR5	0.98
CXCL8	CCL2	0.98
ITK	CD28	0.98
HLA-DRB5	HLA-DRB1	0.98
LCE3D	SPRR2G	0.98
CCL7	CCR1	0.98
CCL19	CCR1	0.98
ELANE	CAMP	0.98
HLA-DMB	HLA-DRB1	0.979
CHGB	SCG3	0.979
HCK	ITGB2	0.979
SERPINE1	TGFB1	0.979
KRT6A	KRT6B	0.979
CCR5	CCL13	0.979
ITGB2	CD14	0.979
SCG3	CHGA	0.979
CXCL9	CCR5	0.979
PIK3R5	GNG2	0.979
CCL4	CCR2	0.979
KLRD1	TYROBP	0.979
PTHLH	CALCA	0.978
CCL4L1	CXCL10	0.978
COL3A1	LUM	0.978
SIGLEC14	TYROBP	0.978
CXCR2	CXCR1	0.978
COL3A1	PCOLCE	0.978
VWF	SERPINE1	0.978
IL6	SPP1	0.978
CCR3	CXCL10	0.978
CXCL10	CCR5	0.978
EVI2B	EVI2A	0.978
TLR6	TLR2	0.978
GPC6	SDC2	0.978
C1R	C4A	0.977
CCR3	CCL13	0.977
ITK	CD4	0.977
LCE3E	SPRR2G	0.977
CCL3	CCR1	0.977
CCL4L1	CXCL13	0.977
CXCL9	CCL21	0.977
BTK	CD79B	0.977
FCGR1A	FCGR3A	0.977
C1R	C1QB	0.977
IL2RA	CSF2	0.977
ITGAM	CYBB	0.977
KRT16	KRT6B	0.977
TYROBP	LCP2	0.977
ITGB2	VCAM1	0.977
ITGB2	LILRB2	0.977
LCE3D	SPRR2B	0.977
CCR4	CCL17	0.977
FCGR1B	FCGR1A	0.976
CCR3	CCL8	0.976
BTK	CD79A	0.976
CCL4L1	CXCL8	0.976
BGN	TGFB1	0.976
ITGA4	CD28	0.976
ITGB2	CD53	0.976
COL1A2	PCOLCE	0.976
CD86	CD80	0.976
IL6	CSF1	0.976
SPP1	FAM20C	0.975
HLA-DPA1	HLA-DRB1	0.975
HCK	FCGR3A	0.975
HLA-DPB1	CD74	0.975
CCL19	CXCR5	0.975
C5AR1	C3	0.975
ABI3BP	ABI3	0.975
ANXA1	FPR3	0.975
FCER1A	MS4A2	0.975
WAS	NCKAP1L	0.975
ADIPOQ	LEP	0.975
SIRPB1	TYROBP	0.975
ITGAX	CD80	0.975
CXCL9	CXCL8	0.974
COL5A1	COL6A3	0.974
CHST1	LUM	0.974
PTGS2	PTGIS	0.974
HCK	FCGR1A	0.974
KRT6A	KRT17	0.974
CCR3	CXCL9	0.974
MLN	CCK	0.974
CD28	CD4	0.974
COL1A2	DCN	0.974
CXCL10	CCL13	0.974
CXCL10	CCL21	0.974
SPRR2B	SPRR2E	0.974
SPRR2E	SPRR2G	0.974
GRM1	SHANK1	0.973
KLRD1	KIR2DL1	0.973
IL12RB1	IL12B	0.973
CCL19	CXCL10	0.973
MMP3	DCN	0.973
ITGA4	VCAM1	0.973
IGLL5	CD79A	0.973
CCR4	CCL22	0.973
CCL4	CXCL11	0.973
CHST1	KERA	0.973
PLIN1	FABP4	0.973
PTPRC	CD79B	0.973
CD3E	CD28	0.973
C1R	C1QA	0.973
ITGB2	FCER1G	0.973
CCL4	CCR8	0.973
FPR2	CXCL8	0.972
CCR1	CCL13	0.972
COL5A2	COL5A1	0.972
CXCL10	CXCL13	0.972
CCL19	CCR5	0.972
FAM20A	AMBN	0.972
LY96	CD180	0.972
CCL5	CCL21	0.972
FCGR2B	FCER1G	0.972
SPP1	MMP3	0.972
CXCL10	CCR1	0.972
CCR1	CCL21	0.972
CCR2	CCL13	0.972
C1S	C1QB	0.972
PIK3R6	PIK3CG	0.972
CXCL13	CCR7	0.972
COL5A1	PCOLCE	0.972
FAM20C	AMBN	0.971
PYY	SST	0.971
CXCL11	CCL13	0.971
IL10	CCL22	0.971
CCL25	CCL21	0.971
MMP25	TIMP2	0.971
CCL25	CCL19	0.971
HCAR3	HCAR2	0.971
COL5A2	COL6A3	0.971
CCL5	CCR7	0.971
CXCL10	CCR2	0.971
COL6A2	COL1A2	0.971
CXCL9	CCL13	0.971
HCK	FGR	0.971
SEMA3D	NRP1	0.971
C1S	C1QA	0.971
CLEC12A	CLEC4D	0.97
IGF1	SERPINE1	0.97
KRT6A	KRT16	0.97
CXCL11	CXCL13	0.97
KRT6B	KRT14	0.97
ITGAM	SELP	0.97
ITGAM	PTPRC	0.97
ITGB2	C3AR1	0.97
C1S	C1QC	0.97
COL1A1	PCOLCE	0.97
FCGR3A	FCER1G	0.97
ITGAX	CLEC4C	0.97
COL1A1	MMP2	0.97
PTPRC	LCP2	0.969
COL5A1	COL3A1	0.969
CCL4	CCR7	0.969
ITGAM	MMP9	0.969
ITGAX	CD33	0.969
FLT3	SPI1	0.969
CXCR5	CCL21	0.969
CCL4	CXCR5	0.969
GNGT2	PDE6B	0.969
CCL19	CXCL11	0.969
HCK	FCGR2A	0.969
MMP9	TIMP3	0.969
IGF1	TGFB1	0.969
TGFB1	DCN	0.969
ITGAM	IL13	0.969
KRT6A	KRT14	0.969
MRC1	FCGR1A	0.969
COL3A1	COL6A2	0.969
ITGAM	C3AR1	0.969
IL16	CD4	0.969
IL6	APOE	0.969
CCL5	CCR4	0.968
CXCL9	CCR2	0.968
ITGB2	ICAM3	0.968
CXCL11	CXCL8	0.968
PTGDS	PTGS2	0.968
CXCL11	CCR5	0.968
COL5A2	ADAMTS2	0.968
COL5A2	COL12A1	0.968
CXCL11	CCL21	0.968
SPN	SELE	0.968
LUM	COL1A1	0.968
ADORA3	P2RY12	0.968
C1R	C1QC	0.968
CCL25	CXCL11	0.968
IL13	CCL22	0.968
CXCL10	CCR7	0.968
SPRR2F	SPRR2B	0.968
KIR3DL1	KLRD1	0.968
KLRD1	KIR2DL3	0.968
CD3E	TRAT1	0.968
KRT17	KRT6B	0.968
CCL5	CXCR2	0.968
CCR5	CCL21	0.968
C1QB	SERPING1	0.968
S1PR1	CCR7	0.967
CXCL8	CCR2	0.967
ITGAL	CD28	0.967
CXCL10	CCL1	0.967
CXCL8	CCR5	0.967
CCL4L1	CCR1	0.967
ITGAX	LILRB2	0.967
KRT17	KRT16	0.967
CCR5	CCL2	0.967
CXCL9	CCR1	0.967
MFAP5	FBLN1	0.967
VSIG4	C1QB	0.967
CD3G	ITK	0.967
SDC2	CSF2	0.967
FPR1	FPR2	0.967
CXCL9	CCR7	0.967
CCL5	CXCL13	0.967
KRT16	KRT14	0.967
ELANE	MMP8	0.967
CCR1	CCL1	0.967
COL1A2	ADAMTS2	0.966
HLA-DMB	HLA-DOA	0.966
ADAMTS2	COL1A1	0.966
CCL5	CCL1	0.966
HLA-DRA	HLA-DQB1	0.966
CCL25	CCR7	0.966
COL1A1	DCN	0.966
IL10	IL12B	0.966
ADORA3	P2RY13	0.966
LCE3E	LCE3D	0.966
IL10	IL1R1	0.966
IGLL5	IGJ	0.966
ITGAX	IL13	0.966
CHRNA4	CHRNB2	0.966
PIK3R6	PIK3R5	0.966
FCAR	FCER1G	0.966
CCL21	CCL13	0.966
VSIG4	C1QA	0.966
CCL4	CXCL13	0.965
CTSL	SERPINB13	0.965
CSF2RB	IL2RB	0.965
HCK	ITGAM	0.965
CCL5	CXCR1	0.965
NFATC1	IRF4	0.965
CLEC4E	FCER1G	0.965
CXCR2	CXCL10	0.965
VCAN	TLR2	0.965
CCL25	CXCL13	0.965
IGFBP7	IGFBP5	0.965
ITGB2	CYBB	0.965
CCL5	CXCL6	0.965
CCL5	CX3CR1	0.965
HLA-DQB1	CD4	0.965
C1QA	SERPING1	0.965
CCL19	CCR2	0.965
CCL4	CXCR2	0.964
CXCL9	CCL1	0.964
CD36	FABP4	0.964
CCR2	CCL21	0.964
CD72	CD79B	0.964
LCE3E	SPRR2E	0.964
HTR7	CALCA	0.964
MMP9	MMP8	0.964
CCR1	CCL2	0.964
ITGAL	CD80	0.964
HLA-DPA1	HLA-DQB1	0.964
HLA-DRB1	HLA-DQA1	0.964
BTK	FCER1G	0.964
CCL5	CCL25	0.964
CSF1R	TYROBP	0.964
CCR10	CCL21	0.964
CCL4L1	CCR2	0.964
HLA-DQA2	HLA-DRB1	0.963
CCL4	CXCR1	0.963
COL12A1	COL3A1	0.963
CCL25	CCR10	0.963
ALPL	IBSP	0.963
CCL4L1	CCR3	0.963
SPARC	TGFB1	0.963
ITGB2	SELP	0.963
CP	C3	0.963
S100A9	LY96	0.963
SERPINB2	PLAT	0.963
KRT17	KRT14	0.963
CCL19	CCL13	0.963
ITGAM	SPI1	0.963
CCR3	CCL19	0.963
CXCL10	CXCR1	0.963
C7	CFP	0.962
TGFB3	SERPINE1	0.962
ITGAM	FCER1G	0.962
CCL8	CCR2	0.962
CCL4L1	CXCL9	0.962
PIK3R6	GNG2	0.962
CXCL11	CCR1	0.962
COL5A2	COL6A1	0.962
IGLL5	CD79B	0.962
CLEC5A	CLEC12A	0.962
S1PR1	CD69	0.962
C3AR1	CCR1	0.961
COL5A1	ADAMTS2	0.961
CD14	LY96	0.961
CXCL8	CCR1	0.961
C4A	C1QB	0.961
MMP9	MMP1	0.961
C1QC	SERPING1	0.961
CCL25	CXCL9	0.961
CXCL13	CCL1	0.961
LAIR1	CD300A	0.961
CCR10	CCL19	0.96
PPY	NPY2R	0.96
BTK	HCK	0.96
CHST11	VCAN	0.96
MAFB	EGR2	0.96
ITGAM	LILRB2	0.96
CCL5	CXCR6	0.96
COL6A1	DCN	0.96
LCE3D	IVL	0.96
HLA-DMB	HLA-DQA1	0.96
IGF1	MMP2	0.96
COL12A1	COL1A1	0.96
IL5RA	CSF2	0.96
FCER1G	TYROBP	0.96
LILRB2	FCER1G	0.959
LCE3D	SPRR2E	0.959
SERPINB4	CTSG	0.959
HLA-DPB1	HLA-DRA	0.959
CD72	CD79A	0.959
CXCL8	CCL13	0.959
APOE	C3	0.959
IL6	CSF2	0.959
IL6	IL2	0.959
FCER1G	LCP2	0.959
CLEC12A	CD33	0.959
CCL19	CCL21	0.959
C4A	C1QC	0.959
LCP2	CD4	0.959
BTK	TYROBP	0.959
PDCD1LG2	CD274	0.959
MMP9	MMP3	0.959
HLA-DMB	HLA-DQA2	0.959
CCL11	CCR2	0.958
CXCL8	CCL1	0.958
PTGS2	CXCL8	0.958
CCL19	CCL1	0.958
CXCL8	CCR7	0.958
IL10	CCR1	0.958
VSIG4	C3	0.958
CD3E	CD86	0.958
CTSK	MMP13	0.958
CD28	IL2	0.958
CXCR6	CXCL9	0.958
IL10	FOXP3	0.958
CCR3	CXCL8	0.958
IRF4	MAF	0.958
CD3G	CD4	0.958
IL6	C3	0.958
COL3A1	ADAMTS2	0.958
CX3CR1	CXCL10	0.957
CXCL9	CXCR2	0.957
CCL25	CXCL10	0.957
FPR1	CXCR2	0.957
CCR10	CXCL13	0.957
MMP9	CTSG	0.957
CCR5	CXCL13	0.957
CCL5	CCR8	0.957
CD3E	LCP2	0.957
HLA-DRB1	CD86	0.957
CCL25	CCL13	0.957
IL10	IL2	0.957
IFIT1	IFI44L	0.957
PARVG	ARHGEF6	0.957
CCR1	CXCL13	0.957
CCL25	CCL1	0.957
FPR1	C5AR1	0.957
C3AR1	CCR5	0.957
CXCL8	CCL21	0.957
ITGAX	CD86	0.957
LILRB2	FCGR3A	0.956
CCL19	CXCL8	0.956
HLA-DRB5	HLA-DQA2	0.956
ITGB2	ITGA11	0.956
HLA-DRA	HLA-DQA2	0.956
CXCL11	CCR2	0.956
KRT16	KRT6C	0.956
FFAR3	GPRC6A	0.956
TLR1	CD14	0.956
GNGT2	PDE6G	0.956
IL18BP	IL18RAP	0.956
CCR3	CCL7	0.956
CXCL9	CXCR1	0.956
HLA-DRB5	HLA-DQA1	0.956
ITGAX	C3	0.956
IL10	CCL19	0.956
HLA-DMB	HLA-DRB5	0.956
CCL4	CX3CR1	0.956
C3	CTSG	0.956
TLR7	TLR8	0.956
PIK3CG	GNG2	0.956
CD3E	IL2RB	0.956
SLA	FGR	0.956
CCR3	CCL21	0.956
CCL21	CCL1	0.956
MMP9	TNFAIP6	0.956
KRT6C	KRT14	0.956
C5AR1	CXCL8	0.955
CD3E	CD4	0.955
CCR8	CCL19	0.955
CXCR2	CXCL13	0.955
ITGAM	CD80	0.955
SPP1	IGFBP5	0.955
CASP14	IVL	0.955
ADORA3	P2RY14	0.955
HLA-DPA1	HLA-DRA	0.955
CYBB	CD53	0.955
C4A	C1QA	0.955
FPR2	CXCR1	0.955
HLA-DRA	HLA-DQA1	0.955
BGN	TLR2	0.955
COL12A1	COL1A2	0.955
KRT7	KRT17	0.955
CD3E	IL2	0.955
LEP	RETN	0.955
CXCL11	CCR7	0.955
CXCL8	C3	0.954
HSD11B1	CYP11B1	0.954
CYBB	VCAM1	0.954
CD86	CD4	0.954
OPRL1	SST	0.954
CXCL11	CXCR1	0.954
CCR2	CCL1	0.954
CCL25	CXCL6	0.954
PTPRC	HLA-DQB2	0.954
CXCR6	CXCL10	0.954
CAV1	TGFB1	0.954
IL10	IL13	0.954
FGR	FCGR3A	0.954
SELE	ICAM1	0.954
ITGAX	ITGAM	0.954
CCL4	CCL25	0.954
CXCR2	CXCL11	0.954
SPRR2F	SPRR2G	0.954
CXCL13	CCL13	0.954
HCK	SLA	0.954
NCAN	DCN	0.953
HTR2A	GRM1	0.953
FBN1	COL3A1	0.953
FCER1A	LCP2	0.953
HLA-DQA2	CD4	0.953
HLA-DRA	CD86	0.953
ALPL	THY1	0.953
MMP1	CMA1	0.953
PTGDS	PTGIS	0.953
IL6	ICAM1	0.953
CNR1	SST	0.953
CD2	FCGR3A	0.953
CXCL6	CCL13	0.953
CXCL10	CXCR5	0.953
PTPRC	HLA-DQB1	0.953
CCR5	CCL1	0.953
GPR84	CLEC5A	0.953
ADORA3	OPRL1	0.953
MMP1	MMP3	0.953
CLEC4C	SLC2A3	0.952
KRT6A	KRT6C	0.952
HLA-DPA1	HLA-DRB5	0.952
ADORA3	CNR1	0.952
ITGAM	CD53	0.952
CCL25	CCR5	0.952
CXCL13	CXCL6	0.952
S100A8	LY96	0.952
CCR3	CCL1	0.952
CXCR1	CXCL13	0.952
LAIR1	CD33	0.952
HTR2A	CCK	0.952
CCL3L3	CCL3	0.952
CHRD	TLL1	0.952
HLA-DPA1	CD4	0.952
CCL25	CCR8	0.952
CCL4	CXCL6	0.952
CCR2	CXCL13	0.952
RSAD2	IFI44L	0.952
COL5A1	COL12A1	0.952
IGF1	VWF	0.951
HLA-DQB2	CD4	0.951
CCL25	CCR2	0.951
ITGAM	CD300A	0.951
RARRES2	CMKLR1	0.951
CCR8	CXCL10	0.951
CCL5	ANXA1	0.951
ITGAL	CD33	0.951
HLA-DPA1	HLA-DQB2	0.951
CCR8	CCL21	0.951
PTGS2	HPGDS	0.951
GAST	SST	0.951
CX3CR1	CXCL8	0.951
CXCL9	CCR8	0.951
ITGAL	CD53	0.951
CCR3	CXCL13	0.951
CCR3	CCL25	0.951
SDC2	DCN	0.951
CD3E	CD80	0.951
LAMC3	NID2	0.95
HLA-DPB1	HLA-DQA1	0.95
CXCL9	CXCR5	0.95
LILRB2	CD53	0.95
C4A	FCN1	0.95
ITGAM	CLEC12A	0.95
TLR6	TLR1	0.95
CD300A	CD53	0.95
S1PR1	PDGFRB	0.95
SPP1	CSF1	0.95
CCR5	CCR2	0.95
IL6	FOXP3	0.95
KRT6B	KRT6C	0.95
CYBB	SLC11A1	0.95
CD2	CD7	0.95
FYB	CD3E	0.95
S1PR1	CXCR5	0.95
SERPINB13	CTSK	0.95
COL5A2	COL6A2	0.95
CD3G	LCP2	0.95
COL5A2	PCOLCE	0.95
F13A1	VWF	0.95
FPR1	CXCL8	0.95
HLA-DQB2	HLA-DRA	0.95
IFIT3	IFI44L	0.95
KRT16	KRT1	0.949
NPY2R	SST	0.949
CX3CR1	CCL21	0.949
CYBB	ITGAL	0.949
CCL4	CXCR6	0.949
KRT7	KRT13	0.949
IRF4	IFIT3	0.949
CCL19	CXCR1	0.949
CXCR2	CCL19	0.949
CCL4	GPR183	0.949
ITGB2	CD300A	0.949
COL1A2	MMP2	0.949
CXCL8	CXCR5	0.949
ITGB2	CD80	0.949
COL6A3	COL8A1	0.949
IGF1	TGFB3	0.949
CCK	SST	0.949
ITGAM	CLEC4C	0.949
FPR2	ITGAM	0.949
CCR7	CCL1	0.949
IL7R	CD4	0.949
ANGPT1	MMP2	0.949
SPP1	APOE	0.949
PTX3	CFP	0.949
CD300A	FCER1G	0.949
IL6	CP	0.949
ITGAX	FCER1G	0.949
COL5A2	COL11A1	0.949
GPR183	CXCL13	0.949
CXCL9	CX3CR1	0.949
CCL4	C3AR1	0.948
GAS1	DHH	0.948
ADORA3	PNOC	0.948
CXCR2	CCL21	0.948
TLR6	CD14	0.948
SPRR2B	SPRR2G	0.948
P4HA3	COL1A1	0.948
PIK3CG	EPHA8	0.948
IVL	SPRR2E	0.948
BTK	IGLL5	0.948
CXCR1	CCL21	0.948
CCL19	CXCL6	0.948
CCL25	CXCL8	0.948
CYBB	OLR1	0.948
HCK	IGLL5	0.948
CP	APOE	0.948
CCR8	CXCL11	0.948
SPP1	ITGA5	0.948
FBLN2	MFAP5	0.948
HLA-DPB1	HLA-DMB	0.948
CCL25	CXCR5	0.947
CXCR6	CXCL11	0.947
MAF	IL13	0.947
CLEC5A	ITGAM	0.947
BTK	PIK3CD	0.947
FCGR1A	ICAM1	0.947
IVL	SPRR2B	0.947
PTGDS	HPGDS	0.947
FCER1G	CD53	0.947
DSE	DCN	0.947
ITGB2	FCGR2A	0.947
CCL25	CCR1	0.947
SDC2	HS3ST3A1	0.947
KRT6A	KRT13	0.947
KLRD1	KIR3DL2	0.947
HLA-DQB1	HLA-DRB1	0.947
HLA-DPB1	HLA-DOA	0.946
CD3E	CD1A	0.946
BGN	SDC2	0.946
KRT17	KRT1	0.946
ADIPOQ	IL6	0.946
ZFPM2	GATA5	0.946
CD3G	PTPRC	0.946
FCGR3B	CD2	0.946
FPR2	CLEC4D	0.946
LY86	CD14	0.946
TLR6	VCAN	0.946
CD3G	FCGR2A	0.946
MCEMP1	CLEC4D	0.946
HLA-DQB1	HLA-DOA	0.946
ANXA1	CXCL8	0.946
COL6A1	COL12A1	0.946
CXCL6	CCL1	0.946
PTPRC	HLA-DRB1	0.946
ITGB2	MMP9	0.946
COL15A1	COL3A1	0.946
CLEC7A	TLR2	0.946
BTK	CD72	0.946
CX3CR1	CCL19	0.946
GPC6	DCN	0.946
IL10	IFNG	0.946
MFAP5	EFEMP2	0.946
CNR1	NPY2R	0.946
CCK	FFAR3	0.946
KRT1	KRT13	0.946
CXCR6	CXCL13	0.946
CXCL11	CXCR5	0.946
HLA-DPB1	HLA-DQA2	0.945
IL13	IL12B	0.945
VEGFC	SERPINE1	0.945
TNFSF14	LTA	0.945
ITGAX	CLEC12A	0.945
COL15A1	COL1A2	0.945
HLA-DMB	HLA-DQB1	0.945
APOA4	APCS	0.945
CLEC4C	CD33	0.945
CCL8	CCR5	0.945
ANGPT1	ITGA5	0.945
HLA-DOA	CD74	0.945
VEGFC	IGF1	0.945
DPEP2	GGT5	0.945
GPR183	S1PR1	0.945
COL8A2	COL8A1	0.945
GPC6	BGN	0.945
FAM20A	SPP1	0.945
GPR176	GPR25	0.945
TGFB3	DCN	0.945
MMP1	IGF1	0.945
FYB	EVL	0.945
FCGR3A	FCGR2A	0.945
CCK	NPFFR2	0.945
IL6	PTGS2	0.945
RAB44	RAB42	0.945
BGN	NCAN	0.945
CXCR6	CCL19	0.945
COL12A1	COL6A2	0.945
COL11A1	COL1A2	0.945
SPARC	MMP2	0.945
GPC6	VCAN	0.945
ITGA11	COL1A1	0.945
LCE3E	IVL	0.944
IL2RA	CD3E	0.944
CAV1	PLIN1	0.944
LILRB2	CYBB	0.944
ITGB2	C3	0.944
ITGA4	CD80	0.944
SPRR2F	LCE3D	0.944
CYSLTR1	CYSLTR2	0.944
CXCR6	CCL25	0.944
RHOH	TAGAP	0.944
ADAMTS2	CFP	0.944
GPR84	MCEMP1	0.944
IL7R	IL2	0.944
HLA-DRB1	HLA-DOA	0.944
C4A	APOE	0.944
KRT7	KRT14	0.944
CYBB	C3AR1	0.944
CX3CR1	CXCL11	0.944
C4A	IL6	0.944
ELANE	RETN	0.944
IL6	TLR2	0.944
CD3G	TRAT1	0.943
ITGAX	CYBB	0.943
COL15A1	COL6A3	0.943
LILRB2	CD300A	0.943
PTPRC	HLA-DRA	0.943
ELANE	C3	0.943
MFAP4	FBLN1	0.943
IL6	LEP	0.943
HLA-DRB1	CD80	0.943
ITGAM	CLEC4D	0.943
SPP1	AMBN	0.943
VCAM1	NCF1	0.943
CD1C	CD3E	0.943
GLI3	EVC	0.943
FCER1G	SLC11A1	0.943
CHI3L1	RETN	0.943
ELANE	MMP1	0.943
CCL4	HCK	0.943
FCGR3B	VNN2	0.943
CHGB	CHGA	0.943
ALOX15B	PTGS2	0.942
CLEC5A	FCER1G	0.942
BGN	TGFB3	0.942
CASR	GAST	0.942
GPR183	CCR7	0.942
CXCL9	CCR10	0.942
HCK	IL6	0.942
ITGB2	CD28	0.942
CCL19	S1PR1	0.942
CD3G	CD28	0.942
CLEC5A	CLEC4D	0.942
CCR1	CXCL6	0.942
SPP1	VCAN	0.942
GPC6	NCAN	0.942
SDC2	TGFB1	0.942
FCGR1A	SPI1	0.942
CLEC4D	FCER1G	0.942
CD48	CD2	0.942
S1PR1	CCL21	0.942
CCL5	C5AR1	0.942
CCL4	CCR4	0.942
CXCR2	CCL1	0.942
COL12A1	COL6A3	0.942
CCR8	CCL13	0.942
CD36	CD14	0.942
CXCL8	CXCL6	0.942
CD274	CD80	0.942
PLAU	MMP25	0.942
PECAM1	PTPRC	0.941
CYBB	FCER1G	0.941
GNG8	CXCR5	0.941
SPRR2F	LCE3E	0.941
CCR8	CXCL13	0.941
CCR2	CXCL6	0.941
PDPN	LCP2	0.941
LAIR1	FCER1G	0.941
IGF1	DCN	0.941
CCL25	CX3CR1	0.941
CNR1	PYY	0.941
IGF1	SPARC	0.941
VWF	SPARC	0.941
CLEC4C	FCER1G	0.941
LUM	DCN	0.941
ITGAM	MMP2	0.941
S1PR1	CXCL13	0.941
CCL4L1	CCR10	0.941
CXCR6	CCL21	0.941
CYSLTR1	PTGER1	0.941
MYBPC3	TNNT3	0.941
CLEC6A	FCER1G	0.941
CXCL10	CCL2	0.941
FGR	DOCK2	0.941
LOX	PCOLCE	0.941
CCL4	C5AR1	0.94
CSF2	IL2RB	0.94
VEGFC	VWF	0.94
CCL21	CXCL6	0.94
PTGFR	PTGER1	0.94
C4A	CP	0.94
CNR1	PNOC	0.94
VCAM1	CCL2	0.94
CD3G	IL2RB	0.94
NFATC1	MAF	0.94
CCK	GRM1	0.94
IL6	VCAN	0.94
DSE	BGN	0.94
KRT24	KRT1	0.94
SRGN	SERPINE1	0.94
CCK	MCHR1	0.94
HLA-DQA1	ICAM1	0.94
VCAM1	ICAM1	0.94
KRT78	KRT16	0.94
COL11A1	LUM	0.94
CD80	CD4	0.94
CCL25	CXCR1	0.94
CCR10	CXCL10	0.94
CX3CR1	CCL1	0.94
ITGAX	SLC11A1	0.94
APOA4	APOE	0.94
CXCR6	CXCL8	0.94
CD3G	IL2	0.939
IL6	IFNG	0.939
ITGAX	LAIR1	0.939
IL10	TLR2	0.939
CCL5	CCR10	0.939
COL15A1	COL5A1	0.939
SPRR2F	SPRR2E	0.939
ITGA4	ITGAL	0.939
WNT2	SFRP1	0.939
TNFSF14	TNFSF13B	0.939
C3AR1	CD53	0.939
FCGR2B	CD79A	0.939
CX3CR1	CXCL13	0.939
CD36	TLR6	0.939
COL15A1	COL1A1	0.939
RXFP3	SST	0.939
CHST11	NCAN	0.939
CASR	CCK	0.939
KRT17	KRT6C	0.939
LOXL1	PCOLCE	0.939
CSF2RA	IL2RA	0.939
KRT7	KRT16	0.939
BTK	FGR	0.939
CXCR6	S1PR1	0.939
PSG1	TGFB1	0.939
CD274	CD3E	0.939
CCL4	FGR	0.939
CD79B	FCGR2B	0.939
NTM	THY1	0.939
COL11A1	COL6A1	0.939
HLA-DRA	RGS1	0.939
ADIPOQ	RETN	0.939
MMRN1	VWF	0.939
GPR84	CD36	0.939
MMP9	PTX3	0.939
COL8A2	COL5A1	0.939
CSF1	APOE	0.939
RGS1	HLA-DRB1	0.939
SDC2	VCAN	0.939
ADORA3	CXCL8	0.939
COL11A1	COL12A1	0.939
CCL4L1	CXCR5	0.938
HLA-DQB2	HLA-DOA	0.938
CASR	PYY	0.938
CCL8	CCR1	0.938
C4A	C3	0.938
PYY	INSL5	0.938
HLA-DPA1	HLA-DQA2	0.938
LILRB2	SIGLEC14	0.938
CNR1	MCHR1	0.938
CCR10	CCR7	0.938
CCR7	CCL13	0.938
CTSK	CD74	0.938
FCGR2B	MS4A2	0.938
CCL4L1	CCR4	0.938
HCK	DOCK2	0.938
ADORA3	C3AR1	0.938
CXCR1	CCL1	0.938
KRT78	KRT14	0.938
CCL25	CXCR2	0.938
IFNG	IL2	0.938
ITGAX	CD53	0.938
FPR1	CXCR1	0.938
MSR1	APOE	0.938
GPR84	C3AR1	0.937
CXCR2	CCL13	0.937
FPR2	CXCR2	0.937
HCK	CXCL8	0.937
CCR8	CXCL8	0.937
FCER1G	MS4A2	0.937
CSF2RA	IL2RB	0.937
CXCL8	C3AR1	0.937
COL6A1	COL8A1	0.937
GPR183	CCL19	0.937
CHST2	LUM	0.937
CCL4L1	CXCR1	0.937
CCL3L3	IL10	0.937
FBLN2	MFAP4	0.937
HAVCR2	LAG3	0.937
CCL4	CCR10	0.937
CCR10	CXCL11	0.937
SPN	SIGLEC1	0.937
CCR4	CXCL8	0.937
COL11A1	ADAMTS2	0.937
ANXA1	CCR10	0.937
PTPRC	HLA-DQA1	0.937
SERPINB3	CTSG	0.937
CCL4L1	CXCL11	0.937
CXCR5	CCL1	0.937
FAM20C	IGFBP5	0.937
FGR	CXCR1	0.937
MMP9	CAMP	0.937
HLA-DPA1	HLA-DQA1	0.936
COL1A2	COL8A1	0.936
CD36	OLR1	0.936
GNGT2	PIK3R5	0.936
CHST11	DCN	0.936
SPOCK3	MMP2	0.936
CCL4	FPR1	0.936
FCGR1A	FCGR2A	0.936
P2RY13	P2RY12	0.936
HCAR2	PYY	0.936
FPR3	CCR5	0.936
SST	MCHR1	0.936
TNC	NCAN	0.936
IL13	CCL11	0.936
OSCAR	MMP9	0.936
MMP1	CTSG	0.936
CLEC12A	MCEMP1	0.936
ITGAM	FCAR	0.936
CCL4L1	CXCR2	0.936
FPR2	CYBB	0.936
TEX101	VNN2	0.936
CACNG7	CACNG3	0.936
HCK	CXCR1	0.936
IGLL5	FCGR2B	0.936
IL13	IL2	0.936
COL11A1	COL1A1	0.935
CD1B	CD3E	0.935
COL11A1	COL3A1	0.935
CD300A	CLEC12A	0.935
CFP	C3	0.935
KRT1	KRT14	0.935
FGR	FCGR1A	0.935
GPR84	ITGAM	0.935
SERPING1	VWF	0.935
S1PR1	CCR5	0.935
HLA-DRB1	CD28	0.935
CCL4L1	CCR8	0.935
CCL5	FPR2	0.935
FPR3	CXCL8	0.935
COL15A1	COL5A2	0.935
IL6	FAM20C	0.935
GBP5	FCGR1A	0.935
C4A	TNC	0.935
C3AR1	CLEC4D	0.935
SDC2	MMP2	0.935
NTRK1	MATK	0.935
CD3G	IL2RA	0.935
IGLL5	ITK	0.935
CLEC12A	FCER1G	0.935
PTX3	CHI3L1	0.935
CLEC5A	MCEMP1	0.935
FCGR3B	CD52	0.935
EFEMP1	FBLN1	0.935
CCL5	C3AR1	0.935
GRM1	MCHR1	0.935
CYBB	CD300A	0.935
PTGER1	CYSLTR2	0.935
ADORA3	CCR5	0.935
VWF	TGFB1	0.935
IL5RA	IL2RA	0.935
COL11A1	COL10A1	0.935
PSG9	TGFB1	0.935
IL31RA	OSMR	0.934
MNDA	RETN	0.934
CX3CR1	P2RY12	0.934
CCR10	CCL1	0.934
CLEC4D	SLC11A1	0.934
LOXL1	LOX	0.934
CCL5	C3	0.934
CCL5	IL6	0.934
BGN	CHST11	0.934
COL15A1	COL6A1	0.934
CCL4L1	CCR7	0.934
COL15A1	COL6A2	0.934
PDCD1LG2	CD4	0.934
COL15A1	COL12A1	0.934
CXCL9	FPR3	0.934
PTAFR	ICAM1	0.934
ITGAX	CLEC4D	0.934
CXCR1	CCL13	0.934
SPARC	SERPINE1	0.934
KRT81	KRT16	0.934
PNOC	SST	0.934
FPR2	CLEC12A	0.934
IL6	IGFBP7	0.934
FGR	FCGR2A	0.934
NFATC1	IL2	0.934
IGLL5	FCGR3A	0.934
CLEC5A	ITGB2	0.934
HLA-DPB1	HLA-DRB1	0.934
HRH3	SST	0.934
CD3G	HLA-DRA	0.934
SSTR3	PPY	0.934
HLA-DRA	CD3E	0.934
ITGAX	CD300A	0.933
CASR	FFAR3	0.933
BGN	DCN	0.933
CNR1	HRH3	0.933
PTPRC	HLA-DRB5	0.933
HLA-DPA1	LCP2	0.933
HLA-DRA	LCP2	0.933
ADORA3	FPR3	0.933
HLA-DRA	CD80	0.933
CCR1	CCR2	0.933
CCR1	CCR5	0.933
FPR2	SLC11A1	0.933
COL5A2	COL8A1	0.933
CALCA	PTGIR	0.933
IL5RA	IL2RB	0.933
MFAP5	LOX	0.933
CLEC5A	C3AR1	0.933
ITGB2	CLEC12A	0.933
CXCR6	CCL1	0.933
ITGA11	COL1A2	0.933
MMP9	CXCL8	0.933
NCF1	NOX4	0.933
CX3CR1	CCR2	0.933
CCR1	CXCR1	0.933
CAMP	MMP8	0.933
COL8A1	COL1A1	0.933
KRT81	KRT17	0.933
COL5A1	COL8A1	0.933
CX3CR1	P2RY13	0.933
ITGAM	ITGAL	0.933
KRT34	KRT81	0.933
CASR	CCR5	0.933
GBP5	FCGR1B	0.933
FPR3	C3AR1	0.933
KRT6C	KRT13	0.933
C3AR1	CCR2	0.933
HLA-DRB5	HLA-DOA	0.933
CXCL10	CXCL6	0.933
VEGFC	TGFB1	0.933
FPR2	MCEMP1	0.933
PTAFR	PLAU	0.933
ARHGAP25	RHOH	0.933
C1QA	TYROBP	0.932
ITK	CD86	0.932
LILRB2	SLC11A1	0.932
COL11A1	COL6A3	0.932
GIMAP5	GIMAP4	0.932
GPC6	HS3ST3A1	0.932
CCR10	CXCL8	0.932
ITGAM	MCEMP1	0.932
FPR2	ITGAX	0.932
IRF4	FCGR1A	0.932
CX3CR1	CCL13	0.932
SELE	VCAM1	0.932
FBN1	ITGA5	0.932
CYBB	CLEC12A	0.932
CLEC5A	CYBB	0.932
COL5A2	LUM	0.932
GPR183	CCR5	0.932
ITGAM	PTAFR	0.932
RAB31	RAB34	0.932
CCL4	CCL5	0.932
NFATC1	IL13	0.932
FPR3	CCR1	0.932
GLI3	EVC2	0.932
FCER1A	SPHK1	0.932
PTX3	RETN	0.932
CCL4	FPR2	0.932
ITGAX	CLEC5A	0.932
RAB7B	RAB31	0.932
CXCL10	C3AR1	0.932
CXCR6	CXCL6	0.932
HLA-DQB2	HLA-DRB1	0.932
CXCL9	C3AR1	0.932
CCL5	FPR1	0.931
RAB44	CLEC12A	0.931
ITGAX	FCAR	0.931
P2RY13	P2RY14	0.931
IL10	PTAFR	0.931
FGF7	FGFBP2	0.931
HRH3	MCHR1	0.931
KRT17	KRT78	0.931
FPR2	CLEC5A	0.931
HTR7	PTGIR	0.931
CCR3	CXCL6	0.931
S100A9	S100A12	0.931
HLA-DRB1	LCP2	0.931
LILRB2	MCEMP1	0.931
KRT81	KRT14	0.931
CLEC5A	SIGLEC14	0.931
IL5RA	CSF2RA	0.931
BTK	ITK	0.931
CD3G	FYB	0.931
KRT6B	KRT13	0.931
CXCL10	C3	0.931
ITGAM	SLC11A1	0.931
GRM1	AVPR1A	0.931
CHIT1	RETN	0.931
COL3A1	COL8A1	0.931
P4HA3	COL3A1	0.931
SSTR3	PNOC	0.931
KRT34	KRT1	0.931
BTK	FCER1A	0.931
COL10A1	COL1A1	0.931
C5AR1	CCR1	0.931
C10orf10	CRNN	0.931
HLA-DQB2	HLA-DRB5	0.931
P2RY13	CXCR1	0.931
FYB	CD4	0.931
IVL	SPRR2G	0.931
MFAP4	MFAP5	0.931
CD300A	CLEC4D	0.931
LAIR1	FCAR	0.93
IL6	IGFBP5	0.93
GRIA3	CACNG3	0.93
HLA-DRB5	HLA-DQB1	0.93
FPR2	GPR84	0.93
CLEC12A	CD53	0.93
LILRB2	CLEC12A	0.93
C5AR1	CCR5	0.93
SIRPG	TYROBP	0.93
CLEC5A	LILRB2	0.93
LILRB2	CLEC4D	0.93
CSF2RB	IL2RA	0.93
RAB7B	RAB34	0.93
CCK	GPRC6A	0.93
CD36	TLR2	0.93
GBP1	ICAM1	0.93
RAB44	MCEMP1	0.93
GPR84	LILRB2	0.93
FBN1	SDC2	0.93
GAST	GPRC6A	0.93
SELP	VWF	0.93
GFRA2	DOK2	0.93
MMP9	CHIT1	0.93
FOXP3	TBX21	0.93
FPR1	P2RY13	0.93
SPP1	C3	0.93
COL11A1	COL6A2	0.93
CD3G	HLA-DQB2	0.93
CCR3	CXCR1	0.93
COL10A1	COL1A2	0.929
GNGT2	GNG8	0.929
HLA-DRA	CD274	0.929
ITGAX	OLR1	0.929
PTPRC	HLA-DPB1	0.929
CXCR5	CXCL6	0.929
STAB1	SPARC	0.929
CCL5	CCL13	0.929
LAIR1	ITGAL	0.929
KRT24	KRT6C	0.929
CCR5	CXCL6	0.929
ICAM1	CCL2	0.929
SDC2	HS3ST2	0.929
UTS2B	PROK2	0.929
HLA-DQB2	CD274	0.929
GPR183	CCL21	0.929
PLAU	ITGA5	0.929
ITK	CD80	0.929
PIK3CG	PDGFRB	0.929
ITGAX	PTPRC	0.929
CYBB	CD33	0.929
KRT34	KRT84	0.929
IGLL5	FGR	0.929
CX3CR1	C3	0.929
RAB34	RAB33A	0.929
RAB39B	RAB33A	0.928
FCGR3B	FCER1G	0.928
DSE	VCAN	0.928
ELANE	TIMP2	0.928
CCL4L1	CX3CR1	0.928
LUM	TGFB1	0.928
RAB44	RAB33A	0.928
FBN1	APOE	0.928
GPR84	CLEC4D	0.928
IGLL5	C1QA	0.928
FPR2	C5AR1	0.928
CXCR1	CCR2	0.928
LILRB2	LAIR1	0.928
C5AR1	CXCL10	0.928
FPR1	IL10	0.928
ITGB2	MCEMP1	0.928
GPR183	CXCL10	0.928
FGF10	FGFBP2	0.928
P2RY13	C3AR1	0.928
LILRB2	PTAFR	0.928
CD3G	IL7R	0.928
GPR65	P2RY10	0.928
PLAU	PDGFRB	0.928
ACP5	CTSK	0.928
RAB34	RAB39B	0.928
CASP14	SPRR2E	0.928
ITGAX	PTAFR	0.928
CXCL8	ICAM1	0.928
PYY	MCHR1	0.928
CD274	CD4	0.928
COL15A1	MMP3	0.928
IL5RA	IL2	0.928
CASR	SST	0.928
DSEL	DCN	0.928
CCR4	CXCL10	0.928
CYBB	MCEMP1	0.928
CD53	CD33	0.928
COL11A1	COL8A1	0.927
HCLS1	FCER1G	0.927
TRAT1	CD4	0.927
FPR2	LILRB2	0.927
IGFBP7	VCAN	0.927
TEX101	LYPD2	0.927
CXCR6	CCR5	0.927
ANXA1	C3	0.927
GPR84	ITGB2	0.927
CLEC12A	C3AR1	0.927
CCL4L1	CXCL6	0.927
CYBB	PTAFR	0.927
MNDA	CTSG	0.927
PTGFR	AVPR1A	0.927
IGF1	CILP	0.927
ITGB2	ITGA5	0.927
TGFB3	SPARC	0.927
HLA-DQA1	CD4	0.927
MCEMP1	FCER1G	0.927
SERPING1	F13A1	0.927
CXCR6	CCL13	0.927
GPR176	GNGT2	0.927
CCL4	HCAR3	0.927
FPR2	CCR1	0.927
CCL4	ADORA3	0.927
COL12A1	COL8A1	0.927
COL8A2	COL6A3	0.927
KRT78	KRT24	0.927
FPR1	CCR1	0.927
COL8A2	COL3A1	0.927
HLA-DMB	HLA-DQB2	0.927
CCL25	S1PR1	0.926
CLEC4C	LILRB2	0.926
IGLL5	FCER1A	0.926
CSF1	C3	0.926
GPR84	CD300A	0.926
ITGAM	PLAU	0.926
LILRB2	TYROBP	0.926
CD300A	CD33	0.926
MMP8	RETN	0.926
F13A1	SERPINE1	0.926
CX3CR1	CXCL6	0.926
CD3G	IGLL5	0.926
ADORA3	CX3CR1	0.926
VCAN	NCAN	0.926
RETN	CTSG	0.926
RAB44	MS4A3	0.926
COL8A2	COL11A1	0.926
VWF	TGFB3	0.926
CXCL8	SST	0.926
FCGR1A	NCR1	0.926
CAMP	RETN	0.926
MMRN1	F13A1	0.926
KLRD1	LCP2	0.926
CD300A	MCEMP1	0.926
MMRN1	SRGN	0.926
PTPRC	THY1	0.926
KRT6A	KRT78	0.926
SPP1	FBN1	0.926
GPR84	FCER1G	0.926
ADORA3	CCR1	0.926
PECAM1	SPHK1	0.926
FPR1	ADORA3	0.926
IL13	FCER2	0.926
CXCR5	CCR7	0.926
FPR2	PTAFR	0.926
FOXP3	CD28	0.926
ITGAX	CD28	0.926
HLA-DPB1	HLA-DQB1	0.926
OSCAR	RETN	0.926
HRH4	MCHR1	0.926
FPR2	PLAU	0.926
ITGB2	SLC11A1	0.926
FPR1	C3	0.926
TYROBP	SPI1	0.926
CX3CR1	CCL2	0.926
KRT34	KRT7	0.926
CCR4	CCR5	0.926
FPR3	CCL19	0.926
C5AR1	CCR2	0.926
P2RY12	S1PR1	0.926
FCGR1A	VCAM1	0.926
CLEC5A	CD53	0.926
CNR1	CXCL8	0.926
FPR3	CCL13	0.926
MMP12	COL12A1	0.925
NFAM1	C3AR1	0.925
ITGAL	C3AR1	0.925
KRT84	KRT14	0.925
SPP1	CP	0.925
KRT34	KRT6C	0.925
SPP1	IBSP	0.925
PDCD1LG2	CD3E	0.925
BGN	LY96	0.925
HLA-DRA	ICAM1	0.925
SPP1	IGFBP7	0.925
HK3	GFPT2	0.925
IL10	TNFSF4	0.925
CCR4	CCR2	0.925
CCL4	HCAR2	0.925
HLA-DQA1	VCAM1	0.925
FPR1	C3AR1	0.925
HCAR2	CXCR1	0.925
HLA-DRA	FCGR1A	0.925
LTA	TNFSF13B	0.925
C5AR1	C3AR1	0.925
CCR2	C3	0.925
COL8A2	COL1A1	0.925
HLA-DRA	CD28	0.925
CYP1B1	IDO1	0.925
COL3A1	DCN	0.925
CCR5	CCR7	0.925
CCL4	FPR3	0.925
CD52	VNN2	0.925
IRF4	SPI1	0.925
CD3G	HLA-DQB1	0.925
CD3G	HLA-DRB1	0.925
CCL4L1	NPY2R	0.925
PTPRC	HLA-DPA1	0.925
ITGAM	OLR1	0.925
BGN	DSEL	0.925
CCR2	SST	0.925
RAB7B	RAB42	0.925
KRT34	KRT78	0.925
KLRD1	KLRC4	0.925
FBLN2	FBLN1	0.925
HCAR3	CXCR1	0.925
CD3G	HLA-DPA1	0.925
IL6	OSM	0.925
CASR	CNR1	0.925
COL5A2	COL10A1	0.925
IL2RA	DOK2	0.925
KRT16	KRT84	0.925
GPR84	CLEC12A	0.925
P4HA3	COL6A3	0.925
IGLL5	FCGR2A	0.925
CSF2RA	IL2	0.925
SPRR2F	IVL	0.925
FCAR	CD33	0.925
CX3CR1	S1PR1	0.925
CCL4	CCL19	0.925
P4HA3	COL5A1	0.925
KRT17	KRT84	0.925
HPGDS	PTGIS	0.925
RAB42	RAB33A	0.925
HRH3	C3AR1	0.924
FPR2	CCR5	0.924
LILRB2	FCGR2B	0.924
GBP1	VCAM1	0.924
FPR2	C3	0.924
ELANE	CHI3L1	0.924
FAM20C	C3	0.924
SERPING1	SERPINE1	0.924
CCR4	CCL21	0.924
KRT78	KRT13	0.924
C5AR1	CXCR2	0.924
COL8A2	COL1A2	0.924
FAM20C	VCAN	0.924
KRT81	KRT24	0.924
CCR8	CXCL6	0.924
KRT34	KRT6B	0.924
PIK3CG	FCER1G	0.924
NCKAP1L	FCGR2A	0.924
CHST2	CHST11	0.924
FBLN2	EFEMP2	0.924
CNR1	P2RY12	0.924
SSTR3	MCHR1	0.924
IGLL5	FCER1G	0.924
RAB34	RAB42	0.924
C5AR1	CXCR1	0.924
FOLR3	OSCAR	0.924
COL8A2	COL5A2	0.924
NFATC1	CTSK	0.924
HLA-DRA	GBP1	0.924
LAIR1	CD53	0.924
PTPRC	SPI1	0.924
SDC2	NCAN	0.924
PTAFR	FCER1G	0.924
FPR2	CXCL10	0.924
CD3G	HLA-DPB1	0.924
KRT78	KRT6C	0.924
ITGB2	PTAFR	0.924
F13A1	SRGN	0.924
CXCR1	CCR5	0.924
CCR4	CCL19	0.924
KRT34	KRT6A	0.924
ARHGAP9	RHOH	0.924
ELANE	MNDA	0.924
GPR183	ADORA3	0.924
CCL5	P2RY12	0.924
TLR1	VCAN	0.924
CLEC5A	CD300A	0.924
TLR7	CTSK	0.924
FPR2	CCR2	0.923
COL10A1	COL3A1	0.923
FPR2	HCAR3	0.923
CLEC6A	CLEC4E	0.923
CD274	HLA-DRB1	0.923
MMP2	MMP11	0.923
MMP3	MMP2	0.923
NCF2	VCAM1	0.923
RHOH	FGD2	0.923
APLNR	ADORA3	0.923
VCAN	APOE	0.923
PTAFR	VCAM1	0.923
FPR1	CCR5	0.923
CLEC5A	OLR1	0.923
CASR	C3	0.923
CD3G	HLA-DQA2	0.923
PYY	OPRL1	0.923
ITGA4	SPP1	0.923
CX3CR1	CCR1	0.923
S1PR1	PNOC	0.923
FCER1A	FCGR2B	0.923
HRH2	CALCA	0.923
KRT24	KRT6B	0.923
CCL3	CXCR2	0.923
CCR10	CCL13	0.923
ADAMTS12	ADAMTS2	0.923
HLA-DRB1	ICAM1	0.923
KRT84	KRT31	0.923
COL1A1	TLL1	0.923
RAB7B	RAB33A	0.923
IL6	TNC	0.923
IL6	MMP9	0.923
CXCL8	S1PR1	0.923
OPRL1	CXCL8	0.923
CTSL	HLA-DQA1	0.923
KRT6A	KRT24	0.923
WNT7B	WNT7A	0.923
TREM2	LCP2	0.923
IL6	FBN1	0.923
FGR	CXCL8	0.923
CAMP	PTX3	0.923
BTK	TREM2	0.923
IVL	TGM5	0.923
HLA-DRB5	ICAM1	0.923
CCL7	CCR5	0.923
TLR7	CTSL	0.923
P4HA3	COL1A2	0.923
CNR1	CCR5	0.923
GNGT2	CCR5	0.923
CD3E	HLA-DRB1	0.923
ITGAM	LAIR1	0.923
ADCYAP1R1	PTGIR	0.922
CCL5	OPRL1	0.922
CCR5	SST	0.922
CCL4	C3	0.922
HCAR2	CXCL8	0.922
PTPRC	ITGAL	0.922
FCAR	SLC11A1	0.922
MMP1	MMP2	0.922
IFIT2	IFI44L	0.922
HRH3	NPY2R	0.922
CCR8	S1PR1	0.922
ADCYAP1R1	CALCA	0.922
C3AR1	CD33	0.922
CCL5	S1PR1	0.922
CXCL9	C3	0.922
GNGT2	CCR1	0.922
ELANE	CFP	0.922
IRF4	HLA-DQA1	0.922
FYB	HLA-DRA	0.922
RAB7B	RAB39B	0.922
RHOH	ARHGAP15	0.922
P2RY13	CCR2	0.922
GPR183	C3AR1	0.922
HLA-DRA	IRF4	0.922
CX3CR1	CXCR1	0.922
HLA-DPA1	CD3E	0.922
FPR1	CCL19	0.922
HLA-DQB1	ICAM1	0.922
CD36	CYBB	0.922
F13A1	TGFB3	0.922
FCGR1A	HLA-DRB1	0.922
CXCL10	S1PR1	0.922
CCL4	NPY2R	0.922
GNGT2	FPR3	0.922
P2RY13	CCR1	0.922
CD274	HLA-DQB1	0.922
IL6	LGALS1	0.922
FBLN2	EFEMP1	0.922
COL15A1	COL11A1	0.922
CSF1	VCAN	0.922
RXFP1	GNG2	0.922
IRF4	IFIT2	0.921
VCAN	IGFBP5	0.921
LUM	TGFB3	0.921
GPR68	CASR	0.921
P2RY13	CCR5	0.921
CD3G	CD86	0.921
CHI3L1	MMP8	0.921
APLNR	CCR3	0.921
HLA-DQB1	CD3E	0.921
ADCYAP1R1	HRH2	0.921
FPR2	P2RY13	0.921
ADORA3	C5AR1	0.921
GPR176	GPR84	0.921
CD274	HLA-DQA1	0.921
P2RY12	CXCL8	0.921
CD3G	SLA2	0.921
CYBB	PLAU	0.921
APBB1IP	VWF	0.921
ITGAM	SIGLEC14	0.921
GPR84	GPR25	0.921
ITGAL	FCAR	0.921
PIK3CD	IL2	0.921
GPR25	GPR15	0.921
LILRB2	FCGR1A	0.921
ELANE	SERPINB3	0.921
P4HA3	COL12A1	0.921
NCR1	FCER1G	0.921
CCR5	CD4	0.921
CASR	CCR2	0.921
ITK	MS4A2	0.921
IL6	IL2RA	0.921
ELANE	PTX3	0.921
COL23A1	COL8A1	0.921
SPHK1	PDGFRB	0.921
SPP1	SDC2	0.921
IRF4	ICAM1	0.921
HLA-DPB1	VCAM1	0.921
IRF4	GBP1	0.921
CD3G	CD274	0.921
C4A	CSF1	0.921
CNR1	CCR2	0.921
THBS2	ADAMTS2	0.921
ITGB2	LAIR1	0.921
FBN1	COL1A2	0.921
ITGB2	CD33	0.921
CCR4	CXCL11	0.921
LOX	TLL1	0.921
FPR2	FCER1G	0.921
SUCNR1	P2RY13	0.921
ITGA4	THBS2	0.921
MCEMP1	C3AR1	0.921
ITGB2	MMP25	0.921
FPR2	OLR1	0.921
CYBB	CLEC4D	0.921
FPR2	FCAR	0.921
GPR176	GPR15	0.921
CD3G	HLA-DQA1	0.921
PTX3	MMP8	0.921
FPR3	CCL21	0.921
ITGA4	ITGA11	0.92
COL8A2	COL12A1	0.92
COL8A2	COL6A2	0.92
COL8A2	COL23A1	0.92
MFAP5	LOXL1	0.92
PTAFR	GPR65	0.92
SUCNR1	C3AR1	0.92
FPR2	ITGB2	0.92
CXCL11	IFNG	0.92
LEP	IGF1	0.92
GBP4	HLA-DQA1	0.92
ITGAM	CD86	0.92
KRT16	KRT13	0.92
RSAD2	IRF4	0.92
IRF4	HLA-DQA2	0.92
LSP1	CD209	0.92
CXCR5	CCL13	0.92
CHGB	FAM20C	0.92
COL1A2	TLL1	0.92
FBLN1	EFEMP2	0.92
RXFP1	PTGIR	0.92
HLA-DQB1	VCAM1	0.92
ADORA3	SUCNR1	0.92
NCF2	NOX4	0.92
GIMAP8	GIMAP4	0.92
FOLR3	RETN	0.92
EVL	LCP2	0.92
HCAR3	SUCNR1	0.92
PTAFR	FCAR	0.92
CCL4L1	CCL25	0.92
ITGAM	CD36	0.92
COL15A1	COL8A1	0.92
HLA-DRB5	VCAM1	0.92
VEGFC	SPARC	0.92
GNGT2	GPR65	0.92
RHOH	ARHGEF6	0.92
CLEC12A	OLR1	0.92
FPR3	GNG8	0.92
HCAR3	CCR1	0.92
GPR84	CYBB	0.92
ITGAX	SLC2A3	0.92
PIK3R6	FCER1G	0.92
IRF4	IFIT1	0.92
APOBEC3H	APOBEC3A	0.92
CCL5	ADORA3	0.92
GPR183	CXCR5	0.92
ELANE	PRG3	0.92
CXCL8	TLR2	0.92
C3AR1	CXCR1	0.92
ITGAM	CD28	0.92
PPY	PYY	0.92
SSTR3	CASR	0.92
ITGA5	COMP	0.92
NCR3	NCR1	0.92
APLNR	CCR8	0.92
DIO2	DIO3	0.92
C3	RETN	0.92
APLNR	CCL21	0.92
CCL19	C3AR1	0.92
IGF1	F13A1	0.919
VWF	ISLR	0.919
GPR68	PTAFR	0.919
MMP9	MMP13	0.919
KRT81	KRT31	0.919
CCR3	CXCR2	0.919
HCK	PTPRC	0.919
FBN1	IGFBP5	0.919
FBN1	IGFBP7	0.919
FCGR3B	CD28	0.919
HLA-DPB1	ICAM1	0.919
GAST	NPFFR2	0.919
GPR84	CD53	0.919
CXCR2	CCR2	0.919
ADORA3	SST	0.919
NPY2R	MCHR1	0.919
COL11A1	PCOLCE	0.919
CCL5	CCL19	0.919
GNGT2	CXCR5	0.919
FGR	PDGFRB	0.919
CSF2RB	IL2	0.919
CCL19	C3	0.919
PTGFR	CYSLTR2	0.919
NPY2R	CXCL8	0.919
RAB44	ITGB2	0.919
TIMP2	CHI3L1	0.919
ITGB2	IL13	0.919
TFAP2B	TFAP2D	0.919
IL10	FCER2	0.919
HLA-DRB1	VCAM1	0.919
KRT7	KRT24	0.919
MXRA8	TNC	0.919
CXCL9	CCR4	0.919
CYSLTR1	ANXA1	0.919
IGLL5	MS4A2	0.919
KRT81	KRT7	0.919
ITGAX	MCEMP1	0.919
CD3G	CD80	0.919
CXCR2	C3	0.919
FCER1G	CD33	0.919
PIK3R5	FCER1G	0.919
GPR84	GNGT2	0.919
FPR3	CXCL10	0.919
ADCYAP1R1	NTRK1	0.919
MS4A3	CD33	0.919
FPR2	ADORA3	0.919
FCAR	CLEC4D	0.919
LOXL1	TLL1	0.919
CCK	ANXA1	0.919
CCR2	CCR7	0.919
ISLR	SPARC	0.919
CXCL9	CXCL6	0.919
PYY	C3AR1	0.919
CLEC5A	SLC11A1	0.919
PRKCB	IL2	0.919
CX3CR1	C3AR1	0.919
FPR1	CCR2	0.919
CCR1	CCR7	0.919
CCR3	C3AR1	0.919
COL6A1	COL6A5	0.919
CCR7	CXCL6	0.919
HLA-DQB2	GBP4	0.919
C4A	SPP1	0.919
FAM20C	SCG3	0.919
HLA-DQB1	FCGR1A	0.919
CCR3	CCR2	0.919
CAMP	CFP	0.919
HCAR2	SUCNR1	0.919
SYT11	AMPH	0.919
ITK	FCER1G	0.919
CCL25	CCR4	0.918
ADAMTS10	ADAMTS2	0.918
MCEMP1	CD53	0.918
IRF4	HLA-DQB1	0.918
ITGAL	CLEC12A	0.918
ANXA1	CCR5	0.918
COL23A1	COL1A2	0.918
FPR1	HCAR3	0.918
COL8A2	COL6A1	0.918
COL23A1	COL5A1	0.918
SPHK1	FCER1G	0.918
COL6A2	COL8A1	0.918
SERPING1	ISLR	0.918
FYB	HLA-DRB1	0.918
FPR1	NFAM1	0.918
CD28	CD69	0.918
KRT81	KRT13	0.918
NPY2R	CCL21	0.918
CLEC5A	CD33	0.918
SDC2	CXCL8	0.918
CHGB	CP	0.918
GPR84	GPR15	0.918
KRT78	KRT6B	0.918
ITGB2	MMP2	0.918
GPR183	CCR1	0.918
CCL5	HRH4	0.918
APLNR	CXCL8	0.918
COL23A1	COL3A1	0.918
ITGB2	CLEC4D	0.918
HLA-DPB1	CD3E	0.918
HLA-DPA1	HLA-DOA	0.918
C3AR1	CXCL13	0.918
CASR	CXCL8	0.918
COL11A1	TLL1	0.918
NPY2R	CXCL13	0.918
RAB44	ITGAM	0.918
GNGT2	ADORA3	0.918
GNG2	PTGDR	0.918
COL6A2	COL6A5	0.918
ITGB2	OLR1	0.918
CCL5	HCAR2	0.918
HLA-DQB2	PDCD1LG2	0.918
FPR2	PROK2	0.918
SFRP2	WNT2	0.918
GNGT2	CCR2	0.918
SFRP4	WNT7A	0.918
FCGR3A	CD28	0.918
CXCR2	CCR5	0.918
HLA-DRA	HLA-DOA	0.918
CXCR2	CCR1	0.918
ADORA3	CXCR1	0.918
FBN1	TNC	0.918
LAIR1	CYBB	0.918
COL6A3	COL6A5	0.918
CCL4	CCL1	0.918
SIGLEC14	SLC11A1	0.918
SSTR3	CNR1	0.918
TREM2	TREM1	0.918
CXCL9	S1PR1	0.918
LAIR1	SLC11A1	0.918
CXCL9	C5AR1	0.918
MMP9	CFP	0.918
LILRB2	CD33	0.918
PSG11	SDC2	0.918
OLR1	CLEC4D	0.918
CNR1	GNG2	0.918
PSG1	SDC2	0.918
MCEMP1	SLC11A1	0.918
C5AR1	FPR3	0.918
ITGB2	THY1	0.918
SERPING1	SPARC	0.918
SDC2	APOE	0.918
C5AR1	CCR4	0.918
PSG4	SDC2	0.918
CCL5	GPR183	0.918
SDC2	PSG9	0.918
ITGB2	PLAU	0.918
CCL5	CNR1	0.918
CXCR6	CCR8	0.917
S1PR1	CCR2	0.917
FCGR3A	NCKAP1L	0.917
SSTR3	GNG2	0.917
COL5A1	COL10A1	0.917
INSL5	SST	0.917
COL8A2	COL15A1	0.917
SIGLEC14	CLEC12A	0.917
GBP1	FCGR1B	0.917
ADORA3	CCR2	0.917
VEGFC	TGFB3	0.917
FPR1	CXCL10	0.917
CCR5	CXCR5	0.917
KRT6A	KRT31	0.917
CD79B	PIK3CD	0.917
SDC2	PSG6	0.917
CCL21	C3	0.917
THBS2	CFP	0.917
SPP1	LGALS1	0.917
GNG8	SST	0.917
FPR3	CCR2	0.917
CCR8	CCR7	0.917
P2RY14	P2RY12	0.917
ITGAX	GPR84	0.917
CHGB	APOE	0.917
CXCL8	HRH4	0.917
KERA	LUM	0.917
SIGLEC14	FCER1G	0.917
PSG5	SDC2	0.917
SUCNR1	P2RY14	0.917
ANXA1	IL13	0.917
HCAR3	GNGT2	0.917
CCR7	C3	0.917
DOK2	IL2	0.917
PSG7	SDC2	0.917
S1PR1	CCR1	0.917
GNG8	PTGER1	0.917
HLA-DRA	VCAM1	0.917
SSTR3	PYY	0.917
PDCD1LG2	HLA-DRA	0.917
FPR1	CCL11	0.917
COL5A2	TLL1	0.917
HCK	PIK3CD	0.917
FPR2	CCL21	0.917
HLA-DPB1	CD4	0.917
CYSLTR1	PTAFR	0.917
TNC	IGFBP5	0.917
MFAP4	EFEMP2	0.917
HLA-DQA2	CD3E	0.917
[truncated: 4,663 more rows]
