# Supplementary material for: CX3CR1 Acts as a Protective Biomarker in the Tumor Microenvironment of Colorectal Cancer
Source: Front Immunol. 2022 Jan 24;12:758040. doi: 10.3389/fimmu.2021.758040 (PMC8818863; doi:10.3389/fimmu.2021.758040)
Supplement: Supplementary file 8 [file Table_8.xlsx]

## Sheet: Sheet1
symbol	OS	vital_status	pathologic_T	pathologic_N	pathologic_M	Stage	APLNR	ANXA1	CXCR5	C3	C3AR1	C5AR1	CASR	CCR1	CCR3	CCR4	CCR5	CCR7	CCR8	CNR1	CX3CR1	GPR183	S1PR1	FPR1	FPR2	FPR3	GNGT2	CCR10	MCHR1	GPR31	CXCL8	CXCR1	CXCR2	CXCL10	CXCL9	NPY2R	OPRL1	PNOC	PPY	PYY	CCL1	CCL4	CCL5	CCL13	CCL19	CCL21	CCL25	CXCL6	CXCL11
TCGA-AA-3543	30	0	2	0	0	1	3.8568	10.8509	0.0109181	23.0912	6.94663	5.04931	0	3.59604	0.0813536	0.84408	3.06975	1.4853	0.587293	0	0.27796	4.1833	2.26847	4.51332	0.496858	10.3144	1.03115	0.443329	0.065354	0.093984	23.9338	0.29167	0.479141	53.9319	58.3364	0	0.340788	0.250311	0	0.0409638	0	10.1423	51.2899	2.3308	4.91877	30.5768	0.0978327	0.554034	28.246
TCGA-AA-3818	30	1	3	0	0	2	3.13178	11.1443	0.017045	13.3813	2.23586	5.00353	0	1.23066	0.0952547	0.366041	0.843296	0.255971	0.286519	0.0653445	0.175643	6.08654	2.37327	1.54314	0.1633	2.77911	0.380091	0.0865136	0.0127535	0	13.4015	0.364275	0.163629	11.1748	5.30614	0.0208176	0.138327	0.0532877	0	0.0319756	0	1.89559	10.4898	0.887502	0.583215	12.0156	0.267283	0.294079	3.08756
TCGA-AA-3856	30	0	3	0	0	2	5.92949	15.8328	0.0403398	34.3926	6.19984	2.6409	0.0264906	4.08412	0.450872	1.8943	2.17104	3.1929	0.65097	0.067483	0.264084	7.04468	3.13139	1.52974	0.222224	8.04742	0.910131	0.259348	0.0603666	0.0347247	21.4275	0.474164	0.55322	27.5718	21.5799	0.0492683	0.292117	0.723053	0.03622	8.71782	0.181161	2.72692	14.9427	2.56251	8.87976	16.3657	0.32532	0.638669	5.84577
TCGA-AA-A00R	30	0	2	0	0	1	6.55675	7.46592	0.0235374	13.8946	8.77627	3.30448	0	4.14351	0.0146152	0.892988	7.91011	2.99409	0.514349	0.0164062	0.21401	3.2822	3.49798	2.734	0.408721	10.4407	3.02571	0.258844	0.140891	0.0759793	29.1235	0.482067	0.306653	60.5279	66.2497	0	0.279176	0.466037	0	0.0441551	0.0880863	19.7091	138.059	1.83832	8.92608	25.0577	17.9272	1.24217	42.4447
TCGA-AG-3605	30	0	3	1	1	4	1.40401	4.81278	0	3.70439	2.72329	2.70632	0	1.28671	0.0895332	0.560317	0.372846	0.69146	0	0.0358945	0.199776	2.14759	2.82348	4.539	0.727714	1.34999	0.189138	0.191676	0.0770624	0	116.298	1.44906	0.932218	3.76422	1.31579	0	0.24432	0.25759	0.18495	5.71903	0	2.35818	4.43687	3.91475	1.11595	5.38351	0.738303	1.75605	0.932818
TCGA-AG-3727	30	0	3	1	0	3	8.64788	3.48303	0.0499683	10.0629	1.65154	4.57674	0	1.37823	0.0465407	0.107307	0.331632	0.507617	0.125992	0.0174146	0.196876	0.553523	1.6402	2.62465	0.0897605	0.898577	0.196634	0.464968	0.112163	0	2.77492	1.4461	0.925109	0.941366	0.626249	0.015257	0.343125	0	0	1.87476	0	0.681008	1.57417	0.260176	0.712385	5.21175	0.167904	0.354985	0.0290107
TCGA-AG-3742	30	0	1	0	0	1	6.60876	21.7112	0	7.11244	2.29028	3.29777	0	1.97016	0.0524518	0.30234	0.834573	0.354447	0.354985	0.00735993	0.0832054	2.24303	3.66405	1.31667	0.271871	2.82714	0.27701	0.0535934	0.00790055	0	18.3836	0.423114	2.04901	4.71451	3.36389	0	0.224114	0.0220071	0	0	0	0.99008	4.6261	0.467321	0.24086	9.41817	0.0236537	1.75746	2.37859
TCGA-AG-3878	30	0	2	0	0	1	8.70204	6.72847	0.150973	30.3534	5.57467	6.40398	0.0232364	2.67915	0.222643	0.891587	1.16139	2.05049	0.190334	0.019731	0.194465	2.36104	3.34916	5.93142	0.915301	4.99247	0.321806	0.766278	0.127082	0	9.04597	1.51242	1.65636	11.7324	3.64693	0	0.435889	0.275325	0.338886	29.7025	0	3.53904	17.1996	2.94783	16.0891	10.8597	0	1.47475	2.05982
TCGA-AA-3494	31	0	3	0	1	4	5.0562	7.76971	0	6.62087	2.10947	2.15749	0.0370902	1.64217	0.157118	0.996212	1.07958	0.830228	0.0911438	0.0125979	0.2958	2.28478	2.7121	1.57453	0.357136	1.97901	0.403033	0.0917355	0.0405699	0	68.5513	0.804713	0.681628	8.47839	2.96665	0.0110371	0.191807	0.0753387	0	1.08498	0	2.3056	2.0392	0.846963	0.721487	6.97711	0.0404879	2.42126	1.28019
TCGA-AA-3496	31	0	3	0	0	2	7.81461	10.0961	0.00883702	41.8157	7.34761	5.57962	0.0145079	5.39105	0.09877	1.01846	2.98582	1.92818	0.950697	0.033878	0.401746	4.43394	5.70586	4.3474	1.02654	11.6468	0.880971	0.21679	0.15869	0.0760696	21.8342	1.51087	1.15737	25.372	35.577	0.00539648	0.29238	0.47887	0.0198363	0.38129	0.0661433	4.66336	15.0464	1.56443	3.62843	29.5159	0.0791847	3.8834	3.24255
TCGA-AA-3514	31	0	2	0	0	1	10.5191	6.24581	0.0100611	50.0624	3.07597	4.71339	0	1.77931	0.0624731	0.316891	0.971259	1.27983	0.270597	1.03089	1.28071	1.12763	2.81624	1.52956	0.0481954	2.21939	0.263948	0.408529	0.030112	0	0.411696	0.179183	0.0965848	1.55426	0.797247	0	0.540145	0.0419386	0	0	0	0.833696	4.45218	0.157159	1.54914	18.2858	27.9926	0.0408436	0.0700956
TCGA-AA-3518	31	0	3	0	0	2	4.66917	9.96635	0	10.1518	4.53301	3.01485	0	3.0263	0.0953801	0.738281	2.18457	0.639692	0.33198	0	0.279329	2.25924	2.70708	4.31065	0.656981	5.62984	0.374195	0.352698	0.0820949	0.0236117	51.738	0.46897	0.436361	64.7394	30.3055	0	0.178083	0.365882	0	0.0823312	0.0821226	6.36418	17.4595	4.9702	1.18882	9.78646	0.54073	3.42966	13.683
TCGA-AA-3821	31	0	2	0	0	1	6.39296	23.589	0	11.8639	6.54456	7.7166	0	2.68785	0.19522	0.363551	1.2257	0.598187	0.243917	0.0337143	0.337168	5.26349	2.35538	4.21373	0.810948	8.5435	0.475848	0.143209	0.0542862	0.0780677	57.8217	0.452247	0.315082	22.0518	12.2218	0	0.150973	0	0	0.0453687	0.0905076	2.61047	6.66212	6.86283	0	2.55145	0.108353	1.03087	5.98147
TCGA-AA-A01Q	31	0	3	0	0	2	1.63291	7.72165	0.0121905	9.88477	2.49305	3.69747	0	1.26585	0.015139	0.174527	1.38276	0.60305	0.2459	0	0.118229	1.30274	1.53025	1.60341	0.262781	3.17627	0.671602	0.185622	0	0.0524682	48.7902	0.36908	0.317643	13.7337	12.0846	0.0148886	0.0761003	0.0508147	0	0.0457375	0.0912433	2.89751	24.9717	0.0634736	1.04278	0.759965	0.109234	0.544367	2.60455
TCGA-AA-A01S	31	0	3	1	0	3	1.77228	1.84606	0	0.990505	0.478216	0.506919	0	0.250402	0	0.0414286	0.139675	0.10225	0	0	0.0350812	0.175991	0.542781	0.0494301	0.0346545	0.23128	0.0253052	0.163194	0.0144345	0	0.695427	0.0687147	0.0661414	1.85354	1.2011	0	0.0602149	0	0	0.0723803	0	0.420675	0.706689	0	0	2.08152	0	0.0783153	1.12004
TCGA-AA-A01V	31	0	2	0	0	1	0.969717	4.8725	0.00973875	17.6226	0.804707	0.482558	0	0.66364	0.0604714	0.613475	0.622842	1.53133	0.0982225	0.0678817	0.16529	0.989967	1.41921	0.282803	0.0116628	1.18311	0.204393	0.115337	0.174883	0	3.87119	0.121409	0.267115	4.51339	2.26786	0	0.109431	0.121785	0.0437208	0	0	1.52902	3.96705	0.0507079	1.66612	0.186807	3.57785	0.276745	6.26479
TCGA-AG-3586	31	0	3	2	0	3	5.41314	12.54	0.0114737	4.69452	2.13315	2.42915	0	1.91744	0.0854932	0.509221	1.01071	0.871658	0.385736	0.191939	0.222555	2.30275	2.94676	1.50913	0.219848	4.9336	0.301006	0.135884	0.0171699	0.0246916	13.9508	0.408681	0.377641	15.9091	11.4668	0.0140132	0.0429754	0.143481	0.103019	4.99359	0.0858783	2.8022	10.7934	0.41819	1.17776	3.3013	18.4031	0.628804	6.20844
TCGA-AG-3883	31	0	2	0	0	1	9.30403	16.9146	0.0467196	19.1073	3.79607	8.02056	0	3.03207	0.599538	0.245252	0.563765	1.56829	0.36649	0.0108549	0.0943979	3.53143	4.58385	6.57063	0.708699	4.45594	1.06224	0.658695	0.233046	0.100541	40.3287	0.887523	0.576642	15.0215	2.92137	0.0380402	0.486087	0.12983	0.0699138	1.51916	0.815936	7.57288	3.78797	4.45977	1.06571	31.6646	0	1.16957	1.77214
TCGA-AG-3896	31	0	2	0	0	1	15.6058	8.84764	0.0115281	6.29927	4.0722	4.37937	0.00946298	1.53374	0.214747	0.841725	0.653816	1.20167	0.11627	0.0241062	0.461198	3.63578	4.57418	2.20551	0.262309	4.42261	0.574625	0.585122	0	0.0248087	13.8148	0.164248	0.316194	10.555	6.87918	0	0.244683	0.360403	0.25877	9.81831	0	1.00553	3.31081	3.72154	3.68152	10.6143	0.103299	1.14658	1.79373
TCGA-AG-4007	31	0	4	2	1	4	7.33151	5.48036	0.0339828	12.8796	5.89676	4.98355	0.0278951	2.38925	0.0844047	0.97304	1.12086	1.06069	0.342742	0.00789565	0.37078	4.19256	5.75311	2.30259	0.393402	5.97531	0.742934	1.16905	0.0847562	0	23.1981	0.423652	0.559249	8.83493	7.54721	0	0.353569	0.755487	0	0.0425001	0	2.05019	12.5482	2.12331	2.58392	10.0494	0	0.781745	1.55208
TCGA-AG-A01J	31	0	3	0	0	2	3.29224	3.10662	0.0127401	5.63971	0.657941	0.803442	0.0104578	0.599447	0	0.291833	0.707179	0.585221	0.0856621	0.00888019	0.12356	0.89658	1.15807	0.587582	0.0152571	1.20153	0.200538	0.172436	0.019065	0.0274169	1.48948	0.0907578	0.0873589	1.6801	1.29797	0	0.190875	0.0265528	0.11439	19.9802	0	0.666748	9.18455	0.464347	1.74367	4.64318	0.0570792	0.387893	0.917187
TCGA-AG-A020	31	0	3	1	0	3	3.48006	12.9548	0	0.940973	0.639335	0.863042	0	0.516498	0.0329446	0.113938	0.554866	0.468685	0.178371	0.00616362	0.0428806	1.08327	0.854836	0.271888	0.0953078	1.07426	0.115992	0.0897643	0	0.057089	7.20234	0.110239	0.0485077	5.93062	2.14501	0	0.033121	0	0	0.0995312	0	1.0991	8.47391	0.0920849	0.252137	0.848098	0.0792358	0.646155	3.86071
TCGA-AZ-4323	43	1	4	2	1	4	11.221	16.0539	1.23896	127.047	3.68189	6.11951	0.0312241	3.2357	0.0674838	3.17412	5.1081	26.776	0.5846	3.68919	0.296449	19.7866	15.7202	1.16957	0.234275	4.67319	2.2952	0.487264	0.260217	0.245577	47.0658	0.0967774	0.156497	10.4626	18.4541	0.086278	4.1589	3.8507	0.0975814	0.428148	0	5.65222	50.6248	4.52704	225.722	266.997	0.413882	0.926509	1.79198
TCGA-5M-AAT4	49	1	3	0	1	4	3.45277	5.54176	0	4.82783	0.953091	1.40654	0	0.408318	0.0405135	0.120099	0.264315	0.139974	0.0313358	0.00974531	0.107348	0.668098	1.66763	1.14636	0.0502305	1.05784	0.281206	0.039424	0.0139482	0	13.0949	0.199199	0.134217	1.66818	1.31891	0	0.302569	0.0291397	0	0.0874272	0	0.802842	2.48569	0.0970638	0.132885	3.59816	0	0.293248	6.12583
TCGA-AG-A026	59	1	4	0	0	2	2.98127	5.81921	0	6.19016	0.773352	1.94583	0.0866761	0.576262	0	0.0412288	0.347503	0.152635	0.161359	0.314474	0.0349119	1.20097	2.27145	1.13141	0.0344873	1.28892	0.100733	0.259851	0.0287297	0	3.75963	0.0341916	0.131645	2.27863	1.53682	0.0234478	0.299622	0.0400135	0	0	0	0.607035	2.19423	0.0999632	0.602159	9.5288	0	0.194844	0.691072
TCGA-AZ-6608	59	1	2	1	0	3	0.739565	6.11098	0	1.64839	0.379581	0.583896	0	0.852799	0.0159206	0.0550611	0.226889	0.150996	0.0143664	0.014893	0.0259027	0.467803	0.709057	0.109492	0.0358228	0.655754	0.112107	0.079528	0.00639477	0.00919616	8.53486	0.030442	0.293019	1.73892	1.35447	0	0.0266764	0.0178127	0	0.0320659	0.0319846	0.326142	1.00185	0	0.243692	0.0409846	0.0957275	0.641861	1.33973
TCGA-AA-3666	61	1	3	1	0	3	2.24742	9.42757	0	11.01	4.25145	3.38992	0.0102388	2.38803	0.0929408	0.285719	0.662263	0.771295	0.125802	0	0.151214	5.49437	3.16747	3.13204	0.567626	5.46308	0.490842	0.147721	0.0373312	0	171.397	0.91078	0.769761	21.5248	16.2377	0	0.155731	0.207973	0	0.0467983	0	7.58858	9.46734	1.62364	0.569048	3.94777	4.47068	5.5446	2.17252
TCGA-AA-3930	61	1	3	2	1	4	6.19337	72.5425	0	8.70976	7.76601	9.40076	0.024299	4.5387	0.385999	0.61451	1.48241	0.60144	0.099519	0.03095	0.233264	3.0091	3.97214	5.84028	1.75479	8.06776	0.388295	0.20033	0.132894	0	257.516	1.8979	1.62385	33.4607	5.7445	0.0180769	0.110876	0.524418	0	1.38829	0	5.29312	12.9258	3.85329	3.62944	8.09142	0.132625	2.79396	7.52761
TCGA-AA-3952	61	1	3	2	0	3	3.10676	10.4996	0	5.18969	3.94423	5.11183	0	2.4111	0.156587	0.232095	0.358645	0.286417	0.0908363	0.0188331	0.0873486	2.2536	5.53584	3.93843	0.61479	3.8439	0.283534	0.274278	0.107821	0	28.1493	0.593478	2.58145	6.95665	4.86463	0	0.303607	0.0375422	0	0.777198	0	1.63008	2.77135	0.515842	0.256804	14.1663	0.121054	1.48076	1.52686
TCGA-AA-3966	61	0	3	0	0	2	6.51	21.5	0.00889	59.6	14.7	18.3	0	9.51	0.254	1.45	3.01	6.28	0.867	0.0186	0.356	17.3	5.52	17.7	4.77	18.6	1.33	0.406	0.106	0.0191	621	2.63	2.39	58.1	38.1	0	0.433	0.222	0	0.133	0.333	26.2	24.6	5.93	3.85	73.3	0.119	7.2	4.42
TCGA-AA-A02H	61	1	3	2	1	4	3.14312	3.99605	0	6.0772	1.26401	3.47092	0	0.606703	0	0.0486681	0.205103	0.240236	0	0	0.247269	0.797442	3.041	0.696813	0	2.93431	0.713453	0.287567	0	0	6.88887	0	0.233098	2.04936	2.25392	0	0	0.0708504	0	2.42331	0	0.593023	3.686	0.177001	1.55087	5.37957	2.58915	0.276002	1.57891
TCGA-AG-3594	61	1	3	0	0	2	7.45241	47.5678	0.0218294	9.30908	4.73484	6.11299	0.0179189	4.9585	0.393085	0.640674	2.09415	1.60053	0.293554	0.0152157	0.185248	2.70264	3.76385	11.4475	2.15673	8.04306	0.801756	0.166196	0.0980001	0.0234886	26.3296	5.52054	5.56826	69.2546	23.0872	0	0.258917	0.181987	0.0490001	0.45046	0	6.87841	53.9606	1.76176	1.8673	8.11285	0.048901	1.08557	36.1202
TCGA-CK-6748	61	0	3	1	1	4	7.00414	13.062	0	7.01211	5.71491	10.5877	0.00321207	3.00301	0.121488	0.319324	0.916044	0.795038	0.434126	0.0654601	0.336813	5.58919	4.78212	4.40487	0.445184	7.32455	0.52355	0.205231	0.216661	0	47.7921	0.52964	0.423943	7.01806	4.95483	0	0.244276	0.0244667	0	0.0293628	0.0878652	1.97109	5.1718	1.22247	0.17852	15.0869	0.0876579	2.76403	1.69934
TCGA-AA-A02E	90	1	3	1	1	4	2.69073	8.22629	0	11.7161	1.24121	1.28647	0	0.776294	0.0967281	0.302672	0.617639	0.55044	0.0748159	0.170628	0.22932	1.71113	1.81417	0.646232	0.0133253	1.03161	0.204337	0.169428	0.0832551	0.0239455	5.24692	0.971013	0.320451	3.60554	2.55515	0	0.0972459	0.0695725	0	0	0.0832833	0.994809	3.97821	0.115872	0.126908	0.800385	0.847485	0.654973	0.51681
TCGA-AG-3574	91	1	3	0	0	2	3.85227	4.90924	0	9.84138	3.22161	2.06697	0	1.11674	0.129838	0.386677	0.525671	0.2155	0.175745	0.0607288	0.327432	1.15816	3.79642	1.99426	0.104339	2.57647	0.251426	0.294809	0	0	4.36304	0.341365	0.250916	6.92663	3.2265	0	0.141411	0.108952	0.0391138	1.79788	0	1.17792	4.16181	1.13412	1.14276	7.39517	2.8105	0.512851	0.607001
TCGA-AZ-6607	97	1	4	2	1	4	3.73	211	0.00581	33.9	7.19	12.6	0.0191	2.64	0.238	0.765	1.58	0.667	0.606	0.0648	0.211	11.1	5.31	5.78	1.55	8.18	0.64	0.187	0.383	0.0125	158	0.217	0.223	20.5	11.9	0.0426	0.885	0.0969	0.183	2.29	0.087	7.58	30.6	19.9	5.34	24.3	0	4.79	3
TCGA-EF-5830	106	0	4	0	0	2	0.917867	8.03768	0	7.66682	2.24591	1.18654	0.00435345	2.03936	0.0131726	0.0303715	0.351987	0.01874	0.0534899	0.0110901	0.0835838	1.56205	2.23444	0.181187	0.038108	2.00919	0.375665	0.0358914	0.015873	0.0114133	1.91182	0	0.0363663	8.99231	3.46495	0	0.059594	0	0	0	0	1.36466	11.3925	0.110458	0.0604888	1.16991	0	0.0645898	2.25392
TCGA-AG-4021	121	1	3	2	1	4	8.87	45	0.00396	7.27	5.86	6.26	0.00325	6.29	0.138	0.204	0.936	0.119	0.293	0.0386	0.226	2.43	4.42	3.8	0.929	11.6	0.426	0.301	0.172	0.00852	146	0.458	0.51	7.34	3.21	0.00483	0.212	0.00825	0	0.0742	0	2.59	2.25	5.83	0.0903	19.8	0.0177	4.08	2.22
TCGA-AA-A00N	122	1	4	0	0	2	12.2833	20.7431	0	19.7972	6.60825	6.47982	0.0102977	3.58232	0.046738	0.233484	1.13536	0.443278	0.253052	0.0524654	0.577923	2.09269	4.50706	5.20727	0.691082	6.31671	0.658224	0.297143	0.4881	0	55.5137	2.27889	1.30753	15.6457	5.19353	0.0306433	0.187953	0.104585	0	0.42361	0	2.87236	4.63225	3.78854	0.429244	4.93305	1.0117	13.5212	5.38973
TCGA-EF-5831	127	0	3	0	0	2	2.48566	9.77726	0	12.9656	3.51678	2.82123	0	2.50112	0.0709034	0.245218	1.28396	0.192571	0.279193	0.0108535	0.056631	2.77335	2.94315	0.585158	0.0745897	6.02341	0.326799	0.087814	0.0699042	0	8.54605	0.0184875	0.099653	15.2345	16.0234	0	0.0648027	0.129813	0	0.0584212	0.0776976	1.91277	6.52536	1.72962	0.32559	10.3045	0.0232543	0.37927	7.54563
TCGA-4N-A93T	146	0	4	1	0	3	1.41825	1.5706	0.0247199	5.32412	0.377879	3.58555	0.00405831	0.280753	0.0122796	0.233578	0.43551	1.02197	0.083106	0.0482452	0.06593	1.23709	0.977279	0.050671	0	0.205475	0.181583	0.359676	0	0	1.13676	0.0176099	0.0949225	1.26672	0.591642	0	0.0678992	0.216388	0	0.185493	0	0.355769	3.27442	0.0257424	3.21412	0.995761	0	0.0301055	0.711855
TCGA-AA-3488	153	1	3	2	1	4	3.75154	5.22682	0.0109131	3.08322	1.84858	2.14661	0.00895814	1.31027	0.0135527	0.109367	0.316053	0.424176	0.110067	0.00760674	0.0793806	1.05245	2.59809	3.11313	0.339799	1.58745	0.22904	0.498516	0	0	16.6078	0.660814	0.478921	5.92115	2.57664	0.0133286	0.654012	0.181961	0.342951	4.01261	0	3.30782	2.30267	0.625049	0.43564	2.041	0	1.37337	0.405501
TCGA-AA-3696	153	1	3	1	1	4	3.07507	7.61787	0	3.5447	2.31403	3.89516	0	0.956578	0	0.168815	0.498009	0.208326	0.19821	0.123285	0.0714751	2.1514	1.27601	0.805679	0	1.50789	0.309344	0.199497	0	0	7.00779	0	0.970256	3.5543	1.43015	0	0	0.368638	0	0	0.882572	0.771382	1.55501	1.22793	0.336218	2.26183	0	0.239342	1.91687
TCGA-AA-A02J	153	1	3	0	1	4	1.88156	1.92094	0	2.02687	0.224839	0.93972	0	0.426771	0.011264	0.0259709	0.120395	0.128198	0.0609864	0	0.0989631	0.780159	0.994608	0.278882	0.0217243	0.347966	0.118976	0.0613823	0	0	2.89849	0	0.0870722	1.64041	0.660055	0.0110777	0.101919	0.0189041	0	0.374336	0	0.5538	0.797421	0.14168	0.155174	1.82682	4.67326	0.312978	0.526599
TCGA-CM-5862	153	1	3	1	1	4	4.61737	7.32066	0.00637516	7.14689	0.882349	1.43587	0	0.672334	0.0395857	0.0273813	0.130779	0.0675798	0.085731	0.0622112	0.0386434	0.947151	5.55585	0.816741	0.160328	0.978298	0.234149	0.0539297	0.0572408	0	61.4035	0.0113538	0.0437146	3.74723	1.42273	0	0.0636762	0.0398613	0	0.047838	0	0.903614	1.0836	0.199166	0.109067	7.21495	0.0285625	1.66928	0.755066
TCGA-AZ-4616	156	1	3	2	1	4	0.981	30.4	0.00473	6.87	1.06	2.34	0	1.98	0.0235	0.108	1.06	0.276	0.0795	0.0395	0.0115	1.93	1.93	0.509	0.142	1.93	0.521	0.12	0.113	0	46.4	0.135	0.337	105	14.9	0	0.136	0.00985	0	0.106	0	3.23	33.2	1.4	0.404	11	15.7	2.03	59.1
TCGA-AZ-6605	159	1	4	1	0	3	20.6434	20.3345	0.041737	120.202	8.19067	5.6794	0.0171301	5.57824	0.0842271	1.44155	3.56955	2.48868	1.12253	0.149096	0.524957	8.52613	10.1622	2.90523	0.29365	9.76556	1.0402	0.300107	0.148337	0.0561367	22.6901	0.529612	0.443596	28.2084	15.5914	0.0382311	0.416876	0.728526	0.0702647	3.58207	0.0780983	3.08304	16.9097	1.65704	22.4923	65.2733	0.140245	3.12393	6.82124
TCGA-AZ-4614	172	1	4	1	1	4	1.15908	11.0737	0	2.26886	0.729399	1.34584	0	0.308479	0	0.0259237	0.338678	0.079978	0.0304377	0	0	0.778741	0.783789	0.29384	0.0542121	0.2605	0.332527	0.0765883	0.0948391	0	15.9127	0.0644967	0.0869139	16.0672	3.79208	0	0.101734	0.0188697	0	0.23778	0.0677651	1.63864	9.02101	1.13138	0.0516306	0.564416	0.405631	2.0766	4.58359
TCGA-DM-A285	179	1	3	2	1	4	4.586	55.954	0	2.53389	1.43837	3.51673	0	0.96662	0.00462416	0.0906245	0.296551	0.0855211	0.0250364	0.0259541	0.225704	2.14487	2.48747	0.400708	0.0312143	1.55348	0.214907	0.107095	0.0055721	0	3.14163	0.00663143	0.0204259	2.44118	1.36689	0	0.209201	0.00776058	0	0.558814	0	0.58461	5.08501	0.193878	0.0637027	11.1065	0.0500475	0.0906953	0.458305
TCGA-AA-3681	182	0	3	1	0	3	3.39072	15.7951	0.0269851	6.38917	4.68249	3.97084	0.0664528	3.87478	0.385388	0.927205	1.43277	1.23957	0.136082	0.12226	0.229	5.20484	2.84229	3.64152	0.484746	6.27617	0.884923	0.639172	0.0403819	0.0290361	62.9666	0.552678	0.814162	25.1648	13.2226	0.0494366	0.202148	0.365574	0.0605728	1.5693	0	6.06092	13.3252	8.85189	2.53915	18.0521	0.544053	2.73868	5.8908
TCGA-AG-A00C	183	0	3	1	0	3	1.14126	2.77258	0.0229231	5.12252	0.615589	1.48004	0	1.09717	0.0142338	0.475863	0.553225	1.39722	0.0385327	0.023967	0.013895	0.627358	0.744179	0.430722	0.0823558	0.531312	0.180412	0.0581742	0.0171517	0	5.56101	0.102062	0.345804	2.59113	1.81644	0	0.15741	0.143329	0	0.430026	0	0.574843	5.84443	0.119356	3.52954	3.68254	0.924317	0.232644	0.984846
TCGA-AA-3662	184	0	4	2	1	4	9.0289	15.3547	0.0308998	12.9442	7.74479	4.77887	0	4.05253	0.370944	0.228563	1.08753	0.664203	0.0346274	0.0717932	0.418305	2.40276	4.30234	5.95559	1.1163	6.23173	0.472873	0.191687	0.0616534	0.055414	106.24	1.34826	1.42666	13.4472	10.1355	0	0.353641	0.236138	0	2.55053	0	9.19742	16.3902	2.30608	4.61089	8.64374	0.184586	3.62728	2.38002
TCGA-AG-3600	184	0	3	2	0	3	5.0034	19.2685	0	9.10336	5.31605	6.14374	0.0176773	2.84764	0.0802315	0.385388	1.22136	0.989223	0.289596	0.0225158	0.130536	8.70024	3.34024	4.15678	0.348161	6.85028	0.819194	0.0910863	0.0161131	0	23.5408	0.59447	0.694032	4.78733	3.79598	0.0131508	0.26887	0.0448834	0.0483394	2.90871	0	4.36725	10.5709	0.897034	1.16668	11.1016	0	0.415258	1.20028
TCGA-CI-6619	184	0	3	1	1	4	18.3315	18.1319	0.050717	22.5006	3.20415	2.44958	0.0277544	3.47665	0.146963	0.695843	1.89721	2.48652	0.326804	0.0736482	0.722447	3.24973	7.66531	3.60251	0.956609	3.9184	0.687443	0.221667	0.0316232	0.00909532	16.6849	1.4753	1.65189	21.9122	12.0087	0.0619424	0.422142	0.273069	0	8.22985	0.0316339	1.45616	5.56121	0.858241	3.80812	20.5514	6.85467	4.64965	4.25977
TCGA-F4-6570	188	1	3	0	0	2	9.78408	57.8693	0.0373901	38.3975	17.0213	10.2459	0.0038365	7.77268	0.0232169	0.508536	4.69234	0.602787	0.392819	0.0325774	0.192646	2.5095	5.34089	2.13162	0.375009	18.9089	1.87599	0.173962	0.888247	0.040232	11.2381	0.0416187	0.205107	36.9635	47.0649	0	0.717741	0.3799	0	0.0175355	0.104947	11.1701	56.8277	4.08835	1.81241	77.257	0.146578	0.0284601	5.1448
TCGA-AA-3511	212	0	4	0	0	2	11.3095	9.41917	0.0128987	17.6033	2.66453	3.63467	0	2.09279	0.032037	0.23391	0.876819	0.615295	0.419188	0.0479506	0.286683	2.07324	4.28051	1.78469	0.231706	3.14774	0.372229	0.0800172	0.0128682	0.00925272	13.8403	0.451781	0.501196	4.97344	2.3988	0	0.171779	0.0179223	0.0579069	3.67799	0	1.48136	10.0423	1.83574	0.760093	5.11335	0.0192633	0.750534	8.05789
TCGA-AA-3663	212	0	3	0	0	2	5.19	33.9	0.0116	1.37	5.18	3.32	0.00476	2.6	0.0432	0.183	0.406	0.307	0.195	0.00808	0.0632	4.06	2.56	2.64	0.5	4.25	0.502	0.0981	0.0694	0	270	0.31	0.326	16.2	6.91	0	0.181	0	0	0.0652	0.694	6.21	6.37	1.09	0.595	2.14	0.026	2.66	3.11
TCGA-AA-3489	214	1	3	0	0	2	33.3	25	0.465	166	11.7	15.4	0.0067	7.99	0.218	1.62	4.42	5.64	0.576	0.472	0.653	9.51	15	7.8	1.99	16.8	1.25	0.435	0.214	0.0264	97.4	2.03	2.4	16.9	18.5	0.00997	0.693	2.05	0	0.107	0.0306	6.78	34.6	13.9	61.5	15	0.366	5.33	7.76
TCGA-AG-3581	215	0	2	0	0	1	10.1499	9.7876	0.0312881	9.39454	4.07187	2.81879	0.0256831	2.28439	0.40151	0.462871	0.918712	1.25297	0.245438	0.0799649	0.41724	2.39217	3.95763	4.32908	0.474614	4.40119	0.465134	0.546997	0.0312141	0.0448883	23.3704	1.09587	1.07271	5.18711	2.1251	0.101902	0.20834	0.369526	0.749138	22.7736	0.0780616	2.72908	8.37448	4.12708	4.40119	47.0127	0.0467265	0.783262	0.750831
TCGA-DM-A1DA	228	1	3	2	0	3	2.14549	5.62803	0.0033642	0.997007	1.35516	1.43461	0	0.742336	0.00835581	0.048164	0.336945	0.106986	0.0339304	0.0234494	0.0448631	1.11362	1.48048	0.59765	0.028202	1.538	0.255948	0.0569178	0.0100687	0	1.07507	0.00599147	0.0230684	34.567	4.81478	0	0.0672044	0.0490816	0	0.0504886	0	0.968353	7.05903	0.227718	0.422071	3.04911	0.0753628	0.00682857	35.6419
TCGA-D5-6898	229	0	2	0	0	1	5.37451	17.6069	0.0164274	31.6991	6.96507	5.19838	0.00674228	4.94415	0.137705	1.48166	2.66618	1.4584	1.73966	0.197518	1.00571	3.81075	4.14197	3.63387	0.924625	8.90176	0.678767	0.180654	0.0368742	0.0530279	60.626	0.86306	0.991255	24.2632	30.9489	0.00501582	0.287139	0.145511	0	0.0308169	0.0614777	2.09557	6.75182	1.34716	2.27175	28.5565	0.091999	1.03366	20.906
TCGA-DM-A280	236	1	3	0	0	2	4.98653	27.148	0.00544197	6.44529	2.04598	2.39418	0	0.821144	0	0	0.203572	0.298052	0.109773	0.0151728	0.0263895	0.524821	1.92373	0.78085	0.293271	3.1664	0.114214	0.0644497	0.179161	0.0117112	59.3927	0.542745	0.365693	0.94321	0.105606	0	0.0543553	0	0	0.0612533	0	2.06483	3.90726	0.170012	0.15517	12.0045	0	0.938908	7.35534
TCGA-AA-3980	242	0	2	0	0	1	5.41595	20.1187	0.0102672	11.4281	6.3628	2.86746	0	5.11412	0.357016	0.54387	1.88319	1.07023	0.517762	0.0500957	0.199153	6.8241	3.70352	3.52517	1.05743	6.97509	0.835	0.156337	0.107551	0.0441904	62.9194	2.5051	3.01322	58.9952	23.1455	0	0.269195	0.0427978	0.0921865	2.23425	0	5.82108	28.3134	0.374216	1.05392	8.32087	0	2.00065	33.8582
TCGA-AA-3989	242	1	3	2	1	4	2.22542	5.62613	0.0424263	20.7167	7.14278	2.72335	0.0261195	2.34042	0.0790321	0.637772	1.51028	1.04939	0.106975	0.0591446	0.270028	3.12397	3.53516	4.16711	0.673211	5.6967	0.639993	0.574238	0.0793613	0	19.6961	0.736701	0.465468	18.1037	21.3034	0.0129542	0.278093	1.23795	0	0.318359	0	3.37681	11.0034	2.48519	2.05653	5.84929	0.0950409	3.89674	3.52237
TCGA-AG-3726	243	0	2	0	0	1	13.544	4.41055	0.0101112	3.28705	2.15138	7.94034	0	1.18118	0.188353	0.332946	0.207421	0.964656	0	0	0.0367739	0.527093	2.2613	2.2626	0.242178	1.71324	0.0795789	0.393458	0.166441	0.0652787	2.42338	0.504213	0.707196	1.94298	0.441489	0	0.403971	0.0210738	0	0.417301	0	1.05834	2.01495	0.105295	0.461291	2.90928	0.0906025	0.595183	0.211335
TCGA-AG-3580	244	0	1	0	0	1	5.15123	24.7305	0.0116504	16.9162	2.91205	2.99136	0.00956331	1.66342	0.057873	0.650497	1.01221	0.905662	0.31334	0.430393	0.112991	3.73506	2.70637	3.30354	0.53018	3.96668	0.580718	0.157687	0.0348685	0	64.903	1.09968	1.24623	8.95497	4.63474	0	0.0581829	0.194253	0.156908	1.13649	0.261602	5.7161	10.4816	0.849258	1.26233	5.47514	0.365378	5.72272	1.3528
TCGA-CM-4750	244	0	1	1	0	3	3.94405	6.877	0	21.6384	0.757041	0.781965	0.00791644	0.860605	0.0598836	0.110457	0.698251	1.03936	0.0648452	0.00672219	0.128608	0.754111	1.16886	0.527161	0	0.801628	0.455413	0.310014	0.0144319	0.0622627	4.52887	0.0687025	0.0396778	12.1004	3.46231	0	0.192654	0.301503	0	0.28947	0	1.59828	7.23521	0.451935	1.70492	6.1972	1.08021	0.332781	7.74927
TCGA-G4-6295	254	0	3	0	0	2	4.53533	5.57825	0.126957	33.5655	4.63721	2.89409	0	2.97742	0.0429993	1.55322	3.45393	5.63809	0.698428	0.0683804	0.181895	8.40809	3.10573	2.89809	0.331722	6.42945	0.741824	0.14645	0.0863567	0.149025	5.92591	0.3186	0.316561	29.8319	34.3052	0	0.230557	0.529205	0	0.129908	0	6.50581	36.4951	2.34369	16.0925	11.1247	0.465383	1.42903	5.9101
TCGA-A6-6141	255	0	3	0	0	2	6.22439	11.9615	0.0686801	65.3238	2.59244	1.05937	0.00512516	1.6107	0.00775381	2.13637	2.35821	3.03351	0.545755	0.300287	0.166523	2.96185	3.85571	0.405279	0.0149544	2.80449	0.802614	0.633805	0.0373733	0	1.50859	0	0.196939	25.1955	16.6095	0	0.202678	0.689688	0	0.0468511	0	1.94694	29.3673	0.065019	14.7763	12.0363	13.623	0.27881	8.90287
TCGA-EI-6882	262	0	3	0	0	2	4.56893	18.442	0.0335745	4.24798	3.14876	3.6499	0	3.58439	0.300206	0.307632	1.4018	0.498268	0.361199	0.0280828	0.179092	4.46306	2.90658	2.32845	1.24644	5.37757	0.36994	0.374904	0.0904369	0.0433517	91.1454	0.98063	0.902466	13.0046	11.25	0.139419	0.150907	0.349879	0	0.327518	0	4.26099	10.1737	1.7132	0.459517	2.99469	0	4.71589	5.73867
TCGA-F4-6459	262	1	3	2	0	3	6.70502	18.0255	0.0281411	43.763	6.31702	6.33115	0.00384999	3.49288	0.180563	0.584185	1.35832	0.671196	0.599184	0.127498	0.642515	3.28848	6.51686	1.94683	0.12357	8.037	0.541396	0.206315	0.0701865	0	8.75522	0.0918829	0.289446	6.1145	4.93768	0.00572829	0.374771	0.0488764	0.0421119	0.105583	0	2.31141	7.94453	0.415156	2.0595	25.6179	0.105067	0.371281	1.79721
TCGA-D5-6926	275	0	4	1	0	3	5.77	16.5	0.0242	58.8	6.52	7.15	0	5.63	0.0421	0.291	2.07	0.616	0.505	0.0101	0.164	2.22	3.18	6.21	1.48	9.43	0.445	0.27	0.696	0.0104	113	1.21	0.99	47.7	42.7	0	0.236	0.192	0	0.0182	0.0363	5.85	11.3	1.49	1.24	144	0.0217	3.24	17.7
TCGA-AA-3519	276	0	3	1	0	3	7.50784	4.97171	0	3.08231	2.86095	3.17003	0	2.30187	0.377547	0.483607	0.5299	0.716154	0.113563	0	0.327609	4.79845	4.09404	2.88505	0.262945	3.10476	0.753255	0.771527	0.0758238	0	50.8136	0.782071	0.903339	6.49106	2.94982	0.0825117	0.0843484	0.316812	0.227472	20.4046	0	2.13613	5.0981	3.86942	1.05948	9.96222	0.227012	2.94827	1.05903
TCGA-AG-A016	276	0	3	2	1	4	3.4329	2.28828	0	1.26692	0.372236	0.811704	0	0.438546	0	0.0737084	0.0776578	0.29562	0.0432715	0.00897151	0.109227	0.335482	1.28141	0.329791	0	0.534931	0.0675333	0.108881	0.0963051	0	2.73372	0.114614	0.0176515	0.484965	0.22896	0	0.0642794	0.0268259	0	0.338038	0	0.505204	1.39562	0.0670175	0.293601	0.370337	0.518996	0	0.119564
TCGA-D5-6927	287	0	3	0	0	2	5.979	32.4908	0.0188205	24.5034	8.4884	8.71333	0	6.3413	0.0779089	0.655653	3.31576	0.63177	0.674911	0.0524736	0.121687	5.00362	2.81509	7.2013	1.42746	9.60691	1.06978	0.0849114	0.253476	0.0135007	155.26	1.22901	1.04963	50.6082	25.9819	0	0.39163	0.196128	0	0.0470752	0.0469559	9.09724	29.6731	3.20117	0.822846	22.6535	0	1.77	24.5781
TCGA-5M-AAT6	290	1	4	2	1	4	18.3066	80.3439	0.0425636	100.667	9.55453	7.40294	0.0116463	4.69599	0.0792878	1.21874	4.45133	3.60956	0.667777	0.138451	0.421403	5.47308	7.18532	4.95613	0.1869	9.71799	1.19108	0.36006	0.244162	0.137396	8.55636	0.101071	0.194573	43.8354	54.8705	0.207938	0.531415	0.620976	0	0.0532315	0.0530967	7.79643	50.2058	7.79367	17.5978	86.3393	0.0953485	5.02528	26.6721
TCGA-A6-A5ZU	293	0	3	1	0	3	7.86505	15.3324	0.0773006	35.5351	5.69535	5.49393	0	2.96825	0.0319992	0.682456	1.5391	1.32018	0.303191	0.080821	0.327994	3.55951	2.88128	2.81691	0.154288	8.60829	0.642181	0.108985	0.212074	0	5.49778	0.0229447	0.176684	10.9707	17.9177	0	0.514728	0.537032	0	0.145012	0	1.60134	10.1185	0.335408	15.3553	5.25147	0.0577215	0.261505	1.64558
TCGA-F5-6464	303	1	4	2	0	3	11.7528	37.5384	0.0482936	45.9583	11.0436	9.98519	0.00792845	8.18032	0.0719694	1.34823	4.86604	1.59553	1.36381	0.228901	0.339572	7.31339	8.77278	3.55548	0.318092	19.6774	1.30497	0.269631	0.086723	0.0207857	49.1685	0.498849	0.410626	63.5598	26.2176	0	0.434128	0.140915	0	0.0543579	0	5.50769	25.1494	9.60562	9.96963	36.1049	0.0649107	0.392101	32.3227
TCGA-AA-3811	306	1	3	2	0	3	4.03925	13.0216	0.0566032	5.57755	3.99891	10.6579	0.0371706	2.81024	0.379588	0.599672	0.778655	0.56002	0.570885	0.0315632	0.233311	8.0849	4.24685	3.61614	0.447389	6.55071	0.32669	0.612897	0.0508225	0	19.1912	0.262099	0.357079	13.4362	20.5041	0	0.367486	0.495483	0.101645	4.88451	0.0847327	3.92506	13.0713	17.2707	1.80763	10.2061	1.77519	0.620416	1.18306
TCGA-AA-3848	306	1	3	2	0	3	4.75828	2.7056	0	9.30455	2.05694	2.7333	0	1.23693	0.251182	0.334118	0.938723	0.714687	0.209225	0	0.132032	1.13548	2.02038	1.54144	0.130427	1.11915	0.163268	0.658074	0.0232826	0	3.63798	0.415634	0.277381	4.2208	2.18896	0	0.233102	0.032427	0	1.3426	0	0.848176	5.15225	0.243031	0.975981	1.26837	0.0697066	0.284223	0.433584
TCGA-CA-6718	306	1	3	0	0	2	7.26	42	0.0486	29.2	7.62	8.92	0.00725	7.74	0.11	0.639	5.58	5.46	0.594	0.142	0.498	6.29	5.28	5.62	1.1	12.9	1.53	0.613	0.119	0.0761	16.1	0.59	0.351	726	150	0	0.397	0.322	0.0397	0.0497	0	10.2	83.4	2.07	7.89	58	2.08	0.215	200
TCGA-CM-6679	306	0	3	0	0	2	10.0456	13.2928	0.0302813	31.8663	4.45022	3.20876	0	2.63903	0.0590945	0.792735	1.94709	0.947705	0.465386	0.192978	0.309417	3.55174	5.95453	2.17248	0.191681	5.23458	0.578788	0.161015	0.0517882	0.00930942	10.7389	0.331281	0.27883	8.81798	6.68785	0.0105668	0.253846	0.631123	0.0194206	0	0.0323785	2.47148	9.29247	0.360387	5.7973	44.1862	0.0387626	0.491715	2.41108
TCGA-D5-6922	308	0	3	1	0	3	7.49726	9.74198	0.0126242	41.0062	7.06718	4.15125	0.00345422	3.98726	0.0940656	0.530158	2.30027	0.453508	0.862974	0.114392	0.418321	1.78781	4.11047	2.74585	0.428351	7.68168	0.342228	0.149509	0.037783	0	11.996	0.269796	0.31163	44.1413	18.7275	0	0.294215	0.0526224	0	0.0315764	0	2.27568	7.88011	2.2787	1.60782	90.0814	0.0377065	0.042707	15.1767
TCGA-D5-7000	312	0	2	0	0	1	10.1852	22.9688	0.0128052	15.3387	4.62913	4.72992	0.00350376	3.53888	0.360455	0.80053	2.51868	0.806906	0.53095	0.0386775	0.170763	2.93712	4.0093	4.09034	0.914994	5.76541	0.48151	0.129988	0.095812	0.0459283	63.8427	1.10226	1.07123	17.7553	6.59894	0	0.287776	0.169027	0	0.0480439	0.0319481	4.37463	8.45594	1.95578	0.657218	20.0595	0.0382473	1.95804	16.7325
TCGA-AF-3913	316	1	3	1	1	4	2.03237	6.80742	0.0106492	4.28349	3.47573	4.17338	0	0.915738	0.0396747	0.53361	0.436911	0.846646	0.0358015	0.00742275	0.154921	3.38632	3.47253	4.34755	0.701419	2.50231	0.307312	0.216203	0.015936	0	40.982	0.758624	0.613379	3.49083	1.06772	0	0.0797741	0.0443898	0	0	0	2.02028	1.74764	0.221793	0.485832	11.1327	0	0.799769	0.643001
TCGA-EI-6884	328	0	3	1	0	3	5.74454	15.6104	0.0511733	27.4451	5.70836	3.88032	0.0126018	3.66152	0.203362	0.79124	2.59353	1.07588	0.378488	0.114141	0.899551	6.66908	4.37844	2.97203	0.490268	5.40696	1.1277	0.354971	0.099552	0.0330377	30.3827	0.692641	0.743899	11.2796	11.4864	0.0562497	0.325844	0.661262	0.0918941	6.12471	0	3.03522	14.0368	5.54216	6.74118	22.8957	0.0229271	3.21998	3.08987
TCGA-AA-A01D	334	1	3	2	0	3	14.8318	10.5916	0	34.2965	6.35217	15.3569	0	2.09576	0	0.469221	1.12831	1.15808	0.259259	0.27548	0.233723	6.3818	5.77201	3.04621	0.150072	6.98013	0.708088	0.114162	0.115401	0.0207445	12.5096	0.223178	0.171856	7.66362	6.37575	0.0117731	0.361056	0.0200907	0	8.24601	0	3.93076	3.58765	1.1544	5.93692	22.4659	1.29564	2.05444	1.09692
TCGA-DC-6158	334	1	2	0	0	1	9.4	19.7	0.0157	130	8.6	7.93	0.00429	13.8	3.18	1.45	3.38	0.978	2.05	0.0437	0.19	7.43	6.07	2.79	0.719	15.8	0.836	0.177	0.0156	0.0112	88	0.67	0.996	52.7	23	0	0.209	0.218	0	0.608	0.0391	5.8	12.2	4.73	1.61	10.7	27.9	6.78	18.5
TCGA-NH-A50U	334	1	4	0	1	4	3.09034	23.9041	0.00343029	4.63581	2.89111	3.39944	0	1.86447	0.0425998	0.0785763	0.525694	0.127269	0.069194	0.00956401	0.124757	1.50208	1.89562	0.287117	0.024648	4.78141	0.233979	0.127679	0.076999	0.00738203	3.34873	0.0183275	0.0940861	2.0809	0.316196	0	0.44541	0.0142988	0.0307996	0.0386103	0	0.658251	6.73528	0.160748	0.117371	0.361895	0	0.174068	10.7305
TCGA-AA-3680	335	1	4	2	1	4	4.45936	17.3532	0.041189	13.7334	3.85721	1.27816	0.0225403	1.58161	0.119353	0.864876	1.54078	1.38264	0.0923159	0.143549	0.649141	5.47525	2.91205	0.492505	0.082211	2.94085	0.468247	0.301974	0.0410916	0.0295464	4.78877	0.244518	0.320091	4.34544	2.81978	0	0.154276	0.286153	0.0616374	0.0515124	0	2.30531	11.105	3.57439	8.1428	20.0154	0.0615128	0.613099	1.14785
TCGA-CM-6172	335	0	3	1	0	3	9.20367	8.93563	0.0156959	27.3083	2.98297	2.75743	0.00429471	2.30895	0.246902	0.404482	1.00383	0.600831	0.351788	0.109405	0.348853	3.60016	5.48054	1.50143	0.24436	3.89726	0.521579	0.177036	0.039147	0.0112593	9.03254	0.354079	0.724688	1.79391	1.49758	0.0958496	0.150241	0.130853	0	0.255188	0	0.958346	1.9779	1.06243	0.238691	14.8782	0.0234407	1.25313	0.413111
TCGA-CM-6678	335	0	4	1	1	4	2.01289	9.46267	0	14.9741	0.883314	1.25942	0	1.04067	0.112333	0.141273	0.436605	0.399525	0.0829363	0.0343905	0.224302	0.996651	2.82381	0.512698	0.0443149	0.690089	0.226516	0.0695622	0.0123055	0	12.0895	0.256287	1.31943	1.28582	0.511975	0	0.128334	0.137109	0.0184583	0.077131	0	0.394492	2.02426	0.0642245	0.562729	7.35438	0	1.21011	1.776
TCGA-CM-6676	337	0	2	0	0	1	4.69637	10.6653	0.00475043	20.6701	1.76636	2.96729	0.00389944	1.63399	0.0766926	0.408062	0.624826	0.604283	0.239558	0.0264895	0.299468	2.7983	3.85205	0.641051	0.0113779	2.02746	0.336488	0.0964453	0.0426528	0	6.83126	0.0338411	0.0781771	5.69187	2.65035	0	0.166068	0.0297025	0	0.0712927	0.035556	1.02553	3.10448	0.0494693	0.677258	18.9762	0.0425666	0.28927	1.53346
TCGA-CM-6677	337	0	3	0	0	2	8.58754	10.8749	0	47.5531	3.06899	1.72277	0	2.29114	0.063936	0.547538	1.73063	1.19545	0.692332	0.0410119	0.16941	2.77966	5.47573	1.49503	0.264236	4.58504	0.713911	0.0871033	0.0660366	0.0158276	10.3471	0.144084	0.080691	26.0491	16.9368	0	0.183652	0.52118	0	0	0.110098	2.42173	12.1347	3.44655	2.26488	11.9564	0.0659031	0.612071	10.7435
TCGA-F4-6461	338	1	4	2	0	3	5.60838	20.4615	0.284544	32.6953	2.51252	3.21694	0.00915964	1.81046	0.0138575	0.567125	0.565533	2.37559	0.150057	0.416114	0.257026	3.25747	7.63955	0.733841	0.0534527	3.70114	0.673301	0.0849548	0.150285	0	15.6115	0.0894279	0.0382573	7.14748	6.38798	0.0136284	0.557269	0.674444	0	0.62799	0	1.1193	6.39302	1.42347	29.4308	58.6208	0.124984	0.0905977	2.31929
TCGA-D5-6932	346	0	3	0	0	2	8.33222	8.7019	0.00452613	10.1071	2.64599	3.84659	0.00371531	2.55556	0.0337252	0.323995	1.33811	0.623728	0.441277	0.0725611	0.203022	2.28866	3.29792	1.78595	0.184292	4.59419	0.403718	0.199098	0.101597	0	49.512	0.0967296	0.0868999	10.7098	4.42826	0	0.0960663	0	0	0.0339632	0.0677543	2.88196	10.2266	4.19487	2.58111	32.1014	0	1.19431	1.82894
TCGA-EI-6883	350	0	3	0	0	2	3.28532	5.72717	0.0293502	24.2942	1.87952	1.24026	0	1.415	0.0260352	0.270126	1.91757	0.548175	0.211442	0.0584511	0.233822	1.6393	1.28859	0.243514	0.0502127	2.39271	0.439993	0.0780319	0.0439213	0.00902316	1.6912	0.022402	0.0920022	28.579	11.1608	0	0.28792	0.113604	0	0.0157313	0.0313829	2.31319	20.2744	1.06975	1.5542	6.91674	0.0187853	0.102127	8.20851
TCGA-D5-6928	354	0	3	0	0	2	16.2685	35.8743	0.405475	113.633	14.4955	11.0449	0.0195787	19.2409	0.438383	2.60885	17.6949	9.46452	1.68392	0.369077	1.02939	12.2098	7.59176	16.3866	3.2277	28.6404	3.29134	0.532666	0.19274	0.236112	30.3301	3.13489	3.61118	216.602	181.425	0.0349567	1.24476	2.36625	0	0.268465	0.0714093	22.8431	180.183	7.67495	27.6116	35.5946	0.748029	0.532544	53.9396
TCGA-AZ-6606	357	1	4	2	1	4	2.93328	19.9397	0.00888517	8.50231	0.724999	0.827161	0.0109402	1.17491	0.0496541	0.133566	0.546808	0.478784	0.0298711	0.015483	0.0323148	1.36638	2.44862	0.129008	0.00532029	1.20014	0.244752	0.0375813	0.0731293	0.00956051	14.8547	0.031648	0.127944	2.54433	0.905227	0	0.0887465	0.0555553	0.0199444	0.133345	0	0.697503	3.61935	0.300712	0.532029	0.25565	0.19904	1.3436	1.01108
TCGA-AF-A56N	360	0	3	0	0	2	6.24038	9.47973	0.0088107	20.228	1.88376	3.12216	0.00723235	1.29372	0.147714	0.706382	0.988764	0.630434	0.296208	0.0061413	0.213626	3.3299	3.24806	0.564383	0.0949627	2.3027	0.450731	0.119252	0.105478	0.0379215	29.6836	0.0784571	0.157079	3.65172	1.82378	0	0.605019	0.0734529	0	0.0165285	0	0.643626	1.82033	0.206441	0.602938	10.5628	3.3948	2.66468	0.562687
TCGA-F5-6863	361	1	4	1	0	3	2.11289	10.6844	0.0204878	8.05128	0.507867	0.775225	0.00672703	0.472023	0.0152659	0.0879948	0.301615	0.354727	0.0413268	0.185647	0.15896	1.3457	4.06166	0.0629939	0.0049071	0.628788	0.193495	0.0970552	0	0.017636	3.95222	0	0.118007	1.1888	0.669263	0	0.445081	0.0256203	0	0.0614945	0	0.214444	3.37428	0.0853408	0.817849	38.2185	0.0183582	0.149708	1.15142
TCGA-T9-A92H	362	0	3	0	0	2	2.28387	14.036	0.00459827	1.2771	0.978376	1.44302	0	0.61923	0.0285523	0.138247	0.56597	0.12186	0.108213	0.0128205	0.0668944	1.48617	0.955385	0.290621	0.0440539	1.5215	0.156823	0.108915	0.0206433	0	3.9155	0.0409464	0.195488	3.74233	2.68443	0.00561602	0.0746334	0.0383348	0	0.276036	0	1.01273	4.31215	0.143654	0.0262225	4.65271	0.144211	0.168002	1.36687
TCGA-EI-7002	364	0	3	2	1	4	3.53196	9.21607	0.00388471	25.1914	3.64325	1.91905	0	2.28164	0.0964863	0.583968	1.31255	0.597107	0.757483	0.0704014	0.786483	1.98457	2.62877	1.1878	0.134914	6.94239	0.356696	0.0854414	0.00581329	0.0250799	13.1634	0.207554	0.46882	7.05505	5.61626	0	0.557766	0.0566755	0	0.0874504	0	1.44008	3.57469	0.404539	1.35135	16.2631	0	0.283863	1.75921
TCGA-AA-A01G	365	0	3	0	0	2	3.64419	11.0754	0	1.95167	0.769766	1.48623	0.0095588	1.30366	0.0723072	0.116701	0.505867	0.617206	0.117447	0.00811679	0.183524	1.39619	1.41135	0.377937	0.0139455	0.837637	0.244397	0.157613	0	0	5.37767	0.165911	0.191638	5.00189	3.03188	0.0142223	0.0581554	0.0728106	0	0.305833	0	1.4474	6.48393	1.27329	0.332036	9.6049	0.208689	0.141819	2.94771
TCGA-AG-3575	365	0	3	0	0	2	2.72792	609.001	0	44.6275	5.99396	6.40006	0	3.76625	0.273364	0.701906	0.724423	1.04296	0.235465	0.0278966	0.0121299	8.97125	3.33484	11.4682	1.28211	9.02047	0.393736	0.169281	0.0748643	0.0430643	162.658	0.409846	0.397928	110.422	15.4039	0	1.36165	0.104268	0.0449186	0.0750799	0.0748896	5.65092	7.68233	36.0512	0.798823	30.3241	0.0448278	2.9245	14.7317
TCGA-CM-6162	365	0	3	1	0	3	11.4	31.9	0.0282	136	16.8	26.4	0.0193	7.22	0.175	1.52	3.06	2.15	1.3	0.0984	0.588	16.5	9.79	18.6	4.15	21.6	1	0.223	0.176	0.0709	162	1.68	1.96	37.3	31.9	0	0.458	0.284	0.0211	0.742	0	5.62	17.8	8.7	11.8	58.9	1.64	4.6	25.2
TCGA-D5-6931	365	0	4	2	0	3	1.95338	20.3868	0.0508603	20.7637	7.78523	3.71912	0.0459241	3.68864	0.113692	1.16504	1.62025	0.943501	0.820741	0.0957177	0.289795	2.83691	2.80326	2.07639	0.261907	8.6096	0.493688	0.3528	0.0684991	0.0218904	31.3366	0.244565	0.26505	14.2959	9.41749	0.0186352	0.19685	0.678418	0.0684991	8.8351	0	4.24772	11.7301	8.3948	9.36833	12.6583	0.227868	0.784586	2.62214
TCGA-DC-6154	365	0	4	2	1	4	7.19603	7.89311	0	17.6962	3.5518	2.69186	0	1.85978	0.0170821	0.150977	0.879708	0.226817	0.0616579	0.00639178	0.511381	0.979962	3.01006	1.77004	0.0713815	5.35025	0.529258	0.155145	0.411677	0	16.7516	0.293966	0.389851	1.46844	1.37172	0	0.166011	0.0286683	0	0.0688104	0.034318	0.899835	6.4093	0.0477468	0.470648	88.6309	0.0205422	5.31406	0.425918
TCGA-AG-3599	366	0	2	0	0	1	2.23984	22.4469	0.00917248	6.07111	3.97906	1.30841	0.00752932	2.35139	0.33034	0.34143	1.0515	0.972327	0.21586	0.0127869	0.277998	2.12779	2.02488	1.06544	0.120831	4.88247	0.745969	0.186223	0	0.0197393	16.747	0.441064	0.427691	21.0474	9.13732	0	0.17178	0.133821	0.0411786	2.82197	0	3.8003	14.4617	0.764151	3.19078	8.9292	0.534239	0.502688	22.1749
TCGA-CM-6680	366	0	3	2	0	3	4.82818	12.3715	0.00981461	43.076	4.73407	5.51159	0.132931	2.61154	0.0792252	0.934406	2.33313	1.4999	0.659917	0.0581489	0.380748	8.39073	3.74559	1.75195	0.0999061	6.63624	0.566458	0.224168	0.55811	0.0633636	18.3497	0.0611776	0.262466	35.5563	19.1334	0	0.251202	0.163645	0	0.073647	0.0367302	2.73944	13.5183	1.81415	2.99438	7.48342	0.153903	2.32085	5.49305
TCGA-AZ-6600	368	1	4	1	1	4	15.3228	21.102	0.0922994	14.0825	6.25566	12.2157	0.0505099	2.85959	0.0327497	0.654416	1.12438	2.26744	0.517171	0.11948	0.127881	6.15186	7.39435	3.54367	0.347395	8.77507	0.553468	0.118978	0.131545	0.00945856	13.6686	0.187863	0.138635	5.96179	4.53473	0.0858883	0.252425	0.522147	0	1.78096	0.0657945	1.79225	7.05846	1.76215	10.6524	38.9925	2.08733	0.508513	6.56317
TCGA-CA-6716	371	0	3	0	0	2	2.35552	5.11689	0.0045681	3.20584	1.21731	1.15919	0	0.755989	0.005673	0.196199	0.314202	0.145272	0.12286	0.035025	0.276898	1.10732	3.12418	0.358943	0.00547061	1.05149	0.179762	0.0850148	0.0410157	0.0196612	3.48926	0.0162711	0.726705	1.06714	0.620535	0	0.108364	0.0285624	0	0.0342781	0	0.517985	1.00403	0.0713557	0.364707	9.66059	0.0204664	0.185444	1.3579
TCGA-CA-5255	376	0	3	0	0	2	0.240316	27.9984	0	1.71733	0.506955	0.544726	0	0.709792	0.0331271	0.0687417	0.482833	0.21679	0.0358718	0.0148746	0.0194032	1.08464	0.407976	0.109358	0.0127781	0.758989	0.209942	0.0451308	0	0	7.15215	0.180527	0.0804812	5.44754	3.33887	0	0.0532872	0.0111192	0	0.0200165	0.0798632	0.779453	4.25261	0.111114	0.334665	1.25361	0	0.249065	27.5299
TCGA-CA-5796	377	0	3	0	0	2	2.95344	34.9049	0.0141564	6.18006	1.98855	0.988414	0.0232409	0.918742	0	0.445879	1.4691	0.537732	0.0951853	0.0197348	0.300335	3.70828	3.13533	0.241816	0.0169533	2.8286	0.427094	0.167655	0.0105922	0.0152324	2.15159	0.100847	0.0582424	3.09368	2.06038	0	0.123722	0.398314	0.0317766	0	0	1.28109	8.17278	0.442259	0.766934	0.0678865	0	0.0574687	1.36435
TCGA-D5-6920	377	0	3	0	0	2	4.1959	24.6093	0.0293575	2.63308	3.91592	3.54537	0.0378689	3.40229	0.276041	0.906648	2.30773	2.1636	0.493486	0.0409259	0.325398	7.79405	3.80016	2.76528	0.713196	5.24247	0.473109	0.716652	0.0753122	0.0180508	74.7172	1.39673	1.21358	5.90999	5.09345	0.184399	0.172795	0.594385	0.546013	5.20835	0.094172	3.94163	7.55868	5.06618	1.60242	2.13185	1.97295	3.03053	1.24668
TCGA-D5-6923	378	0	2	0	0	1	13.6877	17.2535	0.0035705	35.16	2.45611	3.89222	0	3.63805	0.17293	0.644081	1.23224	1.92399	0.468144	0.0124437	0.54107	3.25724	5.57414	2.78116	0.718353	4.98255	0.580754	0.199347	0.0961755	0.0230513	79.647	1.40531	1.51794	12.0405	5.75672	0.00436077	0.307591	0.0148832	0	0.0267923	0.0267244	1.44817	2.40661	0.353227	0.753375	25.0668	0.447911	4.50783	3.11774
TCGA-CA-5256	379	0	3	0	0	2	1.65371	19.6334	0	9.019	2.13178	0.645638	0	0.992211	0.0237329	0.451439	0.991611	0.692153	0	0.00666029	0.243264	1.86792	1.76472	0.750816	0.0572155	1.03863	0.45122	0.177829	0.0571962	0.0205631	10.7804	0.0170175	0.104833	17.0654	4.5739	0	0.0954398	0.139406	0	0.0358505	0.0715194	1.79193	9.40877	0.0995052	1.52575	1.83288	0.0856208	0.562458	1.30924
TCGA-F5-6864	379	0	3	2	0	3	11.555	16.6141	0.0166844	82.2064	4.76486	3.21292	0	3.30256	0.0207199	0.561331	2.27503	0.574803	0.602983	0.162813	0.293287	3.05499	5.57293	1.05449	0.13487	3.84044	0.984839	0.204651	0.112353	0.00897627	3.40546	0.170856	0.154447	22.7255	17.1263	0	0.31767	0.182561	0	0.0782478	0.0312198	2.28298	14.3505	1.69401	6.44615	48.7656	0.0560631	0.30479	10.4906
TCGA-CA-5797	383	0	3	0	0	2	10.3756	8.81223	0.013064	7.4791	2.37483	2.97508	0.00357457	2.47995	0.0540794	0.423941	1.16656	0.415454	0.26352	0.0424945	0.126701	2.44032	5.15218	0.877746	0.119945	4.75427	0.342727	0.0810427	0.0195497	0.00937131	4.2681	0.0542881	0.047776	45.0557	22.9575	0	0.135922	0.018152	0	0.114368	0.0325938	1.55732	7.09545	0.430805	0.844335	15.6202	0.292652	0.061873	19.9731
TCGA-CA-6715	383	0	3	1	0	3	2.61977	2.92816	0	2.41098	0.374768	0.860564	0	1.94674	0.040964	0.0354183	0.159215	0.152978	0.0970331	0.00574798	0.14496	0.462122	1.68957	0.478935	0.0345648	0.560226	0.151438	0.0697593	0.265318	0	10.5731	0.146865	0.576767	1.91089	0.953505	0	0.0308875	0.0343743	0	0	0	0.575432	1.5225	0.107344	0.0940538	1.6609	6.52102	2.01698	0.363867
TCGA-DT-5265	384	0	3	0	0	2	3.33317	28.1125	0.020339	15.6913	8.24544	11.208	0	5.5522	0.0189438	0.0655169	1.43577	0.179669	0.102567	0.127592	0.320544	5.06274	2.79522	2.47541	0.146144	7.55895	0.61362	0.154849	0.304364	0	10.3438	0.443728	0.383528	2.41399	0.953847	0	0.418996	0.699443	0	0.038155	0.190292	2.91611	7.68899	11.9139	0.695924	11.1921	0.0227811	0.660538	0.68489
TCGA-CA-5254	386	0	3	0	0	2	1.71749	19.4156	0.0038844	15.3166	2.11837	2.78794	0	0.901239	0.00964785	0.177957	1.05933	0.219608	0.104472	0.0189527	0.193073	1.22507	1.99524	0.643617	0.0186073	2.80654	0.438192	0.0788626	0.0116256	0.00835928	2.40692	0.0276717	0.0905602	5.04937	3.66849	0	0.19399	0.242875	0	0	0.0290739	1.20279	7.68382	0.262929	0.310122	0.409804	7.46597	0.733254	0.784813
TCGA-CA-6717	388	0	3	0	0	2	9.28	25.7	0.181	123	12.8	7.52	0	8.64	0.0789	1.43	4.71	3.13	1.31	0.341	0.468	9.33	9.83	3.57	0.322	15.5	1.42	0.281	0.0951	0.0105	13.9	0.261	0.389	32.2	52.5	0.0239	0.403	0.876	0.0439	0.0367	0.549	6.99	34.2	9.16	45.8	112	0.11	0.357	3.64
TCGA-NH-A6GC	389	0	4	1	1	4	2.51856	31.3333	0	5.20613	2.67375	2.29795	0.00668218	0.977375	0.0303283	0.151507	0.618855	0.215732	0.10947	0.00567413	0.641471	1.08211	1.65612	0.472781	0.00974876	1.74366	0.277629	0.110181	0.158364	0	1.07862	0.0434933	0.100475	0.613443	0.526576	0	0.203271	0.288428	0	0.122169	0	0.74555	4.38952	0.127158	0.185691	3.27913	0.291773	0.19828	0.151239
TCGA-CM-6674	394	0	3	0	0	2	9.11851	15.3589	0.00589907	13.9765	2.82713	3.65819	0	2.27793	0.0219777	0.135128	1.83655	0.677441	0.237986	0.065789	0.0643636	3.35192	5.79633	2.761	0.247259	6.695	0.696415	0.0998045	0.185381	0.0507796	16.8856	0.0735416	0.06472	56.5451	29.7925	0	0.117842	0.0491793	0.0264831	0.0663983	0.0883067	3.1773	21.7132	0.952177	2.42213	30.6367	0.290725	0.79027	13.9188
TCGA-AA-3542	395	0	3	2	0	3	4.05594	4.308	0.0136864	3.16766	1.01781	1.21248	0.0112346	0.621766	0.067987	0.156754	0.2147	0.411066	0	0	0.398212	0.392405	1.20459	1.80016	0.114733	0.481305	0.359055	0.231555	0.020481	0	54.884	0.292497	0.112617	4.38331	0.841053	0	0.0854387	0.0285251	0.122886	0.9243	0.20488	1.16394	1.24337	0.5701	1.40489	2.82219	0	0.416704	0.540332
TCGA-AA-3939	395	0	3	0	0	2	2.0254	19.4581	0.0118655	6.24372	3.30898	3.56327	0.0584395	3.0995	0.132619	0.798408	0.629996	0.545047	0.0398908	0.057894	0.24454	8.72144	2.17426	2.63488	0.426292	2.80709	0.62257	0.321198	0.0177562	0	98.3547	0.676219	0.61835	32.9942	10.2274	0	0.162958	0.39568	0	0.311628	0.177622	6.10627	7.64995	4.94252	1.48864	4.55204	0.212643	1.27647	12.8133
TCGA-CM-6168	395	0	3	0	0	2	12.8071	43.4082	0.072816	66.2086	11.4694	8.59647	0.0186787	6.13604	0.316499	1.73964	2.47126	3.50564	2.21851	0.298184	0.468965	11.0554	8.9369	6.98873	1.79309	16.8991	0.931266	0.24639	0.074914	0.0391753	79.1721	1.03745	1.49166	28.0533	12.3127	0.0444663	0.431833	0.265585	0	0.597622	0.0340633	5.16046	8.90909	6.35059	18.3747	80.4437	0	0.997651	19.7744
TCGA-AA-3516	396	1	3	2	0	3	5.08647	55.7322	0.0323439	6.1149	4.16473	3.23768	0.00884993	3.16614	0.026778	0.246963	1.87341	1.44763	0.289966	0	0.222195	2.30429	3.67117	3.88584	1.2524	6.72116	0.33941	0.164165	0.0806686	0	59.0112	0.883243	0.842773	61.0961	12.8147	0.184346	0.107685	0.0898814	0	6.63387	0.0806958	7.38208	14.5022	9.37475	1.4141	16.6995	0	0.831577	13.7457
TCGA-AA-3552	396	1	3	2	0	3	8.24811	7.51217	0.0714875	44.2419	4.50407	3.45278	0.0195604	3.05433	0.147964	1.51813	1.99845	3.19961	0.560781	0.116267	0.592212	6.52156	3.88517	1.50606	0.142685	9.25601	0.812689	1.89484	0	0.0256404	7.28988	0.509263	0.55555	29.1352	10.1541	0	0.416517	0.968461	0	4.06792	0	3.06577	13.8269	4.96297	6.93043	7.14199	1.01423	1.25757	6.05964
TCGA-AG-3892	396	0	1	0	0	1	3.03114	34.4286	0.0116231	6.74075	4.12975	5.30551	0	2.11212	0.129909	1.04834	1.03789	1.93029	0.586136	0.0729143	0.211362	6.02874	2.80065	8.93439	0.751648	4.19892	1.03674	0.550611	0	0.0750391	184.99	3.02221	2.78948	145.44	22.6307	0.0993696	0.290233	0.484495	0.15654	7.50069	0	8.38932	19.3813	1.63402	5.76661	3.90165	0.624896	5.4498	80.1409
TCGA-CM-4752	396	0	3	0	0	2	6.36316	11.2138	0	35.6921	5.55598	2.18751	0.0183981	1.83644	0.0278344	0.401103	1.96084	0.989963	0.339081	0.0546792	0.0407578	2.83334	4.51129	3.23514	0.174469	4.9979	0.4998	0.303362	0.0335404	0.0241168	7.4463	0.319335	0.199794	80.903	30.6276	0.23268	0.209876	0.373709	0	2.48073	0	2.98135	16.6179	0.933613	4.15402	17.412	0.0502088	1.31932	34.5618
TCGA-CM-6169	396	0	3	0	0	2	21.5632	24.5318	0	98.9447	14.0175	11.5658	0	10.396	0.199287	1.80513	4.67508	1.35682	3.1599	0.0798956	0.625317	13.3248	10.9154	5.32567	1.24915	20.8692	0.962267	0.21332	0.0514586	0.0986686	25.2385	0.489932	1.03749	55.3676	62.171	0	1.15919	0.262788	0.0514586	0	0	4.74903	23.077	5.7295	3.20295	51.6691	59.8281	1.04697	18.1278
TCGA-AA-3973	397	0	4	1	1	4	4.62149	3.84344	0.0345017	10.2493	2.68456	1.89952	0	0.970293	0.0285645	0.428089	1.04083	0.568921	0.231984	0.0160324	0.948076	1.28896	2.28992	0.766154	0.0550909	2.95974	0.452567	0.291862	0	0.0247494	10.2635	0.10241	0.141947	4.85324	3.38487	0	0.186663	0.191756	0	0.172596	0	0.72727	4.95435	0.119763	2.0987	11.4162	0	0.233436	1.3087
TCGA-CM-6675	397	0	3	2	1	4	0.675967	44.8832	0	1.6022	2.54195	5.528	0	1.35536	0.118029	0.143228	0.54325	0.123726	0.285886	0	0.066706	1.61671	2.19409	0.649387	0.0479234	3.59015	0.354319	0.016926	0.0374275	0.0107647	10.3708	0	0.0548798	7.63321	4.78076	0	1.2678	0.0104255	0	0.0187676	0	1.46164	8.86877	1.51063	0.0570517	2.75858	0	0.690422	3.87997
TCGA-F4-6809	403	1	3	1	1	4	8.59456	26.552	0.0904145	81.8627	4.5448	3.44571	0.0106025	2.36809	0.0320809	0.708856	1.45471	4.96714	0.144746	1.00534	0.521955	6.0599	12.0515	0.823699	0.0618729	3.06946	0.722888	0.284086	0.122415	0.046327	10.9817	0.122685	0.159422	16.0601	11.0287	0.0578424	0.564422	0.42175	0	0.565378	0	3.15454	16.2007	3.87826	79.4526	44.576	0.057869	0.28839	18.8175
TCGA-D5-6930	406	0	3	0	0	2	11.0916	15.3785	0.206447	53.0216	3.77547	4.37627	0	2.66981	0.0377031	0.452038	2.20544	2.22062	0.306202	0.258172	0.206112	5.42847	4.09137	2.21961	0.18179	5.08593	1.29029	0.256825	0.199902	0.013067	19.5812	0.227092	0.0832713	53.4438	22.7023	0.0222478	0.288078	0.961795	0	0.0227815	0.0454476	4.89903	39.0229	0.695545	22.1611	48.3357	0.0816126	0.973656	21.3914
TCGA-D5-6929	408	0	3	1	1	4	5.39879	18.2284	0.00634322	16.831	2.72551	3.19071	0	3.23161	0.0472648	0.281522	2.00544	0.257758	0.27723	0.0884279	0.176869	3.65389	2.48943	1.37609	0.174718	4.95824	0.715567	0.22537	0.16137	0	10.0735	0.101673	0.0869911	10.3011	9.05778	0	0.300946	1.37493	0.028477	0.0475983	0	1.83967	12.8637	2.67527	1.04903	22.3577	0.227355	1.01715	1.81192
TCGA-AF-2692	412	0	3	0	0	2	2.40853	9.14902	0.043002	5.74852	2.62051	4.69736	0.00882465	1.5175	0.373821	1.40059	0.635658	2.03229	0.614418	0.0524537	0.143363	8.29417	2.83858	2.0751	0.399108	2.64641	0.225627	0.163696	0.0804381	0	44.0743	0.382922	0.899339	1.9443	1.58205	0.0393898	0.147644	0.0672184	0	8.26864	0	2.62558	4.88326	2.01513	1.7779	3.04166	0	0.523706	0.624154
TCGA-EI-6885	415	0	3	1	1	4	8.65	16.4	0.0167	23.5	4.55	7.55	0.00549	5.34	0.15	1.53	2.26	3.11	1.63	0.0373	0.357	7.15	5.76	5.12	1.67	10.7	0.5	0.215	0.346	0.108	182	1.73	1.37	28	22.8	0	1.22	0.258	0	0.0753	0.276	6.25	14.6	3.03	1.56	18.6	0.015	10.9	5.13
TCGA-A6-2682	424	1	4	1	1	4	4.59284	23.0427	0.0410003	33.8564	5.25114	7.97241	0	2.16198	0.101834	0.557638	0.519488	0.977902	0	0.0142892	0.422494	3.36628	3.16492	9.80499	1.76762	3.37523	0.268905	0.416203	0.153388	0	445.313	2.30011	1.29324	3.01243	1.62444	0	0.230354	0.683622	0	0.461488	0	3.79974	3.42438	6.51118	1.63669	19.0717	0	4.6604	1.09499
TCGA-AA-3561	424	0	3	0	0	2	2.69092	7.58526	0	2.02566	2.1449	1.16166	0	1.04053	0	0.247755	0.35623	0.0719395	0.0342231	0.0496685	0.222137	1.48585	2.37941	1.58236	0.243817	1.6272	0.480704	0.0861131	0.0304668	0.0219068	20.5695	0.634531	0.628218	24.4325	5.18555	0	0.025419	0.0848656	0	0	0	1.44286	3.10253	1.00707	0.116103	0.634609	0	1.07445	7.39947
TCGA-AA-A004	424	0	3	0	0	2	12.1364	3.81984	0.102127	15.4727	0.843873	1.72515	0.0838323	0.455675	0	0.0365531	0.831851	1.39836	0	0.0355928	0	0.665481	4.27329	0.91587	0	0.612185	1.40661	0.907127	0.0382073	0	11.8903	0.227355	0	4.13662	0.578045	0	0.286894	1.33034	0	8.04663	0	2.05998	13.3184	0.26588	5.38723	18.488	285.746	1.5029	0.415054
TCGA-AG-3611	424	0	3	0	0	2	2.21986	10.7375	0.0122397	7.5282	2.3767	2.51782	0.0200942	1.2511	0.592807	0.43808	0.723714	0.497364	0.0411489	0.0170629	0.0890303	1.72274	1.32451	2.02804	0.190553	2.71954	0.513765	0.5177	0.0732648	0	17.3864	0.326975	0.318926	2.85929	2.21688	0	0.152816	0.30612	0.0549486	2.29612	0	1.73486	4.26844	0.701031	1.04699	2.58258	0	0.521722	0.255822
TCGA-AG-A008	424	0	2	0	0	1	3.79307	8.53137	0	7.29413	0.61243	1.01312	0	0.58054	0.0253916	0.26345	0.641485	0.234802	0.0343693	0	0.111543	0.506279	1.19479	0.349257	0.0244858	1.02952	0.268198	0.0518885	0.0305969	0	9.80077	0.0910343	0.15422	2.11856	0.925813	0	0.0127638	0.021307	0	0.575343	0	2.25156	3.50526	0.37261	0.233198	0	0.18321	0.62252	0.569795
TCGA-DC-6155	425	0	2	1	0	3	12.8174	7.34623	0.0269421	5.11276	0.871933	0.782116	0.0073719	0.27685	0.0223058	0.0900015	0.21674	0.634666	0.150962	0	0.0326623	1.35766	0.66085	0.337493	0.139815	0.516799	1.74347	0.850873	0.0134392	0	1.50494	0.127953	0.073897	2.77472	0.421172	0	0.0448504	0.131023	0	0.876064	0.672188	0.607086	9.84311	0.140283	1.58764	6.54612	0	0.164059	0.980239
TCGA-AA-3544	426	0	2	0	0	1	17.4576	15.6374	0	37.1047	8.78597	6.42298	0.0200648	6.7421	0.303559	0.437439	2.28595	1.79221	0.32871	0.0170379	0.296333	5.09693	4.42621	6.13784	0.380548	9.7096	1.47491	0.45491	0.0365788	0	18.9328	0.30473	0.0838052	53.8326	26.8008	0.0149269	0.228888	0.815126	0	3.80598	0.182956	10.5005	24.1047	8.27279	14.2183	61.95	0.547573	3.12575	9.99085
TCGA-AA-3667	426	0	2	0	0	1	2.54151	6.16194	0.0178668	10.2477	2.47284	4.56067	0.0293323	1.62336	0.177507	0.179055	0.776156	0.852286	0.1802	0	0.259922	1.95591	1.05695	4.08963	0.406538	1.97063	0.234363	0.423196	0.187158	0	32.1337	2.19557	1.8867	5.78949	2.6293	0	0.133843	0.148952	0	1.13959	0	2.25971	4.0317	0.930293	0.611335	3.51286	0.160097	0.362657	0.746867
TCGA-AA-A02K	426	1	4	2	1	4	3.23286	13.2147	0	6.38016	1.31018	3.59982	0.00694166	0.974166	0.026255	0.0968558	0.33675	0.47063	0.0995059	0.00589446	0.0871421	0.84861	1.39098	1.34341	0.106337	1.7573	0.199668	0.400607	0.0442921	0.00909934	9.22771	0.768097	0.52768	1.16301	0.362403	0	0.195327	0	0.189823	0.0951848	0	0.488673	3.29607	0.176127	0.192901	0.64885	0.132608	0.660851	2.16028
TCGA-AG-3894	426	0	3	0	0	2	5.74157	15.6632	0.0225809	4.51741	2.02911	1.67834	0	1.79522	0.364553	0.226298	0.367853	0.259316	0.075915	0.133786	0.355876	1.5597	2.73679	1.89003	0.0946475	6.06399	0.296199	0.0382039	0.0844781	0	12.188	0.180969	0.263224	5.61538	2.57443	0	0.324216	0.141189	0	0.211803	0	0.935562	3.83812	1.8224	0.515088	21.8196	2.73156	1.10002	0.760383
TCGA-AG-4005	427	0	3	2	1	4	7.32033	16.5781	0	5.92591	3.26624	4.21074	0.0163258	2.38791	0.135846	0.412872	0.527993	0.702766	0.200592	0.0207944	0.156723	4.09531	3.31444	3.41432	0.500179	4.6257	0.182619	0.370139	0.0148813	0	26.0234	0.885519	0.681885	3.55954	1.62424	0	0.285562	0.186534	0	3.2833	0.148863	1.88657	2.1274	1.9158	0.567097	12.065	0.0445535	1.1909	0.923761
TCGA-CM-6163	427	0	1	0	0	1	5.38713	10.4687	0.0616514	90.1899	6.78623	4.68146	0.0036148	3.29379	0.147658	2.52183	2.827	2.7464	0.991919	0.282392	0.160159	6.04893	4.93694	3.64828	0.87016	7.77128	0.646957	0.216063	0.0197697	0.0189535	12.2791	1.5607	2.16204	7.81503	7.53446	0.473295	0.280402	0.385481	0.0395394	4.6923	0.0329606	2.151	14.4926	2.49927	4.57054	8.57375	0.0394594	2.33294	3.52824
TCGA-CM-6171	427	0	2	0	0	1	7	6.08	0.0149	5.09	4.47	4.36	0	3.54	0.117	0.342	1.06	0.774	0.385	0.00694	0.211	2.74	3.87	5.71	2.67	5.11	0.431	0.0758	0.142	0.0214	129	1.92	1.69	16.4	15.4	0	0.36	0.083	0	0	0	7.94	6.72	2.12	0.312	0.239	0.134	8.94	1.72
TCGA-DM-A288	427	1	3	2	0	3	1.32205	18.4195	0	1.13971	0.719203	2.66701	0.00484389	0.58403	0	0.0168965	0.142414	0.0521278	0.0198386	0.00411315	0	0.584469	1.08983	0.191518	0.0353342	0.96213	0.17029	0.0798696	0.15012	0.012699	7.26697	0.0105094	0.0809263	0.400214	0.133599	0	0.0589401	0.0122988	0	0.0664199	0	0.733463	0.466916	0	0	7.21598	0	0.359331	0.191856
TCGA-CA-6719	435	0	3	0	0	2	7.67636	14.8701	0.00507507	42.2183	5.34671	6.49253	0.00416592	4.12534	0.0126052	0.632124	2.0087	0.430385	0.750725	0.187485	0.203035	5.97907	6.72213	2.78278	0.24311	12.0713	0.465996	0.171727	0.258217	0.0327649	16.0697	0.162692	0.153119	17.0378	11.7937	0	0.361171	0.211549	0	0.0380824	0	3.56349	15.5272	0.422799	2.28639	46.5815	0.0682133	0.123615	5.90477
TCGA-D5-6924	435	0	3	0	0	2	15.8509	17.4892	0.0305642	36.3131	8.71298	7.58381	0	7.30212	0.218252	1.00643	3.39313	1.40398	0.796345	0.138477	0.379797	5.73586	5.66681	5.27311	1.07978	8.73309	0.922111	0.310264	0.205821	0.0164437	23.8521	2.49032	2.1901	42.9553	35.0067	0	0.391141	0.971453	0.0343035	0.0860056	0.114384	4.06557	15.0478	4.53555	1.48154	51.9222	4.4162	4.79248	12.599
TCGA-AU-3779	441	0	3	0	0	2	3.84998	13.6922	0.0217247	35.009	6.79895	3.12339	0.0133747	5.49869	0.323752	1.69509	2.43802	2.41807	0.821663	0.0264998	0.974475	6.52602	3.24427	3.52541	0.53985	8.16945	1.04013	0.404309	0.0650202	0.093504	85.3408	0.928576	1.83229	10.9073	4.81312	0.00663329	0.467885	0.294311	0	0.0203773	0	3.75433	11.0301	0.197954	1.67251	4.76624	0.0486665	2.05048	1.87934
TCGA-A6-4105	442	1	3	0	0	2	5.47	12.4	0.00547	25.1	9.26	7.59	0.0269	4.6	0.4	1.05	2.53	2.04	0.625	0.0305	0.331	9.4	4.37	6.56	0.982	14.5	0.875	0.148	0.155	0.047	186	0.895	1	68.2	43.9	0.00667	0.614	0.33	0.0245	1.48	0.0409	8.82	27.7	4.35	2.77	19.6	0.0735	12.9	48.2
TCGA-AA-3844	454	0	3	2	0	3	5.1878	9.78502	0	3.99416	1.51397	2.90837	0	1.64777	0.0130023	0.569599	1.20024	0.980381	0.105597	0.0364892	0.152314	3.90242	2.59834	1.35922	0.326	2.51041	0.41201	0.177138	0.0313356	0.0225315	51.4519	0.466161	0.660492	14.5962	6.07842	0.0127873	0.0784317	0.0872857	0	0.628516	0	3.01368	10.5856	1.74448	1.6718	1.75729	0	3.29401	1.92086
TCGA-AA-A00W	456	0	1	0	0	1	3.13315	7.57283	0.0111997	3.51577	0.624662	1.93392	0.0275802	0.54514	0	0.368787	0.621676	1.12786	0.112957	0.00780651	0.0814653	1.69312	1.58364	0.306097	0.0938869	0.751908	0.176291	0.113691	0	0.024102	12.6356	0.219407	2.38069	2.95393	0.887471	0	0.0559323	0.210082	0	0.588284	0.0838276	1.05016	5.51399	0	2.17153	0.537077	0.100356	1.22758	2.39287
TCGA-CM-6167	456	0	3	2	0	3	53.9679	27.0985	0.0627335	84.1641	7.25708	5.62606	0.0046814	4.25642	0.148731	1.49417	2.52564	3.60715	1.76393	0.981868	0.864233	11.3716	29.0307	2.25035	0.150255	10.3196	0.882736	0.781552	0.0341374	0.012273	2.43367	0.142196	0.109496	11.0235	11.6759	0.0835838	0.719157	0.416019	0.025603	0.213973	0.0853722	2.05196	14.4067	3.14764	20.1316	98.1544	0.20441	0.300973	3.56272
TCGA-AA-3679	457	0	3	2	1	4	4.40762	8.4427	0	3.22057	2.50078	2.12071	0.0118302	1.6602	0.0894889	0.103165	0.330427	0.534707	0.0969033	0.0100455	0.471738	3.08027	2.932	1.15705	0.258889	2.25765	0.264663	0.365746	0	0.0310147	52.5421	0.539005	0.65223	15.5304	5.43037	0.0704072	0.431846	0.420522	0	1.35181	0	1.79133	5.57502	2.02609	1.97249	13.5459	0.129139	1.72593	2.04162
TCGA-AA-A017	457	0	3	0	0	2	5.84939	4.62553	0	17.6298	1.8323	2.44938	0	1.00905	0.0253227	0.423294	1.31639	1.02672	0.0685519	0.00710645	0.0741598	1.3287	2.16243	1.93312	0.122096	1.79269	0.401205	0.275987	0.0915414	0	34.7062	0.744455	0.601224	4.03354	1.81362	0	0.114562	0.913713	0	0.19126	0	2.28991	3.31647	0.318513	0.813976	11.245	0.182713	1.05541	0.426186
TCGA-AA-A01C	457	0	2	1	0	3	5.36634	5.64844	0	12.8226	2.24624	1.46613	0	1.54823	0.0826769	0.190624	0.455233	0.35286	0.0746057	0.0464041	0.134515	1.38819	2.36941	0.682323	0.132879	2.30573	0.407527	0.22527	0.066417	0.0477564	6.05376	0.0395218	0	14.0472	5.02418	0.0271032	0.471011	0	0	0.666082	0	1.40334	5.0726	1.15547	0.253103	15.8563	0.099424	0.765743	2.11297
TCGA-CM-5861	457	0	3	0	0	2	3.75839	13.7919	0	32.1276	0.954536	1.13147	0.00583544	0.645911	0	0.0101776	0.240194	0.0502388	0	0.00495512	0.068946	0.426172	2.63609	0.376442	0.0851343	0.954536	0.205149	0.0481095	0.0638292	0.0152985	21.5954	0.0506426	0.146238	17.6516	11.5652	0	0.14201	0.0148164	0	0.106688	0	1.7207	10.5416	0.14806	0.0405402	15.6817	0	0.245302	5.53061
TCGA-CM-5863	457	0	3	1	0	3	3.33869	19.2526	0.00462484	28.8418	7.03151	4.46519	0.011389	2.64131	0.0114869	0.0794546	0.608306	1.27466	0.0310966	0.0741437	0.269124	3.04979	4.92465	3.76041	0.681243	2.75749	0.291192	0.148668	0.221467	0.00995273	31.6312	0.230625	0.10148	6.83089	9.20674	0	0.207871	0.0963907	0	0.121464	0	2.33971	7.2917	4.16596	8.83532	17.1438	0.0414412	5.66998	3.51211
TCGA-CM-5864	457	0	2	0	0	1	3.96435	9.83323	0.00682517	11.0721	1.50859	1.01457	0	0.896971	0.033904	0.0977135	0.741233	0.337634	0.0688369	0.00951465	0.297872	2.09917	3.04294	0.443026	0.0572152	1.60376	0.304393	0.0692837	0.0612813	0	24.2045	0.0486211	0.102961	6.76338	3.99552	0	0.0426068	0.156475	0	0	0	1.71155	5.48042	0.0710748	1.2455	3.92757	0	1.66243	0.744963
TCGA-CM-6161	457	0	2	0	0	1	4.78813	22.6261	0.0279535	30.3408	5.73594	1.90277	0.0305945	4.68658	0.167787	1.30065	3.55304	1.09474	0.689165	0.802104	0.672118	5.01519	3.02495	1.34494	0.150643	6.83653	0.696677	0.110352	0.0209155	0.0300781	5.40148	0.215729	0.453636	5.91573	4.62598	0	0.139602	0.0485504	0	0.384555	0	2.25536	17.8857	1.28568	1.38156	10.925	0.480084	0.387718	0.595073
TCGA-CM-6170	457	0	2	0	0	1	4.26609	6.86522	0.045212	51.7002	4.80056	3.59122	0.00742255	2.47942	0.0561476	0.731431	1.29301	1.35793	0.516796	0.094542	0.405602	4.38379	2.9225	4.67241	0.812167	5.65157	0.343973	0.0764928	0.142081	0.0389188	26.8258	0.458966	0.390624	10.8515	11.5156	0.0055219	0.197569	0.150769	0.0405946	0.254447	0	2.49432	6.05508	0.400198	5.72384	25.8223	0	0.697454	1.32296
TCGA-AD-6888	472	1	3	1	0	3	0.378601	8.61138	0	12.7157	0.285087	0.307872	0	0.428637	0.0342776	0.0169355	0.204598	0.202026	0.0530251	0.00274843	0.0382419	0.544708	0.512035	0.175122	0.00944419	0.548356	0.134478	0	0.00590063	0	10.3955	0.0912913	1.23833	2.25825	0.975613	0	0.0639991	0.0410907	0	0.813672	0	0.361129	3.70928	0	0.0674585	1.85307	0.0176661	0.664295	2.17023
TCGA-D5-6541	474	0	3	0	0	2	4.2047	30.3556	0.00705889	23.0829	10.5281	7.80624	0	10.4966	0.0701299	0.176854	3.65846	0.374138	0.391568	0.0393619	0.278121	2.06066	2.49022	1.71221	0.367727	28.7222	0.925931	0.0656849	0.0633798	0	10.3228	0.540575	0.861571	61.3191	43.5037	0	0.237956	0.360447	0	0.0794529	0	6.38797	23.0137	1.96636	0.905732	28.6376	0.0790646	1.63339	43.2858
TCGA-3L-AA1B	475	0	2	0	0	1	6.70366	10.6462	0.0764908	37.7105	2.45442	1.33229	0.00418588	1.72092	0.11399	1.2411	1.47682	2.00908	0.445736	0.156394	1.02622	2.80448	3.8922	0.461663	0.0366411	3.32573	0.775921	0.215687	0.030524	0.0329219	2.80206	0.0635722	0.356659	1.26811	0.923606	0.0311403	0.286501	0.371984	0	0.0191324	0	1.05638	3.19802	0.955856	13.9004	27.8529	0.0456934	0.445076	1.74084
TCGA-CK-4952	475	0	4	2	0	3	4.39	29.1	0.0045	2.43	7.35	6.4	0	2.35	0.129	0.116	0.495	0.39	0.136	0.00314	0.0382	2.41	2.9	8.05	3.39	4.34	0.248	0.061	0.0337	0	188	1.4	1.48	4.41	2.08	0	0.129	0.0282	0.0607	0	0.0337	3.83	2.1	0.797	0.128	2.14	0.0807	0.512	0.732
TCGA-EI-6511	482	0	3	1	0	3	11.5724	8.38269	0.106014	32.1587	11.0927	3.97265	0.00756719	6.64841	0.0858626	0.818274	6.53541	2.27203	0.418395	0.0128513	0.435858	4.20491	4.13664	6.25156	1.18679	10.1014	1.572	0.428909	0.613888	0.0694351	37.9557	0.837312	0.745904	36.1238	41.9658	0	0.305005	1.44101	0	0.0172937	0.172499	9.62896	53.5316	6.43195	4.04797	4.84072	1.81729	16.8125	6.6902
TCGA-AA-3833	485	0	3	0	0	2	8.02224	79.0387	0.0789551	12.8307	6.17451	6.38493	0	3.09278	0.196104	0.678223	1.18413	1.77356	0.30336	0.172963	0.232458	5.67404	6.10289	9.46009	1.47234	5.03031	0.47345	0.515243	0.168789	0.0242732	161.87	1.86817	0.974512	9.47723	6.01932	0.0413274	0.225319	0.329116	0.0506368	1.86203	0.25327	10.8959	20.5269	9.33795	4.43825	65.989	0.151603	0.457889	1.10016
TCGA-AG-3608	485	0	3	0	0	2	5.88907	6.98722	0.0415735	11.0156	4.74486	2.94952	0.0085315	2.91731	0.219423	1.19039	1.63042	1.48736	0.349416	0.0217334	0.2394	4.00932	2.59433	3.16015	0.410743	5.44928	0.654395	0.3341	0	0	22.3582	0.499772	0.94073	39.2782	22.1357	0	0.181669	0.173295	0.326617	16.3389	0	5.59798	13.7063	1.83996	3.85257	20.1357	2.32826	0.886041	11.3684
TCGA-AG-A014	485	0	2	0	0	1	4.45688	7.31719	0	5.66363	0.630423	1.41137	0.0100204	1.60429	0.106119	0.15729	0.206227	0.431342	0	0	0.044397	0.254543	1.79655	0.834083	0.175428	0.761011	0.1281	0.0826121	0.0182676	0	14.8903	0.304367	0.351562	4.7375	2.25047	0	0.091446	0	0.164408	0.229002	0.0913687	0.984912	0.53661	0	0.208843	2.16595	0.109384	1.18934	0.652032
TCGA-CM-6165	488	0	3	0	0	2	10.3744	13.3483	0.00566828	59.0748	5.91313	3.52358	0	4.42361	0.0563143	0.616746	2.21613	0.911312	0.571688	0.331879	1.05825	4.32884	5.70859	2.57552	0.237585	6.11595	0.743522	0.0383599	0.0508939	0.0853876	9.70849	0.343227	0.481957	23.7493	20.3221	0.0207686	0.226463	0.0826967	0	0.850674	0	2.11361	6.62787	0.914925	5.0103	24.6812	0.0253955	3.69321	7.18733
TCGA-AA-3971	489	0	3	1	0	3	5.9165	8.44761	0.0481076	22.1663	6.11172	2.02258	0.00987241	4.41004	1.20981	1.82516	1.4658	2.03986	0.283034	0.0922139	0.626956	4.9843	3.29708	2.17767	0.259255	7.57459	0.694143	0.79357	0.0359954	0	15.3265	0.214193	0.461824	22.2953	12.1364	0.102822	0.240254	0.501329	0.215973	25.0437	0	4.69446	13.7105	7.76512	3.56647	11.9386	8.19036	0.63471	5.22299
TCGA-D5-6540	491	0	2	0	0	1	11.2	17.6	0.0102	40	2.45	4.41	0	2.27	0.126	0.16	0.944	0.458	0.188	0.0106	0.185	1.39	2.56	4.67	1.41	3.31	0.56	0.146	0.281	0.0109	129	1.58	1.34	22.2	7.94	0	0.273	0.0106	0	0.152	0	9.42	15.3	1.69	0.116	12	0	2.89	6
TCGA-AY-4070	496	1	3	2	0	3	6.89395	12.0836	0.0636761	22.8348	2.08268	2.35841	0.0261346	1.48083	0.0395388	1.4738	1.44711	3.29999	0.749257	0.184933	0.270184	7.66228	4.05782	1.12395	0.0254188	2.61249	0.584678	0.574568	0.0317628	0	14.3928	0.0945032	0.10188	9.19703	6.43588	0.0129616	2.96804	0.552973	0	0.637085	0.0794338	1.78194	7.77527	1.27094	4.41803	11.2982	0.237739	0.710865	0.985845
TCGA-EI-6514	496	0	3	0	0	2	2.4517	7.17915	0.00437265	20.122	3.18855	1.25404	0.00717866	2.02195	0.0271514	0.225366	1.01308	0.169958	0.176405	0.112771	0.826958	1.36766	3.63403	0.724516	0.068075	3.91418	0.367085	0.0517856	0.0196304	0.00941001	6.74809	0.0856621	0.14392	3.03149	2.23451	0	0.158321	0.0273404	0	0.0164058	0.0327284	0.858154	4.33123	0.227676	0.797949	17.2364	0.372223	0.168634	0.812378
TCGA-EI-6513	497	0	3	1	0	3	6.78657	8.41959	0.00426297	5.08294	2.96768	2.89323	0.0629874	2.91188	0.105881	0.1953	1.20887	0.692906	0.458615	0.829021	0.201554	1.85559	2.65101	1.38356	0.209313	5.07665	0.369061	0.0937609	0.146725	0.0183479	14.3123	0.242948	0.228003	13.3799	15.6008	0.00520651	0.212896	0.0977334	0.019138	0.0479827	0.0319074	1.88706	7.49572	2.79676	0.291725	6.11242	0.210092	0.87394	2.6136
TCGA-EI-6881	499	0	3	1	0	3	5.53999	24.2043	0.00373585	6.00484	1.98334	2.19891	0	1.75173	0.0742312	0.320909	0.874561	1.22106	0.138156	0.0286439	0.163045	2.49277	3.01317	2.60364	0.680038	1.77359	0.274422	0.10745	0.0503147	0.0482376	76.9369	1.32402	1.85978	2.68854	2.22929	0.00456272	0.0932857	0.116794	0	0.350414	0.0279621	2.60686	4.51062	0.486297	0.830873	1.77359	0.0836883	1.56967	0.451145
TCGA-A6-2683	504	1	4	0	1	4	2.37783	1.28093	0	7.08724	1.16397	3.75651	0.00925055	0.475392	0	0.145205	0.258376	0.278741	0.0378866	0	0.163944	0.234986	1.1382	0.539	0.0269916	1.1709	0.0295645	0.400391	0.0674562	0	0.746602	0.140491	0.278187	0.169845	0.109346	0	0.23919	0	0.0505922	0.0845631	0	0.344037	0.693534	0.176032	0.44986	0.32425	0	0.0686227	0.157027
TCGA-NH-A8F8	511	1	4	2	1	4	7.44606	8.83806	0.0351249	12.3968	4.29306	3.37542	0	3.06794	0.0581609	0.234673	0.960732	0.703311	0.33458	0.0897711	0.248397	1.6632	2.97323	1.17999	0.133204	6.23228	0.307161	0.26742	0.0788443	0.0125982	11.601	0.802798	0.0722556	11.7126	3.28507	0	0.138872	0.061006	0.0262814	0.087857	0	2.09356	6.82806	0.548667	5.44168	21.0831	0.0786848	0.0831784	2.70546
TCGA-AF-5654	512	1	2	0	0	1	1.97102	6.65882	0	4.33809	0.463865	1.52529	0.00438871	0.390355	0.0132793	0.252594	0.341934	0.802899	0.0359488	0	0.0972239	2.38296	2.20625	0.319645	0.0896387	0.77771	0.126236	0.0271366	0.00800075	0	35.7958	0.0571308	1.2538	13.0337	2.1961	0	0.18023	0.0111431	0	0.0601784	0	1.0143	1.48847	0.111352	0.640277	2.61516	0	1.81231	2.70675
TCGA-EI-6509	517	0	3	2	0	3	1.16135	8.21171	0	2.34898	1.3464	1.85884	0	2.36774	0.0101815	0.0234749	0.425403	3.40389	0.0413438	0.0571456	0.104361	0.641073	1.46091	0.406128	0.0147274	2.11648	0.204329	0.0624183	0.981492	0	3.35478	0.0876064	0.0337302	1.23563	0.88167	0	0.107478	0.0256309	0.018403	0.645958	0	0.759802	1.2013	0.064032	0.0701302	0.0196577	0.0918288	0.0332821	0.628305
TCGA-AA-3846	518	0	3	0	0	2	2.83185	10.246	0.011009	13.2964	3.11561	4.36399	0.00903684	3.57238	0.177733	1.37122	1.08933	1.45876	0.444135	0.0306943	0.0934244	14.8925	2.76388	1.89933	0.276864	8.11255	0.288815	0.167632	0.0658978	0.0236915	53.5646	0.235277	0.347248	12.5271	6.46257	0.0268913	0.10996	0.229449	0	2.80872	0	3.14483	7.16227	6.53469	0.565029	6.44076	0	0.983215	2.47995
TCGA-AA-3866	518	0	2	0	0	1	7.91625	23.8265	0.0106171	49.304	17.129	9.05498	0.00871516	11.9549	0.276887	2.23442	3.71538	2.06335	1.28498	0.0740042	0.373266	5.97741	5.30035	10.8634	1.79277	22.6397	0.724189	0.287404	0.222432	0.0456964	91.4822	0.699616	0.87362	62.5259	54.7879	0	0.331392	0.398307	0	0	0.158934	9.88582	16.6149	12.4936	2.66404	44.9061	0.285406	1.57318	8.35853
TCGA-AA-A00U	518	0	3	1	0	3	5.74314	15.6103	0	5.40982	1.30843	1.81869	0	0.649057	0.0137999	0.349997	1.12636	0.608606	0.261508	0	0.0538858	2.17227	2.06829	0.702318	0.0133076	0.994711	0.262371	0.0564011	0.0665156	0	20.0937	0.158322	0.0609572	8.41571	3.27057	0	0.0832429	0.0926401	0	0	0.0831726	1.28426	8.92279	0.405015	0.253478	1.70522	0.248929	0.473661	4.05157
TCGA-AG-3890	518	0	2	0	0	1	8.63653	5.11975	0.0863928	47.0694	3.27185	3.63219	0.0118194	1.35498	0.160933	1.19563	1.63325	2.23864	0.145223	0.130473	0.349117	7.88131	3.90577	1.40195	0.0689742	3.56752	0.33997	0.828269	0.0430943	0.123946	13.4111	0.102574	0.276452	4.82848	4.44745	0	0.431453	0.390129	0	0.270115	0	3.10842	14.8532	0	3.28448	14.0169	7.87031	0.613753	0.53502
TCGA-AG-4008	518	0	3	0	0	2	13.7018	21.2813	0.0374882	24.9791	4.07855	4.89719	0	3.2034	0.387963	0.500925	1.10077	0.640245	0.294075	0.087101	0.212088	4.98331	6.07611	3.56469	0.658455	5.31329	0.622873	0.317126	0.093499	0	66.0107	0.445097	0.5998	19.5867	8.48739	0.0457857	0.358837	0.156266	0	4.54776	0	1.98918	5.49307	5.66064	1.49649	43.1455	0.055986	1.64868	3.85966
TCGA-CM-5868	518	0	4	1	1	4	2.88778	18.8017	0	9.05049	2.23573	2.17844	0	1.64901	0.0289048	0.094413	0.351077	0.335824	0.104332	0.056782	0.0517307	1.64809	2.87691	0.377701	0.0603928	2.68496	0.325659	0.144388	0.0754655	0	8.01989	0.0138173	0.111719	11.9269	3.07389	0	0.125925	0.12936	0	0.0727719	0	0.592131	4.57002	0.767534	1.17246	2.32531	0.0173799	0.732272	13.7564
TCGA-D5-6538	521	0	3	2	0	3	4.18938	7.94993	0	1.04849	0.974695	0.902963	0	0.720519	0	0.0596043	0.156297	0.0817275	0.0311036	0.0290192	0.465464	0.349659	2.03571	0.237054	0.0166194	0.842961	0.1699	0.101743	0	0	1.42417	0.0576691	0.0824712	0.400882	0.119692	0	0.11551	0.0289237	0	0.0347117	0	0.161396	0.420248	0.12043	0.15828	9.2282	0.0207252	0.018779	0.139656
TCGA-AF-2690	524	1	3	2	0	3	15.4	48.6	0.054	239	22.8	27.6	0.0121	11.5	0.146	3.55	5.73	5.05	1.58	0.277	1.23	22.7	18.4	9.37	1.32	23.7	1.34	0.357	0.125	0.0845	32	2.39	2.07	54.1	51.9	0.00599	0.943	1.51	0	0.0552	0.11	10.2	34.9	18	77.4	58.3	0.462	0.896	16.2
TCGA-AY-A54L	525	0	2	0	0	1	1.30768	24.6062	0.00444822	0.991656	0.294043	0.808172	0	0.331989	0.0110482	0.178314	0.1825	0.235766	0.059818	0.00310053	0.0323558	2.15651	1.27721	0.189958	0.0159811	0.540391	0.035009	0.0602063	0.00665655	0	26.8608	0.0792204	0.0671032	1.34082	0.194223	0.0380293	0.0333221	0.0834386	0.0199697	0.0500679	0	1.16398	2.16393	0.162127	0.152201	1.08789	0.0199293	0.297953	1.79746
TCGA-EI-6917	531	0	3	1	0	3	4.44	44.1	0.0234	24.9	13.8	9.45	0	12.2	0.0582	0.9	4.56	1.59	1.15	0.0517	0.17	5.79	3.16	2.81	0.421	23.4	0.881	0.125	0.882	0.0168	48.3	0.25	0.22	110	45	0.00477	0.414	0.228	0	0.0439	0.205	6.09	26.4	14.4	3.47	13.6	0.595	0.0396	58
TCGA-CK-4947	534	0	4	1	0	3	7.7156	16.841	0.136386	47.8232	5.5473	4.34289	0.0154419	3.50238	0.105128	1.81792	2.57648	2.55915	1.18582	0.075396	0.553041	9.70843	4.43104	1.53439	0.371719	8.50241	1.02405	0.167092	0.0211133	0.0202417	11.7298	0.360156	0.741709	19.4566	9.44591	0.0172317	0.23487	0.421481	0.0211133	0.794027	0	2.38949	16.0977	0.391799	7.32174	20.8839	0.505694	0.525027	27.1298
TCGA-EI-6512	538	0	3	1	0	3	6.06419	10.7277	0.0139015	5.56706	3.15885	2.52569	0.00760746	2.72163	0.172639	0.285266	1.5433	0.843243	0.171364	0.00645982	0.174147	2.27066	2.70112	1.99468	0.688118	5.17017	0.316072	0.0940781	0.041606	0.0099721	28.8756	0.709726	0.876971	10.6155	8.93241	0.0622541	0.161992	0.0482892	0.062409	2.36446	0.0346834	2.18259	5.54053	2.29212	1.37412	16.9327	0.560545	1.58956	2.55043
TCGA-D5-6531	540	0	3	0	0	2	2.49	10.9	0.01	19.1	5.21	3.86	0	9.31	0.324	0.374	2.66	0.754	0.996	0.0315	0.158	1.27	2.21	1.44	0.325	9.79	0.408	0.0935	0.0601	0.0216	8.13	0.313	0.227	39.6	16.7	0	0.232	0.272	0	0.0188	0	3.83	23.1	1.02	1.43	5.37	226	0.316	19.5
TCGA-AY-6386	542	0	3	1	0	3	3.9	46.5	0.0195	7.67	2.43	3.6	0.00401	1.42	0.00607	0.805	1.03	2.08	0.148	0.0375	0.249	3.15	2.33	2.31	0.819	3.55	0.449	0.256	0.197	0.021	138	0.209	0.288	6.22	7.07	0	0.183	0.275	0.0439	0.0733	0	1.19	9.32	0.102	2.12	0.375	0.0219	0.704	10.6
TCGA-AY-A69D	543	0	3	0	0	2	1.8742	11.9645	0.0402589	3.7018	1.55744	2.08826	0.0120171	1.02136	0.140899	0.806921	0.635962	1.87517	0.430649	0.168369	0.257343	3.35788	1.78488	0.812727	0.0832766	1.76679	0.211234	0.154802	0.0273844	0.0157523	15.9817	0.0912533	0.160614	4.30248	2.00049	0.00446996	0.123375	0.198327	0.0164306	0.0823896	0.0273936	1.55626	2.3918	0.438298	2.44195	1.42162	0.0163974	0.252578	0.671459
TCGA-D5-6536	543	0	3	0	0	2	4.66699	7.23992	0	22.6079	5.25068	8.21781	0	5.46652	0.0738776	0.0232276	0.424185	0.200649	0.0545444	0	0.0458939	1.31093	3.94054	6.55893	1.91706	4.90156	0.212817	0.109797	0.356089	0	393.296	1.91667	1.70583	1.36525	0.69091	0	0.283588	0.0338145	0	0.0202906	0.0404784	8.71496	2.13957	9.15163	0.0616813	27.5421	0.387676	14.1606	0.401898
TCGA-AA-3554	546	0	3	0	0	2	12.8197	60.8406	0.0332761	42.2026	7.8134	13.7403	0.01821	8.74636	0.509671	1.12748	2.38249	2.4888	0.298324	0.0618516	0.322728	7.51688	5.34539	19.6103	3.38728	14.539	0.378292	0.375325	0.215783	0	184.665	2.01494	2.02315	35.1481	7.19295	0	0.387762	0.393006	0	0.707476	0.49813	14.0287	13.9125	12.4749	10.8165	35.4786	0.0496955	2.43155	4.58516
TCGA-AG-3885	546	0	3	1	0	3	9.16438	2.19677	0.0884275	9.50386	2.29639	3.60392	0.0103695	1.14778	0.0941277	0.397881	0.518284	1.27215	0	0.0176104	0.245033	0.954861	2.89807	3.43098	0.105898	1.33273	0.49711	1.09	0.018904	0	5.21839	0.764927	0.519727	2.33228	1.36872	0	0.457386	0.447586	0.0567119	6.63543	0	1.37733	3.51692	1.0524	6.7717	3.75587	15.9604	0.153847	0.0586736
TCGA-AA-3831	547	0	3	0	0	2	3.79823	9.07629	0.00900055	14.1031	4.25774	4.0814	0.0295528	1.7816	0.0894203	1.36589	0.608214	1.31984	0.63544	0.545806	0.611043	7.55402	5.11667	2.72129	0.582054	5.38083	0.448637	1.21822	0.0269378	0.0193693	30.1479	0.561033	0.357958	6.85039	5.924	0	0.224748	0.431455	0	0.337692	0	3.04214	7.20082	0.0468642	1.69381	1.29485	0.201625	0.347113	1.54676
TCGA-AA-3875	549	0	1	0	0	1	5.61679	20.9921	0	17.9361	7.40007	6.06466	0.0117154	3.95971	0.407655	0.756015	1.36055	0.78167	0.143945	0.0497402	0.173022	4.01758	2.12103	9.38599	1.96556	4.74526	0.299537	0.265611	0.0427151	0.0307138	89.0194	3.60934	3.67968	48.2901	6.92405	0.017431	0.267285	0.237967	0.0640726	3.58769	0.106824	4.91726	11.251	7.72847	6.42977	21.9012	0	0.898044	17.202
TCGA-AA-A00J	549	0	4	1	0	3	4.83565	9.25429	0	18.2482	4.22473	5.38629	0	3.17626	0	0.250521	0.897411	0.212545	0.18384	0	0.145845	2.19496	3.29801	2.22312	0.19646	5.52432	0.401683	0.259046	0.130929	0	51.0388	0.175298	0.179982	11.2909	9.32063	0	0.068273	0.0455881	0	0.205166	0.0818584	3.50573	5.89727	2.67641	0.311842	14.0031	0.293995	0.99895	1.90488
TCGA-AA-A00K	549	0	3	0	0	2	3.48865	9.37845	0	6.21474	1.72687	2.47604	0	1.11479	0.0142213	0.721366	0.649469	0.667652	0.153996	0.0558739	0.0832966	2.20875	2.32972	0.606394	0.0685696	2.5444	0.300423	0.445611	0.0342732	0	12.161	0.0611835	0.125637	3.62439	1.55558	0.0139861	0.114379	0.262538	0.0514098	0.0429649	0.257136	1.42336	3.82575	0.477006	1.11017	5.821	4.61753	0.395147	0.983981
TCGA-D5-6532	555	0	3	0	0	2	2.42685	3.39796	0	2.79393	1.19457	1.11338	0	1.24091	0.011583	0.0734428	0.500846	0.156546	0.0627136	0.0195037	0.197878	0.583458	1.68893	0.557629	0.055849	1.61019	0.195753	0.110461	0.00697877	0.020072	3.11689	0.0830552	0.703514	3.09259	3.43145	0	0.0756928	0.136076	0	0.0524915	0	0.599992	9.97673	0.291386	0.55849	3.80184	0.020894	0.51116	4.57037
TCGA-DM-A1D6	570	1	3	0	0	2	0.959774	9.19896	0	1.7005	0.252351	0.336993	0	0.336484	0.0176404	0.0162691	0.116557	0.045173	0.00955098	0	0.0275528	0.222145	0.705037	0.0727922	0.00680443	0.435955	0.0596244	0.0480649	0.00425133	0	5.56339	0.00505957	0.0272725	0.727889	0.229712	0	0.0319227	0.00592107	0	0.0426357	0	0.161069	0.87418	0.118338	0.0324021	0.0408708	0	0.467084	1.28653
TCGA-AY-A8YK	573	0	3	2	1	4	5.19842	6.75515	0.0102105	2.52344	1.33935	1.86275	0.00838137	1.06024	0.0253602	0.387376	0.591407	1.44315	0.240287	0.0284679	0.228998	1.84963	3.26319	0.69765	0.134505	1.41995	0.348226	0.267759	0.0381988	0	10.6442	0.363687	0.238045	0.961791	0.701756	0.031176	0.089236	0.255368	0	5.459	0.0382117	0.434169	2.03472	0.983536	1.281	6.2429	0.0457458	0.725374	0.50981
TCGA-AA-3688	578	0	3	1	1	4	4.15266	4.29941	0.0177377	6.44111	2.93131	3.38246	0.0291203	2.31672	0.352447	0.622163	0.973884	0.62676	0.268346	0.0309091	0.23654	2.38099	2.57208	1.81794	0.371736	3.79936	0.418805	0.420137	0.0398154	0.0190859	33.8715	0.837132	0.900043	7.2848	3.14096	0	0.0553646	0.147875	0	1.23118	0	1.45046	5.74393	0.554141	1.26441	6.37952	0	1.78217	0.988625
TCGA-AA-A00D	578	0	2	0	0	1	8.22376	18.3005	0.0361332	88.7686	8.13594	3.29147	0	5.49126	0.0448729	0.982883	5.11596	2.83016	1.0528	0.0755575	0.335837	3.04516	3.70158	3.64159	0.43272	12.6298	1.61149	0.387173	0.0540717	0	13.0958	0.707866	0.545085	86.7243	78.6313	0	0.330829	0.753088	0	0	0.1803	8.45706	40.9796	9.34424	10.4402	22.9879	36.8023	1.10014	33.6212
TCGA-AA-3713	579	0	3	0	1	4	3.50538	14.5572	0.0573774	10.3209	5.81692	4.78484	0.00724597	3.54473	0.317909	0.903597	2.62037	1.7545	0.712238	0.110752	0.144469	6.14316	3.84642	2.39749	1.04656	8.28274	0.810528	0.19415	0.0462337	0.0569894	25.5082	0.605257	0.708188	30.7156	19.7282	0.0646865	0.374716	0.533536	0.0198145	2.03683	0.0660705	4.12889	30.2407	13.0762	2.11426	6.79411	0.098872	1.10192	17.5786
TCGA-AA-3715	579	1	3	0	0	2	6.62053	53.5488	0.043862	44.9553	13.6817	14.1599	0	3.89037	0.036314	0.586092	1.6937	1.65318	0.835607	0.040764	0.159523	5.56381	2.95336	15.1846	4.39481	10.1897	0.65206	0.964712	0.328187	0	94.6122	4.76507	2.06523	103.952	46.6966	0	1.16827	0.365668	0	0.219421	0.109433	10.266	30.2497	17.6615	6.25329	7.22161	0.0655047	0.652886	8.04708
TCGA-AG-3881	579	0	3	0	0	2	15.1859	9.06896	0	34.7016	6.18002	19.3476	0	2.71902	0.616645	0.195493	0.689057	0.416702	0.166934	0.1644	0.0752458	6.40643	7.21814	19.9535	1.94746	5.97273	0.390797	1.07111	0.557292	0	145.131	1.79075	0.953347	14.1254	6.72503	0	0.57345	0.129362	0	0.0931494	0	5.35971	11.0591	2.90859	4.53063	50.7186	0	0.705512	0.490084
TCGA-AA-3526	580	0	2	0	0	1	4.72	22.4	0.0237	9.57	5.13	3.15	0.00389	5.16	0.448	0.801	1.06	0.939	0.351	0.00661	0.109	5.69	2.48	3.49	0.761	5.94	0.572	0.12	0.0568	0.0408	141	0.549	0.585	89.5	31.1	0.0174	0.195	0.138	0	0.125	0.071	7.19	21.5	3.53	1.14	34.1	0.701	2.08	46
TCGA-AA-3530	580	0	2	0	0	1	1.54386	9.33147	0.0581431	13.4508	3.96357	3.38737	0.0286364	2.22634	0.274384	0.615987	1.27694	0.780704	0.117283	0.364746	0.634389	4.27367	1.35905	0.397274	0.0139261	4.79575	0.427099	0.255763	0.0696068	0.05005	8.24786	0.02071	0.111633	9.50786	3.36614	0	0.116149	0.484727	0.0522051	0	0	1.49609	6.44081	2.42193	5.10623	7.0821	0.312597	0.755312	2.99761
TCGA-AA-3986	580	0	2	0	0	1	6.14891	14.7492	0.159915	82.2021	6.35907	2.19106	0.0164084	4.08648	0.459248	3.09075	2.81011	7.38106	0.436816	3.60867	0.47255	10.9413	4.35509	5.65104	1.43631	6.37455	0.734173	1.09913	0.104696	0.107543	19.1051	1.6376	1.16507	37.8468	42.7832	0.0244137	0.411792	1.60398	0	1.42496	0.0748081	5.60118	18.5698	1.82141	25.0215	10.784	286.003	3.18505	3.08705
TCGA-AY-A71X	588	0	2	0	0	1	0.973442	11.9593	0	2.91493	0.500835	1.45617	0.00641988	0.304544	0.0194252	0.0503862	0.231219	0.158902	0.144613	0.0081771	0.0616291	0.468855	0.637571	0.0601177	0.00936609	0.46256	0.194919	0.0661599	0.0175555	0.0168308	2.05733	0.0487503	0.0375397	2.71107	0.626058	0	0.0732344	0.048901	0	0.0586868	0	0.324034	1.5127	0.0203611	0.0669006	0.0187525	0.03504	0.0158747	2.79706
TCGA-NH-A50V	588	0	3	2	0	3	1.62	17.2	0.0455	44.9	3.96	4.18	0.00374	2.5	0.0226	0.99	2.56	0.997	0.75	0.0159	0.182	4.67	3.17	1.92	0.354	5.59	0.394	0.269	0.0477	0.0294	110	0.178	0.293	26.1	14.1	0	0.182	0.313	0	0.0512	0.0341	2.54	8.82	1.47	0.571	5.35	0.0204	6.55	17.6
TCGA-AH-6903	592	0	3	1	0	3	1.22834	4.67294	0.00722952	3.29008	1.11509	0.6477	0.0316503	0.801535	0.0389053	0.545113	0.424561	0.574773	0.14583	0.048712	0.137309	1.92204	1.72809	0.576299	0.196244	1.94146	0.284494	0.0570798	0.0108186	0.00518601	12.5469	0.085836	0.257779	1.25303	0.572871	0	0.0361048	0.130587	0.0324559	1.52801	0.0360743	0.593806	1.19351	1.34259	1.89648	2.58861	0.0107968	1.05655	1.30397
TCGA-D5-5539	596	0	3	1	0	3	8.17078	16.7202	0.0334374	34.5674	8.10126	7.57411	0.0470528	3.2396	0.130507	0.506067	1.23929	1.14775	0.417537	0.0532727	0.509603	6.86024	4.43167	3.08431	0.812313	4.88679	0.739365	0.0969801	0.0428894	0.0411188	45.0869	1.17399	1.23157	7.48726	8.74445	0.0350042	0.27434	0.159292	0	0.412206	0.0357532	3.82278	6.98531	3.38256	4.63089	9.91865	0	0.358744	3.20595
TCGA-F5-6813	598	1	4	2	0	3	5.30161	13.3205	0.0133639	51.1332	2.68701	1.81265	0	3.69328	0.0110642	0.318876	2.25229	0.865721	0.374402	0.1242	0.226817	1.96223	5.03906	0.365245	0.0160041	2.94083	0.771307	0.158269	0.0533291	0.0191729	1.18049	0.0476008	0.46429	23.28	31.6247	0.0108812	0.200221	0.324951	0	0.0668533	0	3.69125	20.8611	0.626249	39.4769	24.9508	0.179622	0.235089	6.50707
TCGA-EI-6507	607	0	3	0	0	2	3.18	37.3	0.00939	34.2	10.1	11	0	7.51	0.0408	0.202	3.73	0.365	0.395	0.00655	0.171	2.37	2.66	10.6	4.54	12.8	0.788	0.183	0.436	0.0303	921	1.92	1.08	16.6	29.4	0	2.34	0.0881	0.0211	0.0881	0.0351	13.4	49.2	8.65	0.857	4.35	0.0421	0.848	2.09
TCGA-AA-3560	608	0	3	2	0	3	5.64212	15.2969	0.026665	21.43	3.27743	1.62154	0.0109441	1.88196	0.331145	0.57263	1.62492	1.22487	0.0896453	0.0185862	1.08293	2.3283	2.38537	5.39749	0.367231	4.56072	1.08429	0.0676704	0	0	19.5622	0.783568	0.804505	11.3531	3.66532	0.0651337	0.116521	0.11115	0	0.350156	0.199582	2.1514	7.69711	2.29085	1.29253	2.94103	0.836267	0.243558	1.61005
TCGA-AA-3562	608	0	3	2	0	3	8.62146	9.77182	0.0290149	11.393	5.09466	2.68661	0.0158781	1.61628	0.180164	0.484629	1.05037	0.820192	0.357667	0.0269656	0.492452	3.95779	3.79569	1.96598	0.312726	5.17909	0.608953	0.458168	0.0289463	0.0416271	13.4181	0.396168	0.265274	5.06535	3.72245	0.0590615	0.301881	0.302364	0.0434195	6.35024	0.0723903	2.10901	4.73333	3.72653	5.51545	25.6017	0	1.06009	0.741204
TCGA-AG-3609	608	0	3	2	0	3	7.99546	10.3887	0	25.0216	6.24458	3.93283	0	3.37096	0.158968	0.408818	1.33078	1.09599	0.496556	0.0137268	0.358118	2.07887	3.97805	2.708	0.306594	6.34314	0.749136	0.199912	0.0736756	0.0423805	67.6909	0.683922	0.432121	12.874	4.29938	0.0240522	0.221288	0.143657	0	0.332495	0	4.35878	9.06087	0.410159	0.729986	40.3254	0	2.73816	1.37203
TCGA-AG-3612	608	0	3	1	0	3	12.2202	10.2707	0.052597	28.8019	4.75893	3.71186	0	2.37239	0.444167	1.0241	1.10436	1.13369	0.282922	0.0513261	0.739661	3.75633	5.19085	2.40784	0.289747	6.47381	0.413956	0.266961	0	0	30.5413	0.899256	0.764595	14.5463	11.4998	0	0.236406	0.285018	0	0.986694	0.0787355	1.8351	4.10008	0.821588	3.95927	20.5817	0	1.62275	2.83382
TCGA-AG-3882	608	0	2	0	0	1	8.32087	3.75069	0.122078	57.2318	4.22404	6.34689	0.0375784	2.05498	0.341113	0.655407	2.43064	3.90923	0.153906	0.0531824	0.147997	3.89787	3.06045	2.84123	0.164472	4.39066	1.12093	0.671256	0.0685067	0.0328393	9.90157	1.33167	0.920801	12.0168	10.1424	0	0.647774	0.604283	0.20552	0.0572533	0	2.76188	45.0327	0.476729	7.65794	7.5373	0.205105	1.26993	1.13402
TCGA-AG-3909	608	0	3	1	0	3	5.43318	6.51407	0.0117223	9.24323	3.82601	2.11217	0.0192448	1.42645	0.276596	0.503474	0.848721	0.807706	0.236457	0.0490247	0.554235	2.13878	2.84149	1.20143	0.126345	3.71012	0.430541	0.575147	0.0526259	0	2.07858	0.0835076	0.112532	3.40095	2.52126	0.114535	0.292712	0.171022	0.315755	12.3587	0	0.664609	7.28283	3.17388	7.01915	14.3908	0	0.309319	0.598909
TCGA-AF-6655	609	0	2	1	0	3	10.5586	18.2058	0	24.9387	2.73076	5.91693	0.00516723	2.96188	0.226707	0.261353	0.881143	0.800748	0.296281	0.0263263	0.137365	4.64332	4.83195	3.21508	0.572932	5.36321	0.412859	0.159752	0.0376801	0.0135467	76.9932	0.538123	0.673362	21.8446	1.53715	0	0.157186	0.0655991	0.0565202	1.20451	0.0471161	3.77485	3.39435	1.47494	0.610266	7.54673	0.0846089	4.52314	9.72152
TCGA-CM-4744	609	0	2	0	0	1	1.91	24.6	0.00361	4.68	1.62	0.558	0.00296	1.09	0.0313	0.145	1.04	0.726	0.121	0.00251	0.0787	1.56	1.15	0.382	0.0302	1.13	0.473	0.0427	0.0486	0.00776	13	0.0963	0.0742	52.6	5.76	0	0.036	0.0752	0.0324	0.0135	0.162	6.35	30.2	0.432	1.85	1.66	249	0.146	56.5
TCGA-AG-3583	610	1	3	2	1	4	2.62432	4.48617	0.0285049	2.53278	2.80678	0.827482	0	1.35663	0.318595	0.720966	0.527418	1.10794	0.0958309	0.00662289	0.126708	3.66532	2.23464	1.85027	0.329986	2.24785	0.373905	0.450114	0.0426562	0	54.7285	0.79533	0.729711	5.04791	2.16655	0	0.0830408	0.277245	0.127969	9.73223	0	3.04574	6.1816	3.95786	1.19207	1.13912	0	0.675016	1.19156
TCGA-D5-6529	614	0	3	0	0	2	8.437	22.7287	0.0623168	96.968	10.5742	6.33604	0.00365381	6.4998	0.187946	1.78433	3.78674	2.92546	1.04752	0.0372313	0.582794	8.04013	4.04613	4.29593	0.922196	10.7653	0.770714	0.798269	0.319729	0.191581	43.2628	1.73609	1.77027	17.4591	18.4564	0	0.400134	1.3823	0	0	0.0666327	7.64859	14.949	1.06612	3.22375	20.3209	0.37891	2.069	4.08317
TCGA-D5-6530	621	0	2	0	0	1	3.88472	12.3824	0.0683838	17.3301	5.88957	4.94443	0	4.83066	0.0718587	0.527168	2.59616	0.789956	0.4598	0.0183328	0.0765253	2.96153	1.5635	2.20144	0.485065	10.5443	1.35241	0.0355988	0.0787178	0.0226404	33.1893	0.805674	1.03881	65.2871	45.4428	0	0.210163	0.263123	0	0.0592083	0.0787444	5.49444	36.3962	0.794291	3.98972	9.18207	0.282811	1.03569	12.0573
TCGA-EI-6506	625	0	3	0	0	2	6.5269	11.9366	0.0359615	4.29445	3.49974	2.89784	0.0360792	2.88493	0.357277	0.617817	2.04919	1.76486	0.362698	0.0389918	0.629728	4.47833	4.0299	2.16365	0.607714	4.98194	0.49268	0.338012	0.0597941	0.111785	62.0299	0.683153	0.800042	7.34699	5.87368	0.107362	0.15964	0.607934	0.0896912	15.4563	0.0897215	3.66822	13.3139	9.11258	1.98242	1.51374	0.0537059	2.63589	4.36131
TCGA-A6-6650	627	0	3	0	0	2	1.62214	3.83799	0.00483549	1.83439	1.31853	0.762364	0.0119078	0.894387	0.144121	0.616129	0.630178	0.162319	0.178821	0.00337047	0.175864	5.87326	2.25354	0.768166	0.185306	3.2	0.101485	0.114534	0	0	10.11	0.0861176	0.324939	6.30392	2.40848	0.023623	0.138856	0.090703	0	0.126996	0	1.05443	2.26731	0.251775	0.165452	0.162319	0.194979	0.284634	1.15665
TCGA-EI-6508	636	0	3	1	0	3	3.9309	45.4939	0.00415553	10.5575	2.54093	1.87813	0.0136444	1.33497	0.0361245	0.315314	0.892577	0.572658	0.153676	0.110068	0.644838	2.05794	2.74009	0.156164	0.0497653	3.44084	0.490581	0.154673	0.0310928	0.0804849	4.18628	0.103611	0.113978	4.74421	4.19336	0.101506	0.134895	0.0952703	0.111934	4.86444	0.0311033	1.15988	4.16488	1.27659	2.18019	27.8788	0	0.531392	0.926448
TCGA-AA-3955	638	0	2	2	0	3	2.63324	12.3799	0	3.96104	3.41063	1.08178	0	1.31505	0.223679	0.795078	0.289792	0.291698	0.201843	0.010462	0.272943	2.5038	3.22682	1.12811	0.233674	2.59119	0.433143	0.101576	0.0224611	0	31.0893	0.294043	0.226425	10.2928	2.81563	0	0.0936985	0	0	1.12629	0	2.61839	2.33127	1.40673	0.513569	5.68622	0	0.639785	4.07827
TCGA-AG-A002	638	0	2	0	0	1	11.2531	4.88697	0	3.08821	1.199	1.74304	0	1.23471	0.0640723	0.0184661	0.0933864	0.11394	0	0	0.109458	0.235334	3.72207	0.484716	0.108126	1.07212	0.270704	0.218222	0	0	70.096	0.160799	0.212265	2.47855	1.66868	0	1.44934	0	0	0	0	1.49069	0.718186	1.34318	0	0.804093	0.288941	2.80133	0.269587
TCGA-AA-3549	639	0	2	0	0	1	4.01918	7.39916	0	13.2275	1.43406	3.55014	0.033035	1.73034	0.0874621	0.705801	0.922694	2.07972	0.101474	0.0210386	0.170761	3.38289	4.02112	2.80133	0.771126	2.12289	0.290342	0.391507	0.0903358	0	221.57	1.03926	0.938251	9.89419	3.4005	0.0491518	0.138176	0.251631	0.135504	0.0754965	0.0753052	4.98023	5.77898	0.995339	2.75402	16.1629	0.540919	2.73652	1.35518
TCGA-DC-4745	639	0	3	1	0	3	7.8803	10.7973	0	4.28839	2.40346	1.96538	0.00385105	1.45386	0.0815672	0.429864	0.583105	0.629939	0.299675	0.0621317	0.27869	3.09374	5.46268	1.37839	0.224735	2.85722	0.492314	0.134935	0.0140412	0.0302885	23.5944	0.28408	0.302394	10.0404	2.69333	0	0.105434	0.0977797	0	0.422448	0.0351148	1.32994	3.82213	1.1481	1.04341	26.7049	0.0210192	1.08558	1.74323
TCGA-CK-5916	643	1	1	0	0	1	4.90493	21.2495	0.0172409	25.0061	7.83531	3.14103	0	5.98623	0.0856439	0.518346	3.30792	0.984882	0.695548	0.0240347	0.452862	2.891	3.04317	2.76834	0.37853	13.5684	1.29661	0.116677	0.0258002	0.0123675	50.56	0.706218	1.2295	71.3057	64.5262	0.0140379	0.337234	0.299445	0	0.0646861	0.0430148	8.48408	48.3528	0.897701	5.53867	31.5829	0.154488	0.0583252	31.1236
TCGA-AD-6548	650	0	2	0	0	1	8.09381	24.4926	0.0043133	25.5679	9.31108	8.07622	0.00708122	5.05274	0.610648	0.555767	2.07674	1.18118	0.594538	0.132285	0.104581	6.44194	4.66759	3.45552	1.13124	13.5137	0.497891	0.102165	0.0903651	0.0185646	49.5455	0.361043	0.408153	58.7668	38.622	0.0737517	0.210024	0.152826	0.0387279	1.27846	0.0968525	7.73142	19.681	10.0165	5.68201	37.4384	1.17881	0.245141	26.3144
TCGA-AA-3968	669	0	2	0	0	1	9.76988	9.6327	0.0227677	18.9581	5.17351	3.67502	0	4.15576	0.325157	0.733402	1.57974	1.6291	0.765429	0.158697	0.565831	5.93432	4.86186	2.33347	0.299924	8.53434	0.597297	0.385199	0.0340707	0.0734945	36.1344	0.364932	0.702531	21.575	18.7039	0.417104	0.312685	0.260987	0	4.61279	0	3.7732	6.43866	2.9044	3.96003	20.0894	0.0510028	3.32735	4.83797
TCGA-AA-A00Z	669	0	3	0	0	2	6.62595	12.7346	0.0311113	10.3181	2.05656	2.69386	0.00851267	1.73306	0.0257575	0.415715	1.05118	1.5024	0.209187	0.0144569	0.490316	1.10824	2.19956	0.744008	0.0745157	2.38708	0.625744	0.22809	0.0155189	0.0223173	4.20312	0.184692	0.14222	12.2303	11.5885	0.0126658	0.0906339	0.151298	0.0465566	1.40072	0.155241	0.972396	3.0695	0.269985	1.59677	12.3333	0.0464625	0.926184	1.4691
TCGA-CM-6166	669	0	2	0	0	1	2.11846	8.20078	0	22.9017	0.641475	1.513	0	1.76855	0.039351	0.0998029	0.382365	0.145555	0.234363	0.013252	0.138292	0.941536	2.84375	0.129904	0.00758944	0.749635	0.11638	0.085776	0	0	5.1988	0.0338596	0.0695287	4.8473	1.15808	0	0.142422	0	0	0.0237772	0	0.373122	1.28147	0.197985	0.180701	6.4732	0	0.33445	2.57556
TCGA-AA-A02R	670	1	3	0	0	2	2.09753	7.793	0.0196609	23.2125	11.0064	5.09242	0	7.01787	0.0488326	0.492586	5.25503	1.26786	0.429638	0.0274083	0.0834229	1.43487	2.79422	1.86392	0.553313	11.6282	1.00579	0.365899	0.353059	0.0211553	4.99948	0	0.0674074	169.123	76.6728	0	0.331385	0.0819542	0	0.110649	0.735788	13.0762	43.8467	4.14601	3.25148	17.7723	0.70469	0.0997679	21.7337
TCGA-CM-5344	670	0	3	1	0	3	5.04108	9.97012	0	10.3356	1.9084	2.73663	0	1.4093	0.0311763	0.115011	0.381696	0.292729	0.151917	0.0384964	0.121737	2.42104	3.38311	0.394518	0.0420897	2.74481	0.381986	0.178387	0.0826483	0.010805	5.60588	0.0357675	0.151483	6.18614	2.92302	0.00613214	0.156716	0.0523222	0	0.0941888	0	0.974419	5.7237	0.104571	2.46239	4.81546	0.0224949	0.244589	2.29703
TCGA-A6-5665	671	0	3	0	0	2	7.17734	21.88	0	7.09265	7.46358	7.63087	0	7.18268	0.209555	0.369476	3.18605	0.841757	0.10011	0.10378	0.0601666	15.4971	3.59474	2.93325	2.63891	13.4548	0.338522	0.134347	0	0	181.343	1.21975	2.04187	15.8574	15.2331	0	0.0743564	0.351689	0	0.0744823	0	5.69253	11.6354	1.44711	0.113209	17.231	0	0.382801	1.42918
TCGA-AZ-4682	680	1	3	0	1	4	2.34109	8.63975	0.00397374	2.26227	0.837286	1.50957	0.0130475	1.23789	0.00986975	0.0910249	0.350043	0.140412	0.0667968	0.00553961	0.139705	3.19009	2.21314	0.624481	0.0904176	0.889275	0.208498	0.0941225	0.0178395	0.00855155	13.5813	0.184003	0.114441	2.6651	1.39447	0.0145598	0.0396904	0.115949	0.0713582	8.37891	0	1.1698	6.03225	1.88284	0.158627	9.28021	1.79815	0.40329	1.38425
TCGA-A6-6138	685	0	2	0	0	1	12.4545	13.8128	0.0298908	44.5012	9.23109	6.23109	0	7.86464	0.111362	1.05557	4.32229	3.08055	1.33987	0.0451418	0.47712	7.12872	6.60577	3.56559	0.912804	14.8755	1.20239	0.092714	0.0372752	0.0857673	43.0712	0.833999	0.83351	129.18	78.8634	0	0.323434	0.301108	0.0447302	0.0186912	0.0372878	6.93082	35.097	3.39805	6.36378	33.9955	0.0446397	2.94257	67.8312
TCGA-CM-5348	699	0	3	1	0	3	6.76	77.4	0.00454	158	10.3	12.8	0.0112	7.25	0.113	0.852	3.67	1.29	1.15	0.225	0.397	8.34	4.99	2.46	0.664	11.9	0.739	0.415	0.129	0	35.7	0.202	0.38	7.74	7.52	0.0166	0.72	0.0663	0	0.17	0.034	2.55	8.11	2.58	2.95	29.6	0.0407	4.54	1.79
TCGA-AA-3556	700	0	2	0	0	1	5.25896	40.5383	0	19.7476	3.90936	2.42235	0.0169777	4.39604	0.410967	0.310914	1.4226	0.712556	0.208602	0.0216248	0.877592	2.99196	3.19313	2.59675	0.532536	7.05857	0.515473	0.174963	0.0464264	0.0667647	62.3868	1.06822	1.34731	39.9781	7.02394	0.0505213	0.426079	0.172428	0	2.2116	0	3.40514	5.4551	2.26153	2.9487	10.1167	0.138998	2.81276	14.0735
TCGA-AG-A00Y	700	0	3	0	0	2	4.10883	3.89515	0.0517346	20.9059	2.08396	1.65072	0.0106167	2.64406	0.0160619	0.388849	0.967635	2.90201	0.130445	0.0180302	0.219515	1.17989	1.69818	1.21511	0.0309778	1.86068	0.441099	0.175056	0.0580638	0.0835002	2.24296	0.345512	0.603066	27.7286	7.44598	0.0473889	0.177627	0.161737	0.116128	0.0485258	0	1.66399	3.63866	0.0673431	5.08921	2.17079	0.521517	0.708815	9.73171
TCGA-CM-4743	701	0	3	0	0	2	5.05	247	0	2.47	0.824	0.529	0.00482	0.723	0.0656	0.109	0.616	1.11	0.0197	0	0.121	2.45	3.4	1.4	0.225	0.722	0.8	0.149	0.325	0	33.6	0.481	0.193	204	26.1	0.00717	0.0659	0.0489	0	0.154	0	2.02	21.9	0.397	1.14	0.591	0.0526	2.43	59.4
TCGA-A6-5662	718	0	3	2	1	4	5.7134	9.03633	0.0046977	3.12682	2.01847	2.91318	0	1.21189	0.0466715	0.13451	0.300442	0.273888	0.0315865	0.062214	0.239193	2.1795	3.82284	0.625909	0.0506323	3.32657	0.184862	0.127166	0.0351494	0.0303286	10.8105	0.150594	0.947037	2.21253	1.82326	0.0114749	0.246337	0	0	0.0352506	0	0.358535	1.52812	0.0978402	1.12516	41.9013	0	0.114423	0.927315
TCGA-A6-6654	726	0	3	1	0	3	18.2569	26.5029	0.0619686	84.241	23.0321	17.5502	0.00391288	10.7736	0.183513	1.97227	6.05122	5.73521	2.03525	0.142872	0.300501	21.0596	10.2961	10.1212	1.49565	25.7774	1.45064	0.193556	0.392332	0.0307748	80.1122	0.500877	0.666796	63.4191	56.8052	0.0174656	0.809399	0.258309	0	0.411346	0.0356786	14.8226	39.9665	15.9344	23.4324	65.0568	0.06407	0.8708	13.2288
TCGA-AA-3553	730	0	2	0	0	1	7.93637	17.6201	0	33.0102	5.70183	2.96855	0	3.75005	0.237219	1.94165	1.60197	2.07549	0.738509	0.033286	0.277886	2.96238	4.10658	4.29071	0.766331	5.54188	0.676515	0.25854	0	0.0205536	43.5853	1.13964	0.838275	51.3523	32.2032	0.0116648	0.178866	0.298587	0.0857544	0.895846	0	4.10285	10.2441	2.93404	3.70366	11.6792	0.128371	1.70597	15.0825
TCGA-AA-3941	730	0	4	1	1	4	1.67455	60.8972	0.0112116	7.35512	2.47813	1.5151	0	1.20058	0.278466	0.337075	0.324695	0.614047	0.0376923	0.062518	0.108735	2.01636	2.44267	0.957564	0.067133	1.52333	0.264716	0.227622	0	0	10.093	0.0199672	0.153755	7.81505	3.02784	0	0.139979	0.16357	0	0.63097	0	1.32019	2.9899	1.9848	1.91808	6.93562	0.0502309	0.59168	1.64032
TCGA-AA-3950	730	0	3	0	0	2	14.8952	15.1864	0.0500622	12.0861	17.684	17.5333	0	7.10719	0.0155427	0.609214	3.33765	0.641242	0.378685	0.0174473	0.667601	8.25321	7.27741	21.1649	4.8262	23.3669	0.952182	0.296445	0.393308	0.0538673	719.274	6.01817	2.16264	98.7463	42.2804	0	0.203137	0	0	0	0.0936763	16.757	20.8328	14.532	1.85568	15.6646	0	9.24696	8.86488
TCGA-AA-3979	730	0	3	0	0	2	2.28093	31.7197	0	1.60881	1.53527	2.4612	0	1.32147	0.0632172	0.116606	0.319419	0.197859	0	0.0070964	0.0863975	1.83101	1.60117	2.48689	0.402349	1.90407	0.0534184	0.0172248	0	0.0219096	110.082	0.435162	0.684147	11.1245	0.625638	0.0124344	0.0254223	0	0.274236	0.534772	0	1.55405	4.65439	0.901176	0.58059	8.39744	0.0912271	4.52565	4.98878
TCGA-AG-3584	730	1	3	2	1	4	9.70019	5.82271	0	18.5752	3.43918	3.90885	0.00828258	2.81582	0.162898	0.361142	1.24193	1.37266	0.440988	0.0562647	0.379204	2.34067	3.55229	1.29268	0.181254	4.61287	0.608831	0.460921	0.0301988	0	9.75191	0.28752	0.221402	7.33751	2.82289	0	0.466116	0.210298	0.0452982	11.6222	0	1.6282	7.27414	1.89135	3.56754	9.53219	0.0452066	1.00355	1.47625
TCGA-AA-3520	731	0	3	0	0	2	8.80023	17.3298	0.0313686	14.6093	7.77589	4.01926	0	4.27517	0.363587	0.56885	1.35007	0.886724	0.456986	0.029153	0.304228	3.67925	4.84284	4.10802	0.37566	7.88903	0.630918	0.38919	0.0469416	0	34.5142	0.465548	0.573585	50.9014	20.1727	0	0.287205	0.130756	0.140825	2.86383	0	3.89895	4.99472	8.11207	2.44477	17.7002	0.0936933	1.74034	42.9075
TCGA-AA-3867	731	0	3	2	1	4	10.0669	11.389	0.0475103	22.0617	5.3979	3.1567	0.0389993	2.56306	0.162255	0.476132	0.759631	0.755448	0.159725	0.16558	0.475178	2.94106	5.89533	2.29265	0.113794	7.2527	0.436243	0.502382	0	0	2.5227	0.0846134	0.114023	5.37036	2.99643	0.0145065	0.430053	0.123776	0.0533227	8.37795	0.0889013	1.42452	5.18638	4.45279	10.0924	44.1427	0	0.458067	0.827509
TCGA-A6-6140	734	0	3	0	0	2	3.88294	5.26857	0.0197925	2.34047	1.48212	2.34779	0	1.76621	0.0553044	0.524219	1.07476	0.882949	0.149716	0.00344897	0.107976	2.42466	2.8629	1.74961	0.402948	1.69263	0.363471	0.100459	0.0740463	0	35.7705	0.467054	0.488582	4.10164	3.92091	0.0543898	0.0494226	0.134067	0.0222139	1.54088	0	1.97456	15.4578	1.49431	0.902965	2.23048	0.266028	0.291264	2.04542
TCGA-DY-A1DF	734	1	3	2	0	3	2.81683	34.6235	0	1.53506	0.734784	0.719544	0	0.328637	0	0	0.107306	0.069826	0.0166088	0.0516528	0.125773	1.18466	2.36653	0.177216	0.00591634	0.513304	0.194409	0.0668666	0.133073	0	1.35732	0.0175968	0.0135503	3.62979	1.2623	0.00603375	0.0678487	0.123558	0	0.0185355	0	0.22623	1.44778	0.411571	0.366249	8.55243	46.3927	0.0501384	0.780163
TCGA-A6-6649	735	0	3	1	0	3	13.5957	18.4167	0.122461	51.9002	4.11261	3.21525	0.0143605	3.63889	0.456244	1.75324	1.80707	3.2701	0.623438	0.31217	0.716856	6.1832	9.45059	2.31299	0.51539	6.81219	0.477316	0.325582	0.083775	0.0150594	23.494	0.629367	0.628589	9.28107	7.43494	0.15384	0.327633	0.422958	0.0314156	2.27106	0.0261885	1.51069	10.7049	3.07886	10.5752	21.6111	0.0313521	1.54113	2.08015
TCGA-A6-2677	740	1	3	2	0	3	1.50717	20.9665	0.00825618	7.50288	1.5179	2.85128	0.00677716	1.2056	0.0102531	0.200941	0.358658	0.656396	0.166539	0.362551	0.32029	1.52788	2.37058	0.465398	0.029662	10.03	0.129958	0.0558734	0	0.0355348	7.73812	0.0588153	0.0679352	2.51976	4.16567	0	0.113388	0.034415	0	0.0309764	0	0.612119	3.29055	0.0859768	1.8833	3.5237	0	0.284889	0.651901
TCGA-A6-6653	742	0	2	0	0	1	5.02	9.23	0.00526	11.2	2.92	3.08	0	1.52	0.242	0.158	0.724	0.558	0.124	0.00734	0.287	2.17	2.47	1.9	0.536	3.61	0.483	0.276	0.11	0.0113	105	0.328	0.325	12.2	7.04	0	0.151	0.0548	0	0.079	0	4.17	7.71	0.274	0.63	0.278	3.61	7.7	4.45
TCGA-DM-A0XD	743	1	3	0	0	2	1.75377	21.3371	0	7.49954	0.946762	1.27373	0	2.0221	0.47431	0.0115115	0.237715	0.163367	0.094612	0	0.0194956	0.544901	0.997728	0.274697	0.0192585	1.04108	0.158207	0.0952261	0.0481299	0	9.04805	0.76612	0.270161	4.05967	1.7489	0.00491017	0.0552141	0.0754124	0.0180487	0.0603356	0.0300914	1.12215	4.54777	4.08196	0.13756	2.19784	0.0900611	0.252971	2.1474
TCGA-A6-6652	751	0	3	0	1	4	3.16653	6.68952	0	5.79169	0.837311	1.48122	0.0040087	0.784422	0.121295	0.125848	0.306434	0.345119	0.147762	0.0102119	0.142089	1.1074	2.45208	0.492173	0.0701804	0.718176	0.166552	0.0495738	0.0657719	0	15.1492	0.0782759	0.107157	1.04883	0.355384	0	0.134138	0	0	0	0	0.521805	2.04654	0.0254277	0	0.725982	2.51616	1.44722	0.521694
TCGA-A6-A566	758	1	4	1	0	3	38.9604	48.2386	0.0125041	21.1763	17.0092	22.7744	0	10.6916	0.372684	1.10095	3.50812	0.994122	1.68151	0.0348628	0.856477	23.3519	16.6434	7.8495	0.576519	32.6798	2.01744	0.190398	1.00108	0.0269091	107.583	0.378576	0.428704	9.14006	5.89444	0.0229075	0.764971	0.117275	0	0.0469142	0.233977	5.22155	18.0472	8.56152	1.28353	14.7509	0.616242	12.7664	3.55723
TCGA-AA-3819	761	0	3	0	0	2	4.32996	8.28568	0.0169896	4.91748	2.79013	2.60205	0.0278921	2.16388	0.168791	0.875642	0.748298	1.12561	0.171352	0.0414477	0.381039	2.87839	2.721	1.84284	0.152596	2.57997	0.35657	0.287441	0.0508483	0	15.8408	0.423606	0.710636	1.53634	0.824243	0.0829999	0.137877	0.106229	0.0381362	15.0753	0	0.944716	2.51434	5.79424	2.76127	9.98042	0.0380591	0.344851	1.12448
TCGA-AG-3901	761	0	3	1	0	3	10.68	32.2393	0	93.609	13.7151	10.7466	0.0377814	8.55056	0.414404	1.69679	3.23522	2.62248	0.928424	0.216552	0.725382	10.4971	6.84019	11.4198	1.87408	12.9856	0.543367	0.545096	0.172192	0.0247625	160.514	2.29519	2.36704	49.2084	30.3125	0	0.589018	0.191857	0.154973	0.906609	0.258375	3.68845	9.91394	6.71026	6.69314	39.5086	0.0515531	5.88569	12.3991
TCGA-CM-4747	761	0	4	1	1	4	2.61161	4.20146	0.0815986	48.6469	1.43277	2.2054	0.0111635	0.661962	0.0168892	0.194703	0.426682	0.408465	0.0457212	0.0094794	0.280282	0.567158	1.70715	1.46354	0.0651466	0.67391	0.142713	0.138054	0.14246	0	1.77549	0.0242205	0.130555	2.81831	1.14363	0	0.084898	0.0283446	0	0.051025	0	0.474493	2.31158	0.354057	0.620443	14.413	1.27955	0	1.51599
TCGA-DC-4749	762	0	2	0	0	1	2.14458	4.70571	0.00964894	5.47778	0.787319	0.659209	0	2.66922	0.191724	0.131233	0.506486	0.562558	0.0648777	0.00336278	0.0818826	1.597	1.64976	0.362605	0.0635539	1.31872	0.316418	0.0652989	0.0866351	0.0207647	20.6722	0.0773292	0.224954	9.47069	2.20794	0	0.0722814	0.271489	0	0.0543028	0	0.894224	5.99467	0.226081	0.6603	3.07702	0.30261	0.558177	4.67206
TCGA-DC-6682	762	0	3	0	0	2	2.08963	5.26616	0	1.71758	1.60454	1.48889	0.0090439	1.27812	0.0136825	0.212942	0.884113	0.194653	0.259281	0.134392	0.0934974	1.26355	1.99505	0.348169	0.0131943	2.10457	0.462465	0.055921	0.0164873	0.011855	6.99868	0.0784871	0.067993	19.8846	5.49659	0	0.123801	0.0344443	0	0.0206685	0	1.51358	8.3948	0.0860499	0.408396	2.19263	0.172767	0.838622	21.595
TCGA-DC-6683	762	0	3	1	0	3	1.71848	6.65931	0.00547061	23.2856	2.76871	4.46035	0	2.44089	0.0135876	0.289787	0.99681	0.396273	0.257484	0.0877028	0.072953	4.61992	2.04436	0.616754	0.0720657	4.14499	0.315741	0.0647889	0.0573057	0	3.03803	0.00974288	0.0600193	5.09129	5.90968	0.00668145	0.0614716	0.0570092	0	0.0410505	0	0.82312	5.64324	0.626659	2.12142	2.83328	0.0735297	0.18877	2.08355
TCGA-A6-6142	763	0	3	1	1	4	12	17.1	0.00601	27.8	4.68	11.3	0.00493	3	0.164	0.31	0.529	0.52	0.262	0.0293	0.167	5.06	5.46	5.09	2.16	6.56	0.362	0.356	0.0989	0.0129	327	1.08	0.733	13.1	5.82	0	0.352	0.0125	0	0.0451	0	3.92	3.36	0.313	0.925	30.6	0.0269	6.53	3.6
TCGA-AD-6895	763	0	3	1	0	3	7.14	110	0.0361	38.9	2.5	4.2	0.00424	2.12	0.00641	0.37	2.72	1.55	0.104	0.0324	0.0939	4.36	3.77	2.37	0.198	4.13	0.921	0.0786	0.0541	0.0222	37.6	0.377	0.715	46.5	20.2	0	0.161	0.0646	0	0.0194	0.0386	5.61	32	1.67	5.62	41.3	0.116	0.692	35.1
TCGA-A6-6648	766	0	3	0	1	4	6.71047	9.34043	0.00572972	1.01974	2.07131	1.20446	0.0376264	1.34333	0.0960603	0.447065	0.857342	0.496025	0.260048	0.0439315	0.194494	3.05407	3.17045	0.856393	0.130373	2.79346	0.360759	0.242348	0.0214357	0.0308261	7.37983	0.142861	0.200373	12.6186	7.63968	0.143457	0.0894209	0.274663	0	1.2146	0	1.87414	5.75101	3.6397	0.375761	1.27766	0.0513415	0.511722	9.46742
TCGA-AG-A00H	790	0	3	0	0	2	4.87431	7.39129	0	20.7526	2.1133	2.02825	0	1.36977	0.0863426	0.0853183	0.623236	0.157931	0.267132	0.0346154	0.132452	0.698983	1.77703	0.424152	0.0118946	2.49263	0.208455	0.235258	0.0743162	0	16.1989	0.0176889	0.0817271	3.33069	1.09222	0	0.223212	0.0621026	0	0	0	1.29951	2.24125	2.58578	0.509769	9.90702	0	0.463688	1.2917
TCGA-DC-6681	790	0	3	2	1	4	3.6071	18.8217	0.00814714	39.1972	3.26499	2.80139	0.020063	1.28881	0.0556474	0.746494	1.11584	0.561363	0.32868	0.204436	1.31362	3.47197	5.55429	0.772378	0.107324	4.14785	0.235109	0.158515	0.0365755	0.00876638	7.00092	0.123332	0.100557	6.84549	8.01051	0.0199008	0.30007	0.144332	0.0548632	0.550211	0.0304898	0.932701	4.81094	0.67873	2.0675	24.1839	0	0.3142	2.76237
TCGA-AA-3538	791	0	2	0	0	1	10.4711	20.2363	0.0783451	26.4227	3.8437	2.92622	0	2.31982	0.158104	0.644942	0.827216	0.813193	0.559702	0.0273043	0.522383	3.01201	4.06945	5.03524	0.774044	5.40069	0.539527	0.38108	0.0586199	0	42.2103	1.08135	1.26245	4.87069	3.19907	0.0119607	0.379035	0.163287	0	3.60081	0	1.58027	1.83676	3.56937	4.41194	20.3817	0.43876	1.05353	0.977943
TCGA-AA-3949	791	0	3	1	0	3	8.82509	26.8664	0.143785	18.6666	19.4714	7.60436	0	13.6603	0.218243	0.777662	3.37371	1.12903	0.10742	0.133629	0.600409	7.53706	5.60143	15.2551	1.97064	14.3266	1.84415	0.351383	0.215167	0.137523	381.221	2.44692	1.77468	213.514	89.5469	0.0390243	0.518609	0.632649	0	0.0599408	0.358734	22.1567	44.8525	8.81757	9.83955	74.5441	0.501042	1.65382	24.2274
TCGA-AA-3976	791	0	2	1	0	3	4.03896	10.4787	0	5.46173	2.2864	1.56416	0	2.21834	0.0808548	0.279635	0.209506	0.575139	0	0	1.0524	2.48893	2.3485	0.926786	0.0519802	2.53244	0.512416	0.293741	0.0324766	0	44.1489	0.270556	0.148814	11.448	9.8971	0.0530118	0.135479	0.22616	0.19486	1.87278	0	0.85184	3.816	1.58201	1.23762	10.8236	0.388932	0.704816	2.8224
TCGA-AA-A01X	791	0	2	1	0	3	4.36267	5.5034	0.0902049	15.459	0.894429	0.893936	0	1.12694	0.0112023	0.245372	0.359206	1.06777	0.121304	0.0880253	0.164035	1.05802	2.34274	0.600933	0.0432106	1.26888	0.260312	0.0915688	0.0404962	0.0194122	1.01946	0.12852	2.09065	0.64577	0.568913	0.011017	0.292819	0.0376009	0.0404962	4.19666	0	0.668786	1.82402	0.328776	8.17914	20.2444	0	0.0915478	0.230434
TCGA-CM-4748	792	0	4	1	0	3	9.34525	17.8709	0.309163	31.1716	4.15122	3.24952	1.01512	2.75887	0	0.442618	1.86534	2.45796	0	0.43099	0.937006	1.61165	6.02204	1.84837	1.11073	8.89548	0.405537	0.261532	2.77589	1.33065	43.9767	1.10121	1.05997	9.90151	3.24977	0	2.89498	1.28871	1.38795	1.15995	1.15701	6.74165	9.51322	0	8.81534	25.2038	0	1.8826	5.38484
TCGA-DC-5337	792	0	1	0	0	1	3.39986	9.58997	0	5.18904	1.06914	0.70427	0	2.37048	0.0602569	0.208397	0.819704	0.742944	0.126874	0.00375783	0.0588226	2.41695	3.39153	0.727522	0.129127	1.45641	0.622317	0.100334	0.0484063	0	36.0218	0.105616	0.436218	53.3226	8.43072	0	0.114428	0.168545	0	0.0202274	0.201761	3.45631	13.145	0.336853	2.21361	3.72288	0.0724626	1.94785	13.2338
TCGA-G4-6588	796	0	3	0	0	2	4.89923	22.7973	0	8.33338	3.97894	4.33827	0	2.43763	0.0341721	0.189094	0.976206	0.320858	0.462542	0	0.106748	2.12295	2.2948	2.933	1.06109	4.78556	0.332066	0.195529	0.0741192	0.0118432	94.0236	0.921307	0.490573	16.3812	12.1125	0	0.151162	0.06882	0.0247064	0.144536	0	5.54428	10.4347	2.34969	0.251071	3.8003	0	0.64789	2.18547
TCGA-AH-6897	804	0	2	0	0	1	1.13689	11.3113	0.00670686	3.24016	0.928258	0.866065	0.0110108	1.27317	0.0166581	0.393681	0.534149	0.947946	0.180383	0	0.040654	1.50339	1.9354	0.366607	0.0321277	1.10424	0.158356	0.090777	0.160584	0.0144333	10.468	0.0716675	0.174758	3.74003	2.11497	0.00819132	0.108858	0.0978489	0.0301095	0.0251635	0	0.438752	1.92617	0	0.497214	0.225137	0.0300486	0.775965	0.87223
TCGA-AD-6965	805	0	4	2	0	3	4.69046	17.0604	0.0298858	20.4297	1.79035	1.13083	0	1.21223	0.0668058	0.248161	0.937643	0.411845	0.381799	0.129154	0.202893	1.54235	2.94946	0.296091	0.0357903	3.21028	0.360658	0.111238	0.0178891	0.0128629	1.29279	0.02129	0.0409855	2.16203	2.80314	0	0.223878	0.0498303	0.0536673	2.9602	0	0.860235	9.65154	0.591318	0.886236	11.5513	0.0535588	0.0485292	1.70735
TCGA-DM-A28A	805	1	3	2	0	3	2.0303	7.3883	0.00465426	8.23138	2.37477	2.64165	0	2.3485	0.2023	0.0732967	0.567246	0.164458	0.0938833	0.022709	0.0902787	1.78329	2.49142	0.739376	0.0613117	3.66036	0.280835	0.149613	0.0975084	0	9.19602	0.024867	0.0829772	21.8506	8.42232	0	0.139463	0.0291012	0.188052	0.157161	0	2.07042	4.70565	1.86601	0.0265419	5.46823	0.104262	0.113365	7.05809
TCGA-AA-3710	821	0	3	0	0	2	6.25352	45.5456	0.025424	12.0932	18.7494	10.4599	0.0104348	15.0563	0.394667	1.12836	4.98536	1.61704	0.341893	0.0265818	0.385273	5.10256	4.07183	16.2423	4.2778	19.2024	1.40067	0.516169	0.171206	0.0273565	180.722	6.61072	6.34571	162.515	55.7719	0	0.412651	0.344426	0.171206	5.67562	0.0951468	18.905	62.1012	12.4436	2.10229	15.6057	0.34172	1.31593	53.8471
TCGA-AA-3869	822	1	4	2	1	4	6.36231	18.4793	0.019272	22.538	7.68349	4.41295	0	4.12744	0.119667	1.02087	1.91858	1.4641	0.388745	0.114181	0.782683	4.42041	3.99026	6.84734	1.33861	10.1506	0.733106	0.11412	0.216298	0.145158	134.288	2.28244	2.80154	32.7127	24.7768	0.0117688	0.144369	0.160667	0	0.144613	0	5.08499	15.7855	1.40484	2.85747	1.66352	0.259032	4.47899	7.13857
TCGA-AA-3982	822	0	3	1	0	3	4.70704	12.9573	0.0934321	36.4758	7.09297	4.57698	0.0479342	3.22133	0.420611	2.12349	2.05759	2.86811	0.863804	0.0732653	0.807041	5.78379	5.07218	1.63588	0.321687	10.0438	1.10301	0.237112	0.12234	0.226201	12.2206	0.436794	0.656681	21.3864	21.1721	0.014264	0.306211	0.194731	0.104863	10.7355	0	3.20889	17.113	4.13511	4.32913	14.0575	0.104651	0.308175	9.65561
TCGA-AA-3994	822	0	3	1	0	3	3.40925	50.7976	0	8.76706	4.37543	3.9287	0	2.57743	0.244989	0.297295	0.613919	0.678722	0.139625	0.0361856	0.22657	3.73463	2.86135	4.43392	0.310854	3.75088	0.408582	0.140531	0.0776872	0.022344	73.1772	0.980039	0.370215	6.02464	3.27417	0	0.220374	0.0432797	0.0466123	0.272688	0	2.33201	5.65951	0.432492	0.473682	18.4722	0	1.07482	2.26656
TCGA-AA-A00O	822	0	3	2	0	3	18.4022	8.63775	0.0101266	19.262	2.84497	5.06339	0	1.84019	0.0880317	0.202971	1.2342	0.572517	0.0340448	0.0847023	0.847087	1.13497	8.89823	0.743814	0.0242546	3.22126	0.796999	0.342658	0.030308	0	18.272	0.14428	0.083326	13.8887	9.23623	0	2.55394	0	0	0	0	1.3691	3.08637	0.316365	0.981734	17.4822	0.317591	1.47994	2.70449
TCGA-CM-4751	822	0	3	1	0	3	4.27156	57.257	0.0797648	26.43	3.67347	2.47992	0.0423667	2.24577	0.0640962	0.927007	2.63278	2.93454	0.946456	0.124278	0.136517	5.55228	4.40046	1.39458	0.264095	10.9052	0.713942	0.0793833	0.0702144	0.0403895	9.3804	0.125344	0.160867	71.865	31.4665	0.0343834	0.146453	0.479178	0	1.42593	0.210714	4.154	45.871	4.95942	8.82993	50.7387	0.483499	0.380952	33.4958
TCGA-A6-6137	824	0	3	1	0	3	7.08096	8.24091	0.0643378	13.9428	3.0977	2.94273	0.00406248	2.35272	0.190529	2.89792	1.74383	4.60795	1.1314	0.0482948	0.485984	7.19796	4.87714	1.42025	0.35561	4.77033	0.545311	0.251194	0.0518423	0.0958541	26.0856	0.502399	0.597269	6.97411	6.33868	0.0120889	0.271876	0.371333	0	0.297094	0.0370427	0.863357	6.91817	1.5719	1.74983	12.6022	0.0665196	1.17532	2.65496
TCGA-AU-6004	824	0	2	0	0	1	5.16732	17.4313	0.071025	34.1665	9.12408	5.73888	0.0145754	4.19174	0.088204	0.934222	2.54975	1.56854	0.567102	0.160896	0.177591	4.37357	4.08634	4.14773	1.18549	10.3031	0.663802	0.112655	0.146143	0.0286588	83.3575	0.42691	0.383528	69.3283	22.9717	0	0.266029	0.175786	0	0.0166549	0	3.77515	15.4546	3.42078	3.44279	26.2473	2.52581	3.55907	31.5351
TCGA-AG-3999	853	0	3	2	0	3	3.43549	16.0027	0	5.66899	2.656	3.25982	0	1.41923	0.0916153	0.377202	0.241627	0.651682	0.0708614	0.0220376	0.204422	1.20864	2.34172	2.03425	0.340767	1.86993	0.414722	0.0713213	0.0473127	0	39.5102	0.544305	0.607026	2.18399	1.24413	0.0257429	0.144738	0	0.0473127	2.05612	0	1.26396	1.57512	0.768234	1.2621	9.14748	0	0.534787	0.171323
TCGA-G4-6294	858	1	3	1	1	4	0.969308	4.35053	0	12.3202	2.40459	2.44118	0.00789677	2.60662	0.0179204	0.220365	1.43366	0.18696	0.129368	0.00670548	0.758068	2.57014	1.35334	0.221843	0.0115207	1.46087	0.365949	0.0488279	0.00719804	0.0207027	11.2847	0	0.191299	1.41364	1.50127	0.00587469	0.13212	0.0100251	0.0215941	0.0360938	0	1.14329	4.45438	0.0751353	0.137152	0.0461329	0	0.683434	0.290434
TCGA-F5-6702	869	1	3	1	1	4	5.22397	38.8141	0.0282239	24.4924	6.61322	8.04592	0.0132388	3.26437	0.170245	0.698465	1.8975	2.05869	0.650648	0.101174	0.278617	9.64748	7.21958	1.63229	0.106228	7.64384	0.581772	0.150075	0.0844714	0.00867688	7.75437	0.0502652	0.0884714	16.8934	14.286	0.118185	0.367483	0.176472	0.0905051	1.69429	0	2.22442	8.7438	12.7012	8.7834	92.5188	0	0.392833	4.11997
TCGA-AA-3532	882	0	3	0	0	2	6.3854	11.1454	0.046598	22.2244	9.04836	5.0377	0	5.91227	0.520819	1.8813	2.02427	2.53567	0.626634	0.0714562	0.485826	6.46148	3.98026	5.66734	0.736617	10.7707	0.904631	0.520329	0.0976245	0.0200559	44.2371	1.09545	1.75099	80.6942	35.2516	0.0113823	0.279257	0.660412	0.0836782	7.86741	0.0697554	5.62931	16.6874	9.85067	10.6825	41.1164	0.292281	1.589	16.4272
TCGA-AA-3534	882	0	3	0	0	2	4.89708	10.7346	0.0110165	13.0534	3.89147	1.8692	0.009043	1.82316	0.12313	0.630877	1.11666	0.836925	0.296292	4.68407	0.854748	2.61299	2.9724	0.827996	0.118737	2.99365	0.202308	0.167746	0.0164857	0.0474154	29.9668	0.235438	0.287053	4.815	2.49415	0.0134548	0.178806	0.160724	0	0.206664	0	2.08997	2.61504	2.81068	2.13601	13.3658	0.148071	1.22986	0.58843
TCGA-CM-6164	883	0	3	0	0	2	7.05313	7.58658	0.0040504	13.7018	1.48933	1.91576	0.00332481	1.97151	0.0754511	0.156568	0.889545	0.865879	0.354044	0.110106	0.122759	1.95309	5.99607	0.989385	0.184324	2.2855	0.499422	0.171318	0.00606123	0.017433	28.6652	0.129844	0.316619	33.6359	29.5214	0.00494689	0.171938	0.0759764	0	0.0759835	0.0606328	3.05599	14.5881	0.379614	4.38866	18.2581	0.0907346	0.279528	19.7815
TCGA-CM-5341	884	0	2	1	0	3	1.18	55	0.00954	61.9	9.32	4.61	0	5.8	0.071	1.04	1.46	0.438	0.609	0.0199	0.0694	8.47	3.66	10	1.58	10.5	0.951	0.113	0.0143	0.0205	424	0.408	0.536	91.9	35.7	0	0.214	0.0397	0	0.0716	0.0714	12.3	7.57	20.9	1.31	35.5	0	2.46	18
TCGA-A6-5660	888	0	3	2	0	3	5.41302	13.272	0	5.81139	3.19665	4.71125	0.00389647	2.00242	0.153268	0.557259	0.750365	1.02314	0.414918	0.0231606	0.397069	4.59017	3.01354	2.74874	0.329709	5.66044	0.311325	0.0481859	0.0497237	0.0102152	28.9414	0.414238	0.468705	3.14782	2.08796	0	0.177795	0.0395732	0	0.0534288	0	1.50089	3.40815	0.271874	0.406045	7.19315	0.765615	0.13489	1.23465
TCGA-AA-3555	911	0	3	0	0	2	8.18512	13.8055	0	7.89905	5.54006	9.80581	0	4.76102	0.108135	0.174525	0.893116	0.246141	0.204915	0.0424851	0.211122	2.22417	3.80675	12.6427	4.32751	5.5118	0.228435	3.845	0.0781815	0.0187385	637.75	4.09397	4.19142	40.2558	11.1805	0	0.358756	0	0	0	0	3.77851	3.70005	3.9444	0.148968	9.89618	0	4.84271	7.40106
TCGA-AA-3870	912	0	3	2	1	4	6.09129	66.6261	0.0104021	25.2596	7.67119	8.96529	0	4.64123	0.322951	0.774398	2.24684	1.72752	0.524563	0.253768	0.239601	4.39226	4.14239	4.63759	0.336344	9.07865	1.09157	0.387176	0.389156	0	27.282	0.463139	0.798864	18.1858	9.0501	0.0254088	0.753258	0.303519	0	0.468331	0	4.30974	11.279	14.407	7.83023	41.8516	0.466042	0.295594	2.05335
TCGA-AG-3728	912	0	3	1	0	3	17.9061	6.18883	0.0965213	45.8152	5.90685	3.67758	0.00990381	2.29034	0.179801	1.33004	2.48959	4.41243	0.648992	0.109327	0.643577	3.39633	6.04066	3.42116	0.231182	4.70578	1.07618	1.1227	0.0541649	0.129822	3.99663	0.322312	0.215101	9.7284	9.3849	0.0442068	0.75318	0.603508	0.324989	18.786	0	2.02583	26.6597	3.01541	29.5169	49.5843	0.216221	0.661219	1.65314
TCGA-AA-A00E	913	0	3	0	0	2	3.58536	7.33022	0.0325228	12.4589	6.8527	8.00873	0.0266966	6.43765	0	0.744987	1.80528	1.55141	0.218677	0.0906769	0.157711	3.72986	2.90938	4.05548	0.42843	10.9693	0.426608	8.25363	0.0973376	0	34.0309	0.115843	0	49.9968	41.4443	0	0.203027	0.271135	0	0.488089	0	8.3685	22.3978	7.78964	12.9827	12.9448	0	0.198042	6.94862
TCGA-AA-3861	914	0	3	0	0	2	2.20433	13.3123	0	9.47304	3.18753	1.92087	0	1.81884	0	0.566444	1.03444	1.35144	0.221692	0.10112	0.319771	6.46257	2.11222	0.563205	0.0789704	3.30981	0.484389	0.401636	0	0.0567636	10.4078	0.140928	0.379821	9.68999	7.9126	0.0161075	0.164661	1.56678	0	0.0494819	0	2.64582	11.8654	0.20601	3.98613	2.15032	0.118176	0.294466	3.64472
TCGA-AA-3862	914	0	3	0	0	2	2.62321	11.0888	0	17.4754	4.09016	4.13163	0.0597538	2.76371	0.271203	0.666988	1.30004	1.1832	0.195782	0.0913311	0.123549	5.69208	2.45773	3.03402	0.348704	3.65372	0.305555	0.246316	0.0217866	0	103.148	0.466714	0.559049	33.6265	17.2341	0.0177812	0.218124	0.0303435	0	3.65977	0.21794	3.9049	20.3514	5.00314	1.24537	7.74961	1.50024	2.92557	6.62684
TCGA-CM-5349	915	0	3	0	0	2	6.12997	19.1856	0.0517125	15.09	7.92874	4.76239	0.0188661	5.48164	0.149848	0.123392	1.27576	0.903478	0.328389	0.4005	0.188075	6.20021	5.54627	1.15816	0.289003	9.59794	0.663251	0.0680484	0.180566	0.0247303	6.06826	0.0204661	0.0787985	19.1815	3.62384	0	0.351516	0.107779	0	0.0862313	0	1.97965	25.4093	0.897525	9.46961	40.1736	4.81394	0.898033	7.76604
TCGA-A6-5659	926	0	2	0	0	1	6.65233	8.15298	0.00467271	34.2643	2.06565	2.7293	0.00383564	2.21377	0.0696349	0.234141	0.670988	0.652184	0.282766	0.0651401	0.674109	3.4102	4.17332	1.38883	0.139897	5.11644	0.281948	0.079056	0.041955	0.0100557	5.76346	0.124828	0.205061	13.768	5.69003	0.00570694	0.390876	0.107127	0	0	0.0349743	1.55897	2.80719	0.389279	4.13029	16.3801	0.0209351	0.483712	7.65035
TCGA-AA-3877	943	0	1	0	0	1	11.7859	23.7609	0	31.5339	6.8246	9.03933	0	8.27005	0.638212	0.630641	1.96166	0.92648	0.0705193	0.0950353	0.521303	4.72924	5.53854	16.697	2.13521	10.4278	0.742896	0.159698	0.0470843	0.0225703	271.783	5.32339	4.34374	115.706	26.2042	0.0128093	0.301173	0.306026	0	0.0786998	0	6.9068	11.8639	0.382263	1.01677	29.2715	0.140967	4.96016	25.7936
TCGA-AA-A01I	943	0	2	0	0	1	2.26598	17.512	0	8.3636	1.22381	1.09119	0	1.01248	0.0784777	0.316649	1.27727	0.55823	0.0796685	0.0055059	0.124491	1.40004	1.49304	0.404792	0.0945974	1.45206	0.35229	0.0400928	0.0118207	0.0339981	8.77335	0.140679	0.56331	11.4884	11.7266	0	0.0591733	0.0823166	0	0.0296368	0	2.15311	5.94925	0.329034	0.405417	1.40156	0.0707807	0.352736	46.9616
TCGA-AA-A01K	943	0	3	2	0	3	5.84721	12.5933	0	25.0121	3.0806	4.8918	0	2.38236	0	1.44525	1.96565	1.49977	0.38566	0	0.695348	2.9302	3.04549	1.13652	0.109903	4.32751	0.240758	0.504612	0	0	11.7128	0.16344	0.346103	13.8313	9.72077	0.0280209	0.544249	0.669444	0	0.0860795	0	2.90171	7.05972	3.34486	2.8784	26.9553	74.2148	0.512258	3.99607
TCGA-AG-A01N	943	0	2	0	1	4	4.09551	4.55995	0	9.38181	0.77968	1.08986	0	0.7537	0.0120186	0.110843	0.432094	0.205179	0.0650719	0	0.258116	0.529723	1.82924	1.14066	0.139078	2.53705	0.253892	0.0818678	0.0144824	0.0208268	2.99837	0.75837	0.358349	0.911615	0.359962	0.0118198	0.169161	0.0806818	0	1.27086	0	0.654209	1.6166	0.201562	0.331138	5.24427	0.216797	0.0982189	0.651776
TCGA-DC-5869	943	0	3	1	0	3	8.80263	15.2732	0.032404	22.7465	2.36514	1.28126	0	2.05042	0.274984	0.951029	0.788555	1.36445	0.490227	0.0112932	0.307723	7.08057	5.6105	0.581192	0.103483	3.23733	0.538398	0.0548233	0.0242455	0.0813562	46.4506	0.00961831	0.0666584	15.4245	10.2708	0	0.168571	0.0787923	0	0.0607884	0	1.05991	4.24162	0.337443	1.81711	6.16388	4.23439	2.42263	2.8596
TCGA-DC-6156	943	0	4	2	1	4	15.151	32.3212	0.0153315	86.2146	16.6589	9.2006	0	16.8239	0.145972	0.980416	7.6839	1.12862	0.429527	0.064119	2.57115	5.27488	5.83998	6.78293	0.569177	26.4188	0.951908	0.172926	0.282963	0.0329937	29.1374	0.40957	0.679831	34.2944	26.8596	0	0.580633	0.585822	0	0.0958708	0.0382512	5.17083	46.2778	0.478971	1.36976	40.9271	0.114483	0.0311196	6.59877
TCGA-AA-3858	945	0	2	0	0	1	8.91171	7.30366	0.0212371	12.1017	2.41286	2.55104	0	2.41198	0.0527476	0.334448	0.768804	0.600329	0.178493	0.0370071	0.38619	3.598	3.6464	2.57564	0.216179	4.05669	0.50143	0.503025	0.0317804	0	13.5111	0.264755	0.305808	15.5636	9.47885	0.064844	0.26515	0.265574	0.0476705	2.11151	0	2.89437	4.6055	1.43751	1.87719	35.1354	0	1.50873	2.41666
TCGA-AA-3860	945	0	3	1	0	3	5.73187	10.5488	0.0641869	15.3795	5.37002	6.13608	0.0263442	5.13768	0.159424	1.28652	1.23927	3.28866	0.467547	0.04474	0.220475	14.4995	4.70779	3.39891	0.384341	6.68622	0.505173	0.742071	0.192106	0.0230219	54.1351	0.552516	0.469473	39.5823	21.625	0	0.213703	0.49052	0.0480264	2.16741	0	5.15544	12.6343	1.55964	5.73461	22.8802	0.191717	1.30285	4.72033
TCGA-QG-A5Z2	952	0	2	0	0	1	0.878023	11.3485	0.235327	9.29004	1.45837	1.30334	0.0285006	1.05155	0.0335364	1.05491	1.99244	3.76913	0.440968	0.371083	0.116922	3.65007	1.26354	0.461288	0.04158	2.442	0.971595	0.143592	0.0519575	0.0332084	4.82601	0.0480941	0.142847	30.9175	9.00243	0.00942338	0.32271	0.948774	0	0.0434225	0.028875	1.81708	24.3635	1.20522	5.28	8.325	0.0864207	0.274068	10.8853
TCGA-A6-5657	962	0	3	1	0	3	9.27943	45.7416	0.268806	39.2871	2.21435	2.34788	0.00269087	1.52114	0.166911	1.13105	1.25791	8.33411	0.429809	0.424998	0.194731	4.94716	9.28467	1.60708	0.211991	2.97633	0.584797	0.194115	0.0098111	0.063491	26.4445	0.134278	0.0944079	33.1761	10.6183	0.0440404	0.421558	0.833533	0	0.0614959	0.441649	1.34388	11.528	0.989976	48.2495	36.3762	0.308425	0.226231	29.3932
TCGA-F4-6460	972	1	3	1	0	3	10.6705	10.3841	0.0761928	30.7924	3.38397	1.24212	0.0491414	5.05082	0.337935	0.716828	1.85197	1.66344	0.457417	0.77766	0.475043	3.44703	7.05155	0.734421	0.045623	2.98393	0.456886	0.193362	0.0570095	0.0468481	2.91629	0.0387702	0.0671728	6.68495	8.27304	0.0199408	0.326154	0.328944	0	4.43096	0.0407349	0.913808	11.2122	2.06862	14.2766	30.6136	0.146299	0.463963	0.846807
TCGA-AA-A01F	974	0	3	1	0	3	1.52989	2.17407	0	4.9013	0.366891	0.231125	0	0.422643	0.0735221	0.0339033	0.414351	0.0836768	0	0	0.100481	0.401206	0.597945	0.182031	0	0.151415	0.0621259	0.120196	0.0177188	0	4.19908	0.0632621	0.292286	2.27528	1.26376	0	0.0443494	0.024678	0	0	0	0.800407	1.49207	0.0616514	0.270092	0.681368	0	0.168235	0.302473
TCGA-AG-3578	974	0	3	0	0	2	4.31418	21.1328	0	10.5135	6.75983	5.27575	0.00860946	2.51854	0.286554	0.345363	1.26563	1.07475	0.282087	0.0438639	0.267018	2.97979	3.49575	8.52797	3.27829	5.39848	0.467765	0.0709795	0.109867	0	62.7622	2.89528	2.22948	5.5326	4.51169	0	0.170234	0.109299	0	0.62962	0	2.14987	3.90356	1.91138	0.657931	4.1243	0.0469907	3.12948	1.1448
TCGA-AG-3902	974	0	3	0	0	2	3.6372	27.9756	0.0384418	24.3413	7.55843	4.4078	0.025818	4.60412	0.724776	1.45094	2.8929	2.69815	0.916413	0.0730771	0.2542	4.66373	2.53126	3.63546	0.548254	8.82625	1.10935	0.41388	0.047067	0.022562	18.9579	0.510359	0.6518	44.9803	22.8715	0.0042682	0.370873	0.335048	0.502048	18.3565	0	6.54609	43.2905	8.87979	7.29411	9.48542	2.56779	0.624225	17.7818
TCGA-CM-5860	974	0	3	0	0	2	8.6569	26.0022	0.0124518	40.7875	5.19586	6.74015	0	2.93951	0.108245	0.668504	0.961636	0.274989	0.627927	0.00867923	0.203789	10.7589	5.7761	1.57397	0.223678	9.66339	0.669665	0.0737337	0.0931676	0.0267964	81.7903	0.066528	0.102458	62.1879	15.9984	0.0456234	0.171009	0.0648799	0	0.0467179	0	3.20399	8.4111	0.713176	0.532566	40.0966	2.06414	0.75823	12.5067
TCGA-AA-3855	975	0	2	0	0	1	4.82066	17.1142	0.00924255	5.1143	3.22666	3.02539	0.0227605	2.12941	0.367298	0.383734	1.22683	1.04507	0.0310726	0.624904	0.448194	5.29989	2.82715	2.16294	0.243509	4.07764	0.606183	0.625487	0.0276621	0.0198901	24.0428	0.855946	0.836566	6.33808	4.67829	0.0564412	0.173093	0.732005	0.373438	18.9684	0.138357	1.93482	8.85706	3.22432	1.15957	6.51537	25.6323	0.60033	1.24492
TCGA-F5-6811	979	0	3	0	0	2	5.21815	19.0805	0.0149053	40.1999	6.74311	3.76742	0	6.09428	0.209786	0.725541	2.38618	0.579347	1.01891	0.0311683	0.180699	2.52527	3.18292	0.653496	0.148751	8.68853	0.742964	0.142901	0.0743505	0.0320765	15.7127	0.194668	0.367942	42.9633	5.319	0	0.229519	0.207104	0	0.0559234	0.0371878	2.54605	9.50788	1.94023	0.935008	4.90815	0.0445201	0.91772	14.9422
TCGA-A6-4107	987	0	3	1	0	3	4.26964	24.5661	0.0184239	55.1546	4.62416	2.24078	0.00756173	2.48108	0.102961	1.04189	0.822589	0.732384	0.371638	0.0256839	1.12794	5.01824	3.26971	0.692367	0.0441278	3.9169	0.870015	0.732515	0.0689264	0	9.90838	0.278903	0.290566	11.6623	6.24191	0	0.230027	0.614385	0	0	0.0689497	2.59131	4.83231	1.67877	4.46531	17.1401	0.0825444	0.336568	4.79207
TCGA-DY-A1H8	992	1	2	1	0	3	0.663705	1.42262	0	2.44337	0.35588	0.582029	0	0.323192	0.0267434	0.0693686	0.376796	0.161697	0	0	0.0391602	1.23485	0.590357	0.0551775	0.0128946	0.275383	0.197733	0.0728678	0.00805643	0	2.57014	0.0287642	0.00738319	1.52137	2.08079	0	0.0873813	0.0224413	0	0.0605972	0	0.540027	3.42365	0.0280318	0.921046	0.0258172	0.0964816	0.754009	0.450096
TCGA-A6-5666	995	0	4	0	0	2	3.54	3.15	0	2.06	1.02	2.13	0.00439	0.816	0.0133	0.0536	0.0968	0.0945	0.126	0	0.0778	1.06	2.44	2.56	0.48	1.03	0.0561	0.0905	0.024	0	120	0.19	0.235	5.7	3.53	0	0.0467	0.0111	0	0.0602	0	1.01	2.1	0.696	0.213	0.949	2.11	0.391	2.55
TCGA-A6-3809	996	0	4	0	0	2	3.42138	21.9475	0	5.52971	4.49013	9.43455	0	6.01267	0.295012	0.765221	4.40018	0.335759	0.399318	0.0165582	0.244791	17.6156	2.62208	3.20569	2.73108	17.5244	0.623211	0.281337	0.142196	0	303.191	0.444226	2.2479	110.989	170.357	0	0.118637	0	0	0	0	20.85	19.1794	6.74111	0.338675	4.27193	0	6.70233	19.1708
TCGA-A6-5656	1001	0	2	0	0	1	1.75981	3.23046	0	9.53984	0.701617	2.29494	0	0.906597	0.0272127	0.101957	0.581722	0.300034	0.147337	0.0687315	0.139466	1.04234	0.9485	0.140364	0.00656046	0.875674	0.201203	0.0741464	0.040989	0.0117891	5.68948	0.0195126	0.0676147	5.18086	5.02306	0	0.0683959	0.0228351	0.0245934	0.041107	0	0.537557	2.4081	0	0.718526	0.971998	5.66959	0.400299	3.06602
TCGA-AZ-4615	1002	0	3	1	0	3	1.8153	67.3991	0	20.4862	5.35075	4.07327	0	3.87607	0.0217348	0.413432	5.19533	0.726642	0.55897	0	0.0954785	5.77061	2.2222	1.50974	0.0733579	7.07795	1.46927	0.162857	0.196428	0.0376638	10.8958	0	0.0360027	76.7584	37.6286	0	0.120181	0.0547152	0	0	0.0654981	7.88092	60.0344	3.05278	0.74855	8.56069	1.45063	0.0355244	10.0595
TCGA-AG-3732	1003	0	2	0	0	1	4.49387	18.014	0.335915	43.4179	1.93304	1.62844	0.0118174	1.50269	0.0297974	1.77939	2.55369	8.50366	0.645323	0.505077	0.575944	10.394	5.34528	0.8607	0.143672	2.493	0.856075	0.21921	0.0502681	0.0722894	2.11325	0.384587	0.473836	10.487	12.1993	0.0175827	0.455345	0.970155	0.0430869	1.9625	0	1.50685	19.4493	2.49864	120.137	118.191	1.41899	0.750014	1.93911
TCGA-AA-3947	1004	0	4	0	0	2	4.76	22.9	0	7.25	8.19	4.74	0.0368	3.42	0.0557	0.417	1.81	0.238	0.301	0.0156	0.163	10	4.01	8.88	2.68	16	0.353	0.0758	0.0671	0	1390	1.16	1.41	224	34.5	0	0.0839	0	0	0	0	14.3	9.72	6.07	1.02	7.42	0.1	5.09	44.3
TCGA-AY-5543	1004	0	3	1	1	4	2.21112	24.0534	0.0194708	4.01955	2.13979	1.4618	0.0095897	1.47215	0.00967212	0.41256	1.11838	1.46544	0.170194	0.0244291	0.174675	5.81597	1.51705	0.472286	0.00466353	2.0355	0.26562	0.0922378	0.052447	0.0167606	26.2241	0.0624178	1.23899	17.7099	8.80386	0	0.0875151	0.129859	0	0.0292211	0.0291471	4.27131	12.5533	0.0811049	3.53096	1.9608	0.279152	3.14591	11.6662
TCGA-AA-3815	1005	0	3	0	0	2	3.49262	8.69025	0.0589276	16.2346	7.81498	3.71621	0.0193485	4.35977	0.160997	0.759281	3.19985	2.18631	0.158487	0.0821482	0.285754	5.31432	3.40095	5.45569	0.846837	12.1135	1.23675	0.239274	0.141092	0.152176	40.4867	0.440777	0.517206	94.1854	81.2675	0	0.26486	0.29476	0	2.29934	0.0882122	10.177	53.6377	5.27739	12.7698	55.104	22.3882	1.1961	27.3698
TCGA-AA-A01T	1005	0	3	1	0	3	1.66772	3.16789	0.0131485	1.89586	0.271613	1.6584	0	0.447998	0	0.0188243	0.253861	0.627212	0.0884083	0	0.0478203	0.411255	0.758855	0.291979	0.0314925	0.420354	0.0689888	0.355929	0.0590284	0	7.89112	0.0468337	0.144255	20.2626	2.76421	0	0.0328324	0	0	1.3813	0	0.831482	2.92847	0	1.34968	0.0630531	0.235636	0.0800656	10.6568
TCGA-AA-3851	1006	0	3	0	0	2	4.09747	9.2348	0	22.2267	4.63696	2.54764	0.00865064	2.85546	0.2094	0.829819	1.11908	1.11713	0.248007	0.102839	0.357727	5.35632	2.67617	1.47613	0.252412	5.239	0.746475	0.427914	0.0473112	0.113395	28.9952	0.281528	0.390219	36.6104	15.5256	0	0.315781	0.373394	0	0.395395	0	3.83773	10.6858	3.7313	6.0699	10.0569	0.0944311	0.898415	8.29665
TCGA-CI-6620	1009	0	3	1	1	4	13.6082	28.5668	0.0346042	10.6971	2.49297	2.56548	0.0426077	2.06332	0.112807	0.817435	1.15353	1.62777	0.319924	0.123615	0.498169	2.17595	5.86662	1.86196	0.383328	3.12525	0.51065	0.109773	0.00647294	0.00930859	9.37248	1.23256	1.06777	1.12456	0.888369	0	0.205219	0.153259	0	3.24579	0.0323756	0.62253	3.84088	1.86934	2.78739	23.0868	0.0193796	0.790185	0.261177
TCGA-A6-3808	1014	0	3	0	0	2	10.6974	61.0445	0.0372395	60.3393	12.0775	10.9782	0	6.42471	0.13874	1.43949	1.7076	1.14041	0.584248	0.268222	0.948064	13.1683	7.00296	6.72162	1.02573	9.66319	0.944393	0.44103	0.074303	0	101.516	1.37065	1.82151	38.8668	12.486	0.0151606	0.24797	0.750273	0.167182	0.139719	0	4.98057	7.89392	8.85474	14.1577	42.9188	0.111229	3.02351	35.2271
TCGA-A6-5661	1020	0	3	0	0	2	8.41952	19.1582	0.0156448	5.08178	2.03603	12.967	0	8.40189	0	1.80304	1.15159	0.87067	0.604858	0.00545241	0.445709	13.5178	2.67491	3.46075	2.1827	10.3283	0	0.47644	0.0117058	0	41.2152	0.724426	1.61987	5.89472	21.5176	0	0.0683648	0.0978203	0	0	0	11.2239	19.6	0	0.0892174	3.00095	0	0	1.21713
TCGA-F4-6808	1024	0	1	0	0	1	1.61769	4.30578	0	3.35403	0.517263	0.554576	0	0.79223	0.101064	0.0716981	0.370145	0.0884791	0.063137	0.00436341	0.0531238	0.848463	1.61678	0.224558	0.0749681	0.550361	0.164229	0.0317734	0.0281036	0	23.1152	0.122637	0.13736	2.05206	0.577036	0.0152912	0.0390789	0	0	0.187896	0	1.0784	6.3475	0.195569	0.321292	1.11073	0.112187	0.304955	2.71858
TCGA-AA-3548	1034	0	3	2	0	3	4.24324	13.1284	0.0120121	16.176	4.81388	1.9299	0.0197205	1.75405	0.089505	0.481524	1.08712	1.12478	0.0807673	0.033491	0.393185	2.91175	1.92382	1.08749	0.0431559	4.66588	0.283618	0.528395	0.0539267	0.103401	4.40036	0.128358	0.790724	9.5951	8.43063	0	0.269952	0.350498	0	1.03657	0	2.75034	15.3833	2.3767	8.42568	16.6474	1.56071	1.12157	1.3948
TCGA-AA-3531	1035	0	3	0	0	2	1.91806	3.18105	0	3.8165	1.84233	2.86959	0.0104584	1.28165	0.0316449	0.127684	0.476603	0.562743	0.0428334	0.026642	0.169904	0.365293	1.65448	0.217635	0.0762897	1.36452	0.133699	0.107779	0.019066	0	3.22738	0.0907627	0.139782	5.56863	3.46144	0	0.206793	0	0.057198	1.14725	0	0.83348	2.83766	0.862406	0.726569	2.8105	0.0570823	0.0517219	0.769295
TCGA-AA-3956	1035	0	3	0	0	2	8.22557	10.523	0.0153861	14.6781	2.35198	3.76571	0.0126298	2.87081	0.363043	1.47585	1.09541	1.76691	0.0517266	0.107245	0.559581	3.00775	4.59536	1.20897	0.44222	4.67293	0.403645	0.520623	0	0	35.7967	0.876857	0.822918	10.2032	2.68721	0.0939576	0.211308	0.448946	0.0690736	1.84726	0	1.44269	8.16123	3.44483	2.54452	13.5023	0.206802	1.59274	1.46499
TCGA-AA-A00F	1035	0	3	2	0	3	5.12071	22.0886	0.0127806	20.6177	2.42892	1.80389	0.0104911	1.74185	0.0158718	0.36595	1.11041	1.30964	0.343738	0.0534505	0.108458	1.33249	3.76186	0.982415	0.0306112	1.94081	0.335292	0.367592	0.286883	0	29.7598	0.204854	0.210328	2.11884	1.92214	0.0780468	0.207439	0.0799117	0.0573767	7.09683	0	1.11478	6.77921	2.12948	2.98824	13.7287	0.229043	0.674485	1.03882
TCGA-AG-3591	1035	0	3	0	0	2	2.69365	45.2856	0.00472426	2.22956	2.41049	1.26266	0.0077559	1.2494	0.164274	0.32465	0.495966	0.225357	0.365298	0.0098788	0.240546	4.10044	2.84244	0.774705	0.0961795	3.58704	0.433784	0.143871	0.00706963	0	38.0185	0.15986	0.220281	4.05848	1.0925	0	0.0825767	0.128002	0.0212089	1.15212	0.0353601	2.64755	5.49635	2.53363	0.862113	0.702304	0.021166	1.78359	0.60342
TCGA-AG-3592	1035	0	3	0	0	2	7.74232	9.72965	0.010719	9.75618	3.1221	2.27473	0.0117317	2.15073	0.0310604	0.782645	1.31933	1.28145	0.324327	0.0124524	0.194921	2.57967	4.21188	1.16573	0.183993	3.98083	0.703017	0.151126	0.0481214	0	74.1609	0.343619	0.323401	17.8782	7.73107	0.0261829	0.129368	0.312766	0	0.683682	0.0267431	3.39701	5.10978	0.725553	1.71156	10.8973	0.224112	7.10733	3.86671
TCGA-AG-3593	1035	0	3	0	0	2	6.68055	5.96223	0.0218016	9.09423	4.25594	2.52065	0.0268441	3.25429	0.108299	1.06123	1.94679	1.11702	0.293181	0.0607853	0.277519	3.29587	3.47595	2.23446	0.522178	5.9767	0.428965	0.40574	0.0326251	0.0469174	23.2162	0.698896	0.971711	12.5272	14.5786	0	0.136099	0.431669	0.0489377	0.368089	0.0815904	3.73196	5.271	0.454068	2.11358	1.20231	0.195355	1.26119	1.51892
TCGA-AA-3975	1036	0	2	0	0	1	10.7716	6.07898	0.0115024	19.9451	4.01561	3.43697	0.00944189	2.16485	0.371399	0.494029	0.957719	1.28028	0.116011	0.0881926	0.251002	4.40717	3.71758	2.82933	0.275499	3.69568	0.482816	0.350291	0.0172129	0.0247534	9.63762	0.245823	0.788724	7.36772	6.65923	0.0561933	0.430831	0.263707	0.309832	16.5288	0	1.65543	5.02257	1.37749	2.88618	13.0176	0.103068	1.75105	0.854798
TCGA-F4-6805	1047	0	3	0	0	2	11.7516	43.1707	0.0428104	42.103	10.6627	7.84227	0.0401615	5.44759	0.03038	1.32212	3.31358	1.43707	1.06916	0.311189	0.518996	9.45277	6.55635	3.60415	0.527332	13.5886	1.42795	0.155206	0.0457599	0	81.2017	0.185162	0.754847	28.136	9.26707	0.104572	0.328334	0.369648	0.0274559	1.58326	0.0457753	5.7212	12.6713	9.87155	8.09134	60.1516	0.109602	5.02753	14.0182
TCGA-AF-3400	1049	0	3	0	0	2	18.5	35.3	0.00999	21.1	15.5	45.9	0	14.4	0.571	0.758	2.4	3.13	0.571	0.0209	0.145	21.4	12.9	69.1	22.4	24.7	1.55	0.338	0.972	0.0215	2320	18.1	15.2	24.4	10.4	0	0.499	0.167	0	0.225	0.15	48.4	17.6	40.2	0.684	15.1	0.0448	39.8	2.69
TCGA-A6-3807	1054	0	3	2	0	3	3.00074	17.5026	0	11.3894	6.05494	8.44668	0	2.76215	0.238996	0.211939	0.768135	0.366161	0.298612	0.0206371	0.251254	5.32478	3.24665	7.91491	1.38282	5.72656	0.46604	0.100184	0.0664591	0	42.4321	1.97735	2.53773	35.4192	23.5089	0	0.295723	0.123415	0	0.888673	0	2.58249	7.07144	1.69576	3.12358	42.0263	0.198974	0.0901445	15.9862
TCGA-AA-A010	1064	0	4	0	0	2	4.41099	22.9572	0	32.5408	3.08788	2.91307	0	0.980442	0.118491	0.318733	1.42	0.337143	0	0.0221686	0	0.33159	2.43213	1.30386	0.114264	2.64363	0.750936	0.107618	0.142782	0	17.0425	0.0566421	0.39255	17.2562	14.3497	0	0.198543	0.265147	0	1.55126	0	4.02248	15.1924	0.4968	1.45097	6.71074	34.6258	0.193668	9.45413
TCGA-AA-3502	1065	0	2	0	0	1	1.82512	11.38	0.0123174	11.2918	3.40956	2.21938	0.0101108	1.95851	0.275339	0.211612	0.87694	0.718136	0.0828199	0.0257566	0.343448	2.02261	0.799748	0.694327	0	4.21348	1.13099	0.104197	0	0.0795216	3.21614	0.0877465	0.101353	7.84332	2.46997	0	0.153785	0.231047	0.0552972	0	0	2.5785	9.67394	0	0.0702424	0.590675	0.0551854	0.0750046	1.51607
TCGA-AA-A01R	1065	0	3	2	0	3	3.17506	20.6082	0.0586529	66.5331	2.504	3.47872	0	3.01351	0.0242798	0.517823	5.43799	1.74435	0.690151	0.0204413	0.118509	1.55425	1.35404	1.35256	0.140482	5.2972	1.17969	0.198466	0.234057	0	11.5812	0.156687	0.0536245	121.806	20.883	0	0.183073	0.20374	0.0438857	0.0366767	0.29267	11.1485	68.8402	4.12283	5.1287	20.0169	1.57669	0.0396841	26.9244
TCGA-AG-3893	1065	0	3	1	0	3	6.18873	8.26867	0	13.568	5.07522	6.01115	0.00900328	1.92192	0.068105	0.549593	0.714702	0.348802	0.110622	0.0611606	0.279232	2.71587	4.00382	3.18502	0.538538	5.85581	0.460388	0.334019	0	0.118018	8.61288	0.351606	0.70696	20.2912	10.3053	0	0.273878	0	0.492398	17.1601	0	1.60245	5.78568	1.42772	0.875671	16.1999	0	0.467519	2.2415
TCGA-AA-3812	1066	0	3	0	0	2	8.42638	8.93208	0	31.5611	3.6621	11.7175	0	3.2147	0.043168	0.0995306	1.30031	0.583423	0.292154	0.0969159	0.294984	2.49156	3.18479	4.42358	0.353838	4.66738	0.136788	1.02918	0.104035	0	6.57005	0.433346	0.166847	3.01237	1.01183	0.0849083	0.49909	0.108671	2.41881	66.1871	0	4.05525	19.5585	3.61983	3.56811	26.254	0.0778683	0.246946	0.322901
TCGA-A6-2680	1068	0	3	0	0	2	9.03654	10.8741	0.0102878	11.3525	2.3377	4.696	0.0253345	2.72075	0.370507	0.589146	1.10487	1.21778	0.518799	0.0358543	0.174608	3.48592	3.10234	2.88202	0.246406	3.94677	0.647746	0.382922	0.0923711	0	8.47956	0.64127	0.53613	6.00825	4.74152	0.201037	0.231201	0.171534	0.138557	1.15796	0.0770019	1.72739	6.36142	2.2498	1.87738	4.83479	232.074	0.33411	1.50517
TCGA-F4-6856	1074	0	2	0	0	1	6.92409	14.962	0.00810149	10.44	1.23843	0.936673	0	1.05156	0	0.347958	1.50551	1.00193	0.136182	0.0169409	0.0687507	1.09805	2.30278	0.539711	0.0970208	1.82596	0.616361	0.12336	0.048494	0.0174345	16.4492	0.0721417	0.0222208	18.4373	6.69479	0	0.151723	0.337702	0.0363705	0.7599	0	1.37796	20.9878	0.337464	1.61701	10.0622	0	0.263107	5.90769
TCGA-F4-6463	1087	0	3	0	0	2	14.7079	23.1488	0.0160098	25.0492	2.38119	1.93916	0.0043806	1.9222	0.15243	0.382011	1.21066	0.923986	0.197353	0.565403	0.426995	3.19923	6.94534	1.38561	0.115037	2.62739	0.560012	0.0632018	0.0958318	0.0229689	9.36917	0.123555	0.0805049	13.4721	12.6345	0.0260711	0.13992	0.289186	0.0239579	0.0200224	0.159774	1.571	10.2593	0.666881	2.13031	55.4055	0.095638	0.552438	3.92869
TCGA-F4-6569	1087	0	2	0	0	1	17.5	25.7	0.0461	150	10.1	8.89	0	5.17	0.026	0.534	2.17	1.53	0.535	0.193	0.218	5.63	12	4.77	0.316	12.4	0.879	0.142	0.339	0.00901	19.7	0.261	0.339	9.58	5.58	0.00512	0.356	0.437	0.0188	0.0629	0.0627	4	21.5	2.9	14.9	109	55.6	0.238	3.66
TCGA-G4-6586	1089	0	3	0	0	2	1.69932	9.72583	0	7.94955	1.12394	1.63392	0	1.05165	0	0.155789	2.41495	0.384504	0.079529	0.013191	0	0.776896	1.01713	0.428328	0.0396613	1.9058	0.868839	0.0800452	0.0566399	0	11.1365	0	0.0583951	16.1151	8.73749	0	0.0826976	0.0295821	0	0.0887546	0	7.61384	65.0129	0.615859	1.83467	1.58817	2.01372	0.192065	16.6019
TCGA-G4-6314	1093	0	3	2	1	4	7.91107	12.5873	0.0224707	43.2918	2.84081	2.67223	0.00368906	2.61041	0.0558114	0.39248	1.20392	0.98456	0.423049	0.166024	0.474002	4.4864	6.83453	1.72727	0.0484383	3.49133	0.459815	0.304139	0.147956	0.0290144	12.435	0.00800383	0.0431429	8.77143	7.11509	0.0274442	0.359106	0.0936666	0	0.0168616	0.0336377	1.3132	5.96616	1.26361	11.6354	32.4565	0.08054	0.43786	1.62815
TCGA-DM-A28F	1094	1	3	1	0	3	1.05242	5.30725	0.0415578	3.93379	0.600931	1.04378	0	0.459728	0.0281506	0.167673	0.633685	0.560677	0.0381037	0.0368669	0.0274805	1.51647	0.730443	0.154883	0.00452438	0.573709	0.356808	0.159796	0.0452286	0	5.14574	0.0134568	0.0259056	11.2598	9.46372	0	0.0754701	0.149607	0	0.0425238	0	0.650825	4.79399	0.0590137	3.70569	3.89518	0.0677056	0.306738	4.44827
TCGA-AA-3692	1095	1	3	2	1	4	5.46	12.8	0	8.05	8.1	6.1	0.0536	4.18	0.344	1.58	1.53	1.2	0.274	0.108	0.534	11.9	3.11	4.47	0.733	7.17	0.813	0.359	0.0854	0	206	0.755	0.917	3.93	1.54	0.00996	0.204	0.34	0.0732	3.98	0.061	11.7	5.47	3.31	4.51	9.86	0.11	2.45	0.549
TCGA-AA-3524	1096	0	3	0	0	2	2.96275	19.6601	0.0268751	2.57385	3.44204	2.90546	0	1.91859	0.133502	0.307809	0.421592	0.379851	0.0903516	0.0187326	0.032581	2.59182	1.82251	2.24946	0.836803	4.63961	0.211516	0.136407	0	0.0578356	179.934	0.382905	0.442278	20.8599	6.34532	0	0.100662	0.280065	0	0.302498	0	3.86787	11.1838	7.41648	0.459782	2.70644	0	0.654604	8.55054
TCGA-AA-3854	1096	0	2	0	0	1	3.91477	19.7432	0	1.54026	2.76664	1.94854	0.0136569	1.80858	0.0929763	0.142914	0.511944	0.279242	0.111866	0.017395	0.201696	2.92711	1.32028	1.44939	0.199243	3.53706	0.349176	0.0985184	0.0124485	0	49.568	0.488898	0.353655	9.34036	1.70847	0	0.145404	0.0520131	0.0373454	0.936324	0	2.93864	3.07166	0.389823	1.13853	3.67004	0.0372699	0.6754	1.42958
TCGA-AA-3970	1096	0	3	0	0	2	6.55843	14.0272	0.0511105	7.5191	4.14404	3.01219	0.0629318	4.31214	0.333232	0.603677	1.54187	1.17389	0.214786	0.0445317	0.356281	7.82655	3.59506	1.94255	0.397854	5.73938	0.73747	0.583687	0	0.0824929	62.5433	0.455126	0.543221	18.9688	7.99672	0.062423	0.271203	0.399466	0.17209	16.7791	0	3.45501	10.5596	5.52205	2.55034	15.6863	0.85871	2.12673	5.07422
TCGA-AG-3582	1096	1	3	1	1	4	3.59453	8.25388	0.0273185	19.5279	5.38932	2.60473	0	2.72591	0.152667	0.46933	1.54936	0.892899	0.505133	0.0190417	0.264948	2.20735	2.89711	2.35657	0.474378	5.54586	0.430011	0.161767	0.408808	0.0587898	66.1666	0.486528	0.693095	17.6014	10.6469	0	0.136431	0.341622	0	2.04993	0	5.00396	6.7249	3.84054	0.545262	9.62883	0	5.68366	3.10868
TCGA-AG-4001	1096	0	3	0	0	2	9.50302	12.1441	0	32.1994	7.64003	6.74776	0	4.35804	0.0513186	0.82826	1.49595	0.784838	0.625168	0.0432054	0.551067	3.52746	5.44067	3.58233	0.173207	14.5321	0.65046	0.384527	0.123678	0	8.97809	0.239184	0.283356	24.9511	11.1099	0.0252349	0.683611	0.0645948	0	0.0387605	0	2.99618	6.3578	1.88269	3.06353	90.2642	0	0.461326	8.20516
TCGA-AG-A015	1096	0	1	0	0	1	1.65879	11.951	0.0254429	3.12708	0.788374	0.706758	0	1.25906	0.0157984	0.25498	0.47588	0.629316	0.0855367	0.0266016	0.0771118	0.895268	0.936113	0.0869217	0.0152348	1.32178	0.200244	0.064569	0.0571111	0.0273767	11.4522	0.0453125	0.767633	1.10245	0.905191	0	0.0952979	0.159084	0	0.143189	0	0.693513	0.484652	0	0.290186	1.09809	0	0.206573	3.22022
TCGA-F5-6812	1110	0	3	0	0	2	5.04253	17.4774	0.0683173	75.7487	3.44346	2.16102	0.00373859	2.21687	0.0339365	0.599885	2.24232	2.16454	0.413418	0.498412	0.474845	5.37762	6.13116	0.731306	0.0763602	5.14715	0.740804	0.123289	0.0204467	0.029404	5.76851	0.0081113	0.0749524	32.365	42.019	0	0.255887	0.246803	0	0.017088	0.0681788	3.09865	14.4817	1.44658	32.2064	37.2168	0.204054	0.184892	14.427
TCGA-A6-3810	1111	0	3	0	0	2	3.89388	11.2407	0.0112882	8.27631	6.27268	3.55941	0.120459	4.63369	0.827095	1.0343	2.57447	0.658135	0.645152	0.849767	0.301067	38.8965	5.91228	2.48741	1.47351	11.8008	0.177685	0.0572947	0.101354	0.048585	91.9201	0.643321	0.866921	26.753	32.9317	0.0413602	0.211404	0.352904	0.050677	0	0.0844903	3.71691	3.83738	0.352655	0.579362	3.62686	0.252873	2.45165	15.4669
TCGA-AA-3841	1124	0	3	0	0	2	5.75109	8.19993	0.0886143	31.5657	2.97462	4.72351	0	1.61747	0.0825357	0.697762	0.935644	2.03527	0	0.123533	0.0805711	3.34907	2.04572	5.71416	0.848973	3.93075	0.232475	0.674656	0.165759	0	29.0948	1.45981	0.789918	8.68103	6.44863	0	0.69148	0.184689	0.0994554	12.6339	0	1.98064	9.60849	2.42234	6.31676	16.6791	0	0.584568	0.771717
TCGA-AG-3887	1124	0	3	0	0	2	9.64146	8.23309	0.0393559	8.13857	2.73706	2.32436	0.0107686	1.29837	0.0814583	0.619789	0.807343	0.880737	0.308726	0.0182881	0.0954233	3.38514	3.33137	2.42016	0.282788	2.05505	0.653905	0.288535	0.215946	0	49.0285	0.420545	0.431782	13.8896	9.73761	0.0160222	0.14741	0.218734	0.0588943	0.344539	0.0981903	3.14673	9.88034	1.0929	1.12218	4.65533	0.352651	1.70418	4.84406
TCGA-A6-2686	1126	1	3	0	0	2	3.46233	27.468	0.0986133	49.2577	9.1766	15.8647	0	6.5447	0.268257	2.68244	4.71453	4.8534	1.19982	0.0752824	0.421272	18.029	5.78623	5.43848	1.01788	15.4629	0.96091	1.07255	0.24595	0.0505279	93.4686	0.610507	0.669753	45.1712	75.742	0	0.275556	0.411059	0	0.140948	0.140591	15.452	87.0416	21.761	12.854	13.8266	5.80672	0.991283	6.66317
TCGA-AA-3842	1126	0	2	1	0	3	6.84484	10.6224	0	5.68847	3.94266	4.20157	0	4.17263	0	0.277879	1.65902	0.171458	0.0543775	0.0112741	0.0980431	1.98145	3.82735	1.29856	0.174331	6.23101	0.509197	0.109461	0.145227	0.0348079	20.7697	0.172836	0.0887274	19.0144	10.1488	0	0.121166	0.033711	0.21784	0.364113	0	3.1038	6.73087	1.09483	0.276716	8.84234	50.2194	1.41172	5.67196
TCGA-AA-A01Z	1126	0	3	0	0	2	3.94425	8.78094	0	5.97829	0.564241	1.04397	0	0.705043	0.0770929	0.0888748	0.104873	0.153547	0	0.034616	0.28598	0.938466	1.2898	0.5302	0.029737	0.496154	0.097715	0.273072	0.0185794	0	7.69318	0.0663346	0.289455	1.07594	0.401559	0	0.0775057	0	0	0.0931643	0	1.51612	1.23708	0.129291	0.354012	0.535846	0.0556254	0.428415	1.64349
TCGA-AG-3731	1126	0	3	1	1	4	24.0791	28.0635	0.0823975	66.6929	7.9641	11.0764	0.0355983	8.24647	0.253125	1.22933	4.30161	2.49777	1.10805	0.199505	0.4942	16.424	13.4969	7.23747	1.88524	22.1206	1.22873	0.286149	0.0778763	0.0746614	67.6193	2.01582	1.58795	130.819	40.9426	0.0476692	0.465645	0.497121	0.116814	6.57346	0.0649188	7.08305	34.5176	5.0806	19.0429	100.426	0.213727	5.8713	34.0107
TCGA-AG-A011	1126	0	3	0	0	2	3.22811	3.29779	0.0506649	12.7775	1.75306	1.46444	0	0.986434	0.0157298	0.235739	0.733647	0.962254	0.425827	0.0882869	0.076777	1.18851	2.64994	0.346177	0	1.66023	0.465208	0.107148	0.0568632	0	20.3863	0.0902315	0.138964	3.34071	1.96639	0.0154697	0.268839	0.0791966	0.227453	7.12837	0	2.09913	5.49362	0.527605	3.03373	11.8444	0	2.36528	0.647132
TCGA-CM-4746	1126	0	2	0	0	1	3.70306	7.37753	0	1.42154	0.33964	0.663477	0	0.300108	0.0638075	0.073559	0.285202	0.417568	0	0	0.0373732	0.77674	1.06753	0.54415	0	0.394226	0.134793	0.1217	0.0615104	0	23.6275	0.0183011	0.0563702	10.8412	1.47899	0	0.0384895	0.0428345	0.0922656	0.0771093	0	0.963544	10.1185	0.642064	0.293005	0.837729	0.966829	0.0834321	4.3433
TCGA-A6-2684	1127	0	2	0	0	1	2.54859	23.2987	0.0103865	15.2855	10.3845	6.26939	0.0596807	9.35276	0.257973	1.99257	4.01066	0.513806	1.29198	0.246148	1.39767	16.5951	5.55985	1.54354	0.559731	17.1505	0.354228	0.193297	0.093257	0	56.8904	0.351457	1.16801	121.787	63.9274	0.0761119	0.116709	0.129884	0	0.0779379	0.0777405	6.86258	5.41797	4.43459	0.473847	11.406	0	1.11735	73.4959
TCGA-AA-3495	1127	0	2	0	0	1	6.68977	16.4964	0.0249161	13.2237	3.5257	1.94543	0.0306789	2.4862	0.0928279	0.71343	1.63861	1.14453	0.335063	0.0694688	0.437989	3.44199	3.01982	2.27702	0.208871	4.95859	1.04586	0.274006	0.0372858	0.0536199	16.4828	0.709989	0.529635	19.8088	4.93591	0.0608618	0.0622166	0.778951	0	1.21528	0.093246	3.34144	7.55737	10.7679	4.40477	14.2784	0.111631	1.66895	3.32714
TCGA-AA-3522	1127	0	3	0	0	2	2.59268	18.4292	0	8.3504	3.15169	1.39375	0.0437897	1.28099	0.0397495	0.626265	1.17159	0.640894	0.251083	0.0818042	0.362164	4.3104	1.77033	0.601422	0.0383314	2.2171	0.475833	0.433222	0	0.0229604	14.7398	0.0760055	0.16095	13.3465	4.83106	0.0651535	0.0666038	0.511446	0.0478981	0.720539	0	1.37266	7.7229	2.99985	4.44157	5.11638	0	1.01784	13.4294
TCGA-AA-3685	1127	0	3	0	0	2	2.58743	15.6081	0.0409268	11.858	5.41081	2.59467	0.0335952	3.69643	0.491317	1.05468	1.36636	1.19709	0.550369	0.0443755	0.143335	9.94443	2.19146	4.60629	0.637164	4.71757	0.954393	0.59241	0.047635	0.0293584	242.655	0.534516	0.374181	99.6516	65.5304	0.0222157	0.181682	0.369631	0.102075	5.10139	0.136146	4.89858	12.6468	6.67708	12.0068	28.6107	0.122242	5.70429	13.1057
TCGA-F5-6814	1131	0	3	0	0	2	2.3401	27.2334	0.0117274	3.66477	4.95011	2.23634	0.00962653	3.00634	0.0145639	0.369373	2.67934	0.732082	0.36798	0.0435963	0.137433	1.58949	2.98372	0.661069	0.145125	6.96103	0.769154	0.0661372	0.0818976	0.0084125	19.0885	0.222783	0.187634	55.7936	34.0927	0	0.117135	0.105916	0	0	0.029259	5.50669	30.8508	0.610623	0.535022	44.9905	0.297738	0.507818	23.2313
TCGA-A6-2685	1133	0	3	0	0	2	14.2655	30.7452	0.0889244	56.9598	9.38882	14.999	0.0405525	6.20397	0.490812	0.905315	2.43225	1.44887	0.166087	0.413218	1.04211	8.8591	7.41317	6.58226	0.5088	11.8927	0.855391	0.601793	0	0.021263	23.7192	1.39014	1.51761	4.91413	1.07054	0.108606	0.74016	0.247115	0	9.67544	0	3.42573	10.8293	8.69436	15.0442	78.748	0.575476	0.0802207	0.757209
TCGA-AA-A00A	1157	0	3	0	0	2	4.7446	10.6311	0.0102367	9.91272	3.42571	2.73598	0	2.04289	0	0.542255	1.65525	0.470228	0.275319	0.0214058	0.210972	1.86772	2.71769	1.17157	0.110332	5.02351	0.456543	0.155872	0.260419	0.0220296	50.6049	0.0911553	0.21058	41.8875	26.2717	0	0.153369	0.0853413	0.0919126	0.0384072	0.0766197	7.56725	18.0296	2.66503	1.69293	10.9961	0.0458634	2.74273	56.5322
TCGA-AA-A00L	1157	0	3	0	0	2	4.72196	3.81399	0	3.90197	0.927519	0.88163	0	0.523024	0.0142975	0.0494477	0.444562	0.61021	0.0774105	0.0160496	0.0558288	0.660175	2.02659	0.530981	0.0551498	0.828142	0.271831	0.272695	0	0.0247759	19.8984	0.0820153	0.110521	4.72829	0.87505	0.0140611	0.0718703	0.0479902	0	0.172781	0	1.07952	3.00278	0.119891	0.459581	4.80322	0.56739	1.12169	1.84483
TCGA-AG-A032	1157	0	3	1	0	3	4.17461	4.43073	0.010937	9.6423	1.35557	1.90497	0.0448886	0.887253	0.0271646	0.516717	0.699475	1.1014	0.147077	0.0762337	0.265181	1.36833	1.87787	0.373645	0.0916844	1.06644	0.315618	0.222047	0.0491	0.0470731	4.45405	0.155826	0.179988	2.92584	2.17547	0	0.16386	0.0911792	0.0982001	0.574483	0	1.09707	3.84617	0.284734	3.11852	6.66087	0	0.377393	1.04137
TCGA-AA-A01P	1158	1	3	1	0	3	13.2	88.1	0.0291	446	9.38	2.52	0.00796	5.13	0.0361	0.542	4.72	1.46	0.489	0.189	0.212	2.73	5.5	5.7	0.546	7.89	1.63	0.87	0.334	0.0209	19.5	1.33	0.958	165	77.7	0	0.46	1.07	0.0436	0	0.0726	17.6	57.8	1.97	5.48	48.2	2.87	0.0197	120
TCGA-F5-6861	1160	0	3	0	0	2	3.96235	29.8435	0.00378128	14.574	1.07793	1.74873	0	1.52763	0.131484	0.140751	0.597735	0.173694	0.177972	0.0474417	0.0962658	1.39952	2.04593	0.303576	0.0226417	1.49899	0.297599	0.0703716	0.0396095	0	5.01761	0.0606083	0.0725991	12.0817	6.56129	0.0046182	0.113304	0.0315237	0	0.241179	0	0.907004	5.39656	0.826913	0.258762	4.13431	0.0847059	0.107452	11.0206
TCGA-DM-A0XF	1162	1	3	2	0	3	1.67679	22.9721	0	19.6038	1.88263	1.96018	0.00288841	1.5015	0.174794	0.080603	0.993586	0.410307	0.236596	0.00245267	0.0853168	3.26508	1.1728	0.601066	0.0547815	2.76735	0.350789	0.0714394	0.015797	0.0302898	4.86125	0.0313337	0.0627334	14.0935	22.2722	0	0.114225	0	0	0.105617	0	0.966805	9.05388	0.0916078	0.541795	2.56486	0.457187	0.264265	4.99292
TCGA-AG-A02G	1185	1	2	1	1	4	1.9793	3.00666	0	36.0737	1.42803	1.80452	0	1.31142	0.145284	0.228393	0.526178	0.432167	0.21453	0.103783	0.0386799	1.41375	1.734	0.853845	0.0636824	0.680014	0.223209	0.0899675	0.0318305	0.0457746	7.06668	0.0568227	0.145853	18.9943	7.36113	0	0.132784	0.022166	0	0.399026	0	2.41191	6.54514	4.92847	1.39495	3.06006	1.62007	0.388571	2.74155
TCGA-AA-3517	1186	0	3	0	0	2	5.32021	8.1824	0	22.793	3.69422	3.36086	0.0284123	3.44441	0.315222	0.462504	1.00242	1.12112	0.387885	0.160841	0.153859	6.70616	2.84665	2.8577	0.359244	5.5697	0.36322	0.448963	0.189921	0.0993166	32.3735	0.657533	0.854427	4.78193	4.19807	0	0.17286	0.21642	0	1.38522	0	2.33979	4.56457	2.1026	1.05273	7.19266	19.2294	1.63931	0.643059
TCGA-AA-3837	1186	0	3	0	0	2	3.73171	11.6453	0.04036	19.3051	2.08433	2.12105	0	1.1787	0.050122	0.404474	0.487024	0.713059	0.135687	0.14066	0.44036	2.62993	2.96991	0.896244	0	2.58059	0.317647	0.54627	0.0603969	0	5.19047	0	0.664197	5.01833	2.676	0	0.201561	1.00942	0	1.96855	0	1.49616	6.97836	2.52176	6.67467	20.9028	0	0.573452	2.43696
TCGA-AA-A024	1188	1	3	0	0	2	1.33667	19.0498	0	4.09868	0.931743	0.802016	0	0.346649	0.0294812	0.135947	0.315108	0.146795	0.279333	0.0248204	0.158287	1.36127	0.804929	0.202754	0.0426441	0.834832	0.217976	0.0602456	0	0.0255437	4.34817	0.0845569	0.0162781	2.41505	1.03653	0	0.177834	0.074216	0	0.267203	0	0.440012	3.1654	0	0.473824	0.227681	0	0.0963709	2.97704
TCGA-5M-AATE	1200	0	3	0	0	2	2.84738	4.12533	0	12.2383	0.814201	2.34495	0	0.880814	0.0646481	0.393934	0.511511	0.262776	0.300019	0.0103672	0.153265	4.78774	2.45719	0.228657	0.0445298	1.68802	0.175588	0.125819	0.0222574	0	3.73863	0.0264888	0.39775	1.2329	1.97231	0	0.157843	0.0774978	0	0.0837055	0	0.61623	4.8382	0.619546	0.593731	3.31661	0.0666372	0.135854	0.984417
TCGA-AA-A02F	1216	0	3	1	1	4	6.512	9.85284	0	3.23204	0.698349	1.30075	0	0.942738	0.0787184	0.075624	0.178474	0.130653	0.0355169	0.0368187	0.10246	0.881153	2.80471	0.270689	0.0126517	0.709261	0.0831461	0.160863	0	0	22.7469	0.0376296	0.0869289	1.35339	2.1868	0	0.0395699	0	0	0.158548	0	0.783259	4.30341	0.110015	0.180738	0.405292	0.189328	0.836298	3.77827
TCGA-AA-A02Y	1216	0	2	0	0	1	0.164298	4.6732	0	6.8626	0.741051	0.520286	0.013385	0.634954	0.00506253	0.157578	0.919881	0.338503	0.137049	0.00284145	0.0296522	0.998784	0.276446	0.299427	0.0488192	1.21203	0.385004	0.0206909	0.00610035	0.0263183	5.46501	0.0363005	0.122992	25.7891	9.35459	0	0.0661653	0.0339852	0	0.122358	0	3.39572	14.5986	0	0.302214	0.0195488	1.18716	0.107568	14.6361
TCGA-AA-A03J	1246	0	2	0	0	1	4.35545	4.58492	0.010775	7.84839	2.51518	3.67261	0	1.25872	0.173955	0.20054	1.1832	1.59908	0.072449	0.00751044	0.130626	0.870624	1.72568	1.06752	0.129037	2.51465	0.33921	0.255217	0	0.0463758	1.97358	0.287845	0.103438	10.718	7.07446	0	0.255603	0.0224571	0	1.85963	0	4.15879	13.2306	1.57089	1.96629	7.38893	0.337924	0.262449	10.5347
TCGA-AA-A02W	1247	0	2	0	0	1	2.04521	6.78664	0.0187537	20.7245	1.80142	0.619501	0	1.55181	0.081514	0.402735	0.701533	0.513562	0.0945725	0.0457514	0.295559	1.85748	1.71824	0.35238	0.0898353	1.25906	0.270596	0.0951863	0.0280641	0	11.858	0.0333994	0.0642972	7.73741	7.02084	0	0.409752	0.117259	0	0	0	0.961021	3.40744	0.146471	1.01599	7.41944	0.42011	1.14197	2.918
TCGA-AG-A02X	1247	0	2	0	0	1	2.1329	8.84128	0	5.9656	0.921547	1.22805	0	0.579046	0	0.0638681	0.39477	0.551716	0.0499929	0.0103651	0.0180275	1.12402	1.13716	0.330215	0.0534248	0.903263	0.195058	0.0754761	0.0667585	0	10.5471	0.0794501	0.0407865	2.74544	1.01	0	0.0742639	0.0309928	0	0.223169	0	0.940368	2.48397	0.232282	0.678411	1.49751	0	0.332019	0.103602
TCGA-DY-A1DC	1258	1	3	0	0	2	2.22832	10.9968	0.00506689	10.6245	1.63283	3.38558	0	1.34001	0.0188773	0.39172	0.641992	0.993661	0.289585	0.0459128	0.0982823	5.5336	2.14206	0.510652	0.0242718	3.01295	0.319025	0.0428625	0.0303294	0	7.62201	0.0270716	0.0833849	8.62927	7.26802	0.00618836	0.158153	0.0528019	0.0454942	0.0570314	0.0379246	2.14349	7.18682	0.712323	3.26513	10.9827	0.0227011	0.195408	2.37693
TCGA-F4-6806	1260	0	2	0	0	1	3.63384	8.05516	0.0510919	20.1472	1.76407	1.70967	0.00599133	0.781589	0	0.303035	0.977634	0.760818	0.220843	0.0763124	0.247757	2.01657	2.70651	0.735594	0.157336	1.97174	0.344666	0.28402	0.0218448	0	51.1287	0.220981	0.390377	6.05022	4.82757	0	0.109353	0.471579	0	0.465538	0	1.94175	9.62536	0.342034	1.95629	1.82007	0.130804	1.61484	3.27141
TCGA-AA-A00Q	1278	0	4	1	0	3	2.74815	14.8629	0	25.9831	1.69935	2.24584	0	1.19604	0	0.275316	1.1216	0.773885	0.395091	0.0521274	0.323797	1.42017	2.83634	0.948972	0.0895604	3.41552	0.39239	0.271129	0.0159875	0.0459826	2.852	0.0380539	0.19047	20.57	29.1118	0	0.0800323	0.0668002	0	0.0400839	0	1.00176	7.29498	0.22251	2.55887	17.7265	0.0478656	0.498763	17.4172
TCGA-A6-2678	1286	0	3	1	0	3	5.73	15.2	0.00878	13.8	4.59	3.66	0	3.22	0.0327	0.528	1.28	0.45	0.354	0.00612	0.223	4.28	3.57	2.19	0.357	7.51	0.484	0.0594	0.0131	0.0189	17.2	0.0782	0.217	131	29	0	0.197	0.0915	0	0.692	0	5.09	11.3	3.2	0.951	12.2	0	0.927	49.3
TCGA-F5-6571	1288	0	3	0	0	2	7.07638	13.2565	0.015983	86.0533	6.88396	3.85182	0.0262396	4.07783	0.143904	2.07085	3.99234	2.95792	2.18964	0.0724137	1.04148	7.16538	4.79094	1.16032	0.143555	10.3088	0.754749	0.114925	0.0119589	0.0257967	2.60828	0.120976	0.345226	12.782	14.4355	0	0.319281	0.116591	0.0717534	0.0149917	0.119629	2.69237	19.0049	4.41069	11.1198	12.2633	0.608671	0.405523	2.71887
TCGA-A6-2676	1305	1	4	0	0	2	5.07761	8.55633	0.0218545	12.9186	14.582	12.8307	0	6.27616	0.0814215	0.406748	2.09656	0.405419	0.220419	0.0380829	0.211956	7.43368	4.28846	7.26093	1.84514	14.288	0.77401	0.203362	0.457859	0.0235156	196.315	0.622748	0.539483	138.215	45.715	0	0.191	0.045549	0	0.040998	0	15.4644	30.1335	8.70511	1.62019	11.4234	0	0.288338	10.9627
TCGA-AF-2691	1309	0	1	0	0	1	4.3007	12.7601	0.0297384	23.9291	4.77119	6.45979	0.00813701	1.43142	0.123104	0.922466	1.20814	1.38356	0.599867	0.228013	0.432626	11.0326	3.76161	4.41945	0.332395	5.0547	0.702153	0.167711	0.103838	0.0639974	11.995	0.494317	0.231105	8.85195	6.79693	0	0.148516	0.247922	0	0.297535	0	3.95572	19.8121	1.34197	7.8011	26.6679	0	0.523139	2.07187
TCGA-F4-6807	1309	0	3	2	0	3	10.9	33.5	0.0765	191	7.12	6.58	0.00897	5.8	0.0882	1.3	4.81	2.95	1.27	0.263	0.649	7.94	10.5	3.8	0.347	9.11	0.788	0.203	0.0572	0.047	26.6	0.243	0.449	43.1	27.5	0.0334	0.334	0.615	0	0.389	0.0409	5.75	47.4	3.04	25.7	37	0.196	2.01	20.1
TCGA-AH-6643	1314	1	3	2	0	3	8.28	17.2	0	10.4	1.92	3.4	0	1.43	0.0339	0.0651	0.373	0.522	0.0765	0.0222	0.0938	0.878	4.15	2.87	0.648	2.31	0.227	0.0847	0.17	0.00979	112	1.26	1.05	6.29	4.69	0.00556	0.631	0.00948	0.0204	0.0171	0	1.71	3	0.0711	0.0519	7.11	0.0815	3.8	1.12
TCGA-D5-6534	1316	0	3	0	0	2	18.0411	62.4593	0.114405	319.869	18.8225	16.5686	0.0151468	9.65822	0.100828	3.28107	9.02683	6.06373	3.46157	0.375565	2.06252	16.5737	10.6816	8.32755	0.649681	27.4842	2.58503	0.455797	0.0497037	0.127071	22.2923	0.6704	1.72078	46.2069	54.9719	0.0676096	1.29014	0.661484	0.0165679	0.733855	0.138112	6.79208	38.2424	15.2956	59.2015	96.8939	0.115741	0.217234	11.8273
TCGA-A6-2671	1331	1	3	2	1	4	8.20735	11.52	0	36.2789	6.60816	8.817	0	4.60721	0.0870724	0.087832	1.68155	0.449041	0.294645	0.0427623	0.424999	2.14731	4.43856	5.70388	0.671728	7.10281	0.321894	0.118623	0.0655763	0.0565822	17.3849	1.4516	1.40625	32.0647	3.77004	0.0214081	0.2845	0	0.0393458	0	0.0655984	3.68849	7.80795	4.70027	1.84925	30.3445	0.0785324	0.391367	9.26079
TCGA-A6-2674	1331	0	3	2	1	4	1.47	32.2	0.107	18.9	17.6	15.5	0.213	20	0.475	0.7	2.75	0.756	0.874	0.437	0.538	39.4	3.57	16.8	12.5	21.1	0.321	0	0.32	0.23	3280	4.36	6.42	19.5	7.44	0.187	0.229	0.733	0	0.344	0	21.5	4.08	3.98	0.523	1.32	0.206	56.4	3.3
TCGA-DC-6160	1339	0	2	0	0	1	4.86095	10.1417	0.0351489	3.07014	2.74702	2.22543	0.0240436	3.11756	0.116401	0.771595	1.40674	1.66633	0.118168	0.0449162	0.127834	6.00076	3.93884	1.51102	0.252559	3.62393	0.476425	0.148668	0	0.0252137	29.9527	0.438189	0.594507	12.6035	6.08201	0.00715476	0.182851	0.561639	0	0.967086	0	1.91615	8.1718	0.91507	1.20266	0.646128	0.0262462	1.71227	3.82288
TCGA-DM-A1DB	1348	1	3	0	0	2	3.76482	3.41762	0.0159759	3.22156	0.943856	2.6483	0.00262279	1.98552	0.0833281	0.521484	1.53454	1.08385	0.182613	0.00222713	0.0852182	2.09869	1.70115	0.272896	0.00765289	1.59352	0.402354	0.151363	0.0143443	0.0137522	1.63743	0.0113809	0.0262913	20.7071	23.3191	0	0.0678172	0.0399563	0.0143443	0.0719281	0	1.86727	15.0193	0.232914	0.564856	2.62012	0.687135	0.0064855	7.75417
TCGA-CI-6622	1362	0	4	0	0	2	2.91886	23.3077	0.0175569	3.06162	1.45071	2.28691	0	1.07534	0.0926645	0.163381	0.323085	0.348959	0.0737809	0.00611881	0.0798166	2.09359	2.45087	0.689774	0.13141	1.305	0.172723	0.0371299	0.0197048	0.0188913	13.6072	0.304862	0.824656	1.98455	1.02212	0.0160821	0.0328802	0.073184	0.157638	3.93584	0	0.756123	2.09665	1.02842	0.100122	3.36773	0.019665	0.712731	1.71246
TCGA-A6-2681	1387	0	3	0	0	2	10.5901	9.86111	0.0532831	61.8026	6.36564	8.53396	0	2.7232	0.0441138	0.394131	1.30737	1.03551	0.32841	0.105229	0.473702	2.73132	4.13869	4.99075	0.329685	4.01729	0.489248	0.150246	0.225918	0	27.7904	0.838234	0.803798	12.715	4.30834	0.0216921	0.476763	0.0925436	0	0.199913	0	5.26726	5.43919	1.84957	9.52087	28.2772	0.0795744	0.775094	4.10407
TCGA-AG-3587	1400	0	2	0	0	1	4.98572	6.72346	0.0127453	17.3533	4.10724	3.69353	0.0104621	2.04723	0.174109	0.456176	1.01507	0.653015	0.471336	0.00888384	0.324478	2.65763	2.832	2.24244	0.198424	3.66718	0.267494	0.323451	0.0762912	0.0274282	17.8066	0.317783	0.262185	19.065	4.16345	0	0.143215	0	0	0	0	1.58418	7.58223	0.398176	1.23561	15.7078	0.228411	1.81091	2.36791
TCGA-AG-4022	1400	0	3	0	0	2	5.94878	15.6563	0.0697646	44.9263	5.47637	7.17211	0.0152712	3.65987	0.271468	1.39165	1.95309	2.66234	1.34471	0.197753	0.60895	11.0558	4.56325	2.81241	0.306342	7.29325	0.732094	0.0944259	0.0278399	0.0200179	72.0027	0.273344	0.369944	30.755	23.6696	0.0397627	0.284535	0.193871	0.0626397	4.17055	0	2.25151	12.6077	3.99576	12.9168	24.9576	0.0208377	1.76536	12.7453
TCGA-A6-2672	1419	0	3	1	0	3	3.67135	12.2043	0.115782	26.6817	9.41748	8.75764	0	5.21294	0.10784	2.81793	5.2218	3.63088	1.41102	0.110967	0.526363	21.0115	4.28081	5.48826	3.1371	17.2583	0.45562	0.0979436	0.151604	0.0934365	333.023	1.39186	1.38935	37.79	50.6241	0	0.180695	0.0904918	0	0	0	7.25865	15.2687	3.16498	1.07294	17.0038	1.94525	0.440645	11.9653
TCGA-AF-2687	1427	0	3	2	0	3	10.7	40	0.00445	81	20.1	14.9	0.00731	7.16	1.03	0.695	2.64	1.58	0.988	0.372	0.286	8.19	9.77	10.4	2.58	16.3	1.13	0.196	0.206	0.0479	124	1.11	1.09	90.5	75	0.0217	1.21	0.288	0.02	0.1	0	7.43	25.7	3.57	6.35	85.2	0.339	1.92	29.3
TCGA-AA-3678	1430	0	2	1	0	3	4.98614	12.6663	0.00821547	32.4731	4.65005	3.52802	0.0472062	3.6656	0.275469	1.25851	1.8935	1.90142	0.303817	0.0629904	0.368509	5.09639	2.67894	3.67676	0.757571	3.72957	0.431057	0.625477	0.0368822	0.0176798	38.4518	1.11198	1.31821	11.3913	7.42669	0.0401353	0.174372	0.342453	0	2.65084	0.0614911	2.72304	8.35434	2.43826	1.68661	2.40321	0.294461	1.5675	1.69803
TCGA-AA-3675	1431	0	3	0	0	2	3.25	8.86	0	11	1.69	1.85	0.00685	1.41	0.14	0.251	0.488	0.516	0.154	0.00581	0.258	2.13	2	1.75	0.35	1.85	0.274	0.0776	0.025	0.0179	104	0.72	1.35	11.9	6.7	0.00509	0.0781	0.0695	0.0187	0.141	0.0312	3.03	3.62	1.65	0.571	11.1	0	4.7	5.67
TCGA-F4-6855	1442	0	3	0	0	2	6.40148	24.8513	0	35.4228	6.16493	6.69627	0	4.46879	0.0252123	0.31972	1.21675	0.406507	0.250262	0.0188679	0.566081	4.49788	4.81375	2.63561	0.0486257	7.10704	0.621377	0.0686962	0.182285	0	7.81954	0.060261	0.157772	3.90122	2.29819	0	0.38021	0.0987305	0.0303808	0.0507805	0.0506518	2.78904	4.56134	0.775193	0.656062	1.75242	0	0.206041	3.03316
TCGA-CI-6623	1443	0	1	0	0	1	13.6985	4.82317	0.00383669	14.7916	1.60889	3.79642	0.00314938	2.99421	0.119117	0.318585	0.791684	0.56939	0.116087	0.00267427	0.283727	1.61003	3.58718	6.16706	1.3003	1.57615	0.533463	0.0649117	0.0976043	0.0330265	33.5447	3.67612	3.49899	2.97796	3.87162	0	0.114964	0.103953	0.0344486	0.143949	0	1.74856	3.23817	0.0998846	0.656385	3.67973	0.103137	8.29381	1.87111
TCGA-F4-6703	1456	0	3	0	0	2	16.3	256	0.0143	243	20.7	16.3	0.00293	14.4	0.0399	1.09	8.07	2.01	1.43	0.411	0.619	9.67	12.5	9.87	2.34	27.9	1.69	0.254	0.262	0.0231	75	1.02	0.881	152	173	0	0.566	0.61	0.0321	0.0268	0.428	12.7	73.3	23.9	15.5	60.3	0.112	7.97	50.6
TCGA-AG-3898	1461	0	3	0	0	2	7.91211	18.8597	0	13.9477	3.33391	4.29275	0	2.74947	0.501067	0.462115	0.890288	1.42568	0.348803	0.00803528	0.0838527	2.64415	4.24144	7.64038	0.57983	4.03556	0.483886	0.195037	0.017251	0.0744248	59.1444	2.87429	2.95636	55.0329	34.9545	0	0.230286	0.0480529	0	0	0	4.09748	5.57423	0.540214	0.854624	33.7218	0	1.05296	23.7197
TCGA-CI-6624	1466	0	2	0	0	1	10.7555	10.6148	0.0908247	70.4084	5.75054	1.76606	0.0186386	4.08191	0.118432	1.80092	2.67419	3.01673	0.99237	0.0981262	0.48998	3.84689	4.6325	2.04015	0.212099	7.73094	0.869699	0.130614	0.0883447	0.0977281	11.8132	0.719806	0.971546	11.7037	15.2753	0.560183	0.266482	0.359663	0.142711	18.5206	0	1.24774	11.3919	5.22563	11.8869	21.124	0.040692	1.50248	2.16198
TCGA-CK-4951	1492	0	3	0	0	2	9.69482	39.4454	0	61.8327	10.6763	6.88896	0	5.28135	0.0788217	0.58415	2.92133	1.16941	0.396278	0.00632005	0.142899	3.49772	3.41455	3.99597	0.694946	9.6673	1.04664	0.138064	0.122117	0	51.0422	2.1154	2.13877	66.1751	20.8947	0	0.350936	0.113386	0.0814114	0.0680382	0	12.8517	20.5134	4.95715	0.982438	3.17412	0.731221	3.84649	80.4794
TCGA-F5-6465	1506	0	3	0	0	2	10.9	17.9	0.0521	149	11.7	6.5	0.00987	5.96	0.134	2	4.01	2.17	0.741	0.0866	1.75	9.78	6.78	5.48	1	23.9	0.799	0.224	0.054	0.147	25.6	1.34	1.49	20.3	25.2	0	0.45	0.443	0.054	0.677	0.03	5.69	15	0.542	8.57	47.5	0.251	3.57	3.98
TCGA-AG-A025	1520	0	1	0	0	1	9.32447	7.7357	0	11.6982	1.37571	1.62313	0.00792269	1.00222	0.0119862	0.27636	0.617275	0.835553	0.259585	0.02691	0.093607	1.38363	2.61809	0.708931	0.0346757	5.84725	0.405132	0.212282	0.0144433	0	2.03114	0.0171892	0.0264727	3.96392	2.34124	0.0353639	0.144604	0.0402321	0	3.33153	0	0.673491	5.11956	0.251273	2.697	10.3677	0.0432424	0.803222	1.16555
TCGA-AA-3673	1522	0	3	0	0	2	9.67113	50.7438	0.0718466	32.2591	2.95183	2.51719	0	2.25369	0.148707	1.04003	1.24266	1.43859	0.509922	0.0389504	0.71616	3.51644	3.35181	0.981812	0.066921	4.04512	0.5864	0.108049	0	0	6.70429	0.15639	0.251801	16.5132	10.4568	0.0194997	0.15947	0.199657	0.0358384	1.01834	0.0597509	1.18373	4.98303	1.28854	5.14426	13.4752	2.18172	0.40509	4.78307
TCGA-AG-3598	1522	0	3	0	0	2	2.75219	35.165	0.0113256	4.94727	3.22861	2.73792	0	1.78243	0.239104	0.356718	0.901996	0.38018	0.0380757	0.0394713	0.192222	2.33207	2.43484	3.17276	0.488275	5.46735	0.356546	0.172453	0	0	47.8666	0.322725	0.667875	83.853	33.6268	0.0138324	0.056561	0.118024	0.0508448	2.59205	0	6.0507	11.2847	1.29735	1.61466	4.56216	0	0.804596	50.4731
TCGA-AA-3972	1551	0	3	1	1	4	5.95569	10.3944	0	1.40343	2.45315	3.18906	0	2.00088	0.127625	0.0490432	0.358252	0.10087	0	0.00795914	0.0692152	1.87504	3.88822	2.18457	0.656384	2.44585	0.179738	0.17387	0.0170876	0	58.2502	0.813445	0.908259	3.87216	1.80965	0.0697303	0.028513	0.0713964	0.153788	1.41378	0	2.58957	1.57277	2.25929	0.390705	3.23071	0	2.01643	1.43197
TCGA-DY-A1DG	1566	1	3	1	1	4	1.57517	3.44575	0.00999112	1.725	0.60885	2.00276	0.00410065	0.40526	0.0124077	0.0214559	0.367716	0.538379	0.0671785	0.00348204	0.199854	0.585935	0.699162	0.0426664	0	0.519046	0.170373	0.380332	0.0149513	0.0107505	7.56339	0.0177937	0.00685092	9.18541	3.90196	0	0.0124741	0	0	0.168686	0	0.413948	5.13856	0.104044	0.712205	0.143736	0.872879	0.436014	2.18105
TCGA-AA-A029	1581	0	3	0	0	2	1.28209	57.3181	0	2.08125	0.633035	1.13681	0	0.438708	0	0.20646	0.261026	0.254782	0.303012	0	0.109267	1.2216	0.702247	0.0923756	0.0431752	1.95939	0.425617	0.243983	0.0269754	0	2.95049	0.128415	0.0741635	3.05641	0.991138	0	0.0900243	0.11271	0	0.0676326	0.269845	0.746854	2.9583	0	0.411192	1.72888	1.9383	0.0731783	1.75823
TCGA-AG-A023	1581	1	4	2	1	4	9.80004	7.92701	0.0587725	15.6665	1.3962	2.97103	0.0160813	0.969466	0.0729879	1.00971	0.721027	2.64782	0.49397	0.0477937	0.0950008	3.26803	6.00667	0.786416	0.035192	1.11171	0.539653	0.248588	0.0732919	0	2.55764	0.0523354	0.0537338	2.32519	1.4415	0.0119635	0.305744	0.265402	0	0.955538	0.0733167	1.73016	5.7412	1.37708	12.1217	31.9889	3.77422	0.198825	0.432215
TCGA-DC-6157	1581	0	2	0	0	1	7.8822	11.9459	0.00566392	17.6775	2.10603	2.0666	0.00464928	1.18546	0.0703386	0.364897	0.833827	0.840564	0.59029	0.00789581	0.226592	3.91215	5.58161	0.561147	0.0339146	2.77948	0.252603	0	0.0169516	0.0121888	5.2423	0.0100871	0.0466051	16.2404	12.8782	0.0138351	0.0848582	0.0118047	0	0.510012	0.0423933	0.92631	2.77194	0.147455	1.38888	5.21492	3.80639	0.551831	3.66982
TCGA-AA-3864	1612	0	3	0	0	2	3.75973	20.2174	0	5.37837	4.54408	5.20793	0	2.39043	0.0635301	0.175774	0.753116	0.253067	0.137588	0.0285261	0.210861	4.56018	3.4101	2.90117	0.428846	6.34561	0.402621	0.0865504	0.122486	0.044036	93.5211	1.07507	1.36104	22.7447	16.1486	0	0.0894183	0.0639724	0	0.038387	0	3.54738	7.13608	2.82346	1.05023	9.27309	0.137518	3.46815	5.55997
TCGA-G4-6304	1631	0	4	0	0	2	1.65637	5.47551	0	1.13764	1.53042	1.39404	0	0.867288	0.0116462	0.214817	0.848729	0.463918	0.189167	0	0.0568451	0.611085	0.784799	1.20144	0.247076	4.97686	0.418244	0.0158663	0.0140337	0	69.1466	0.0835084	0.102888	44.1685	20.4432	0	0.128794	0	0	0	0.0701922	1.94272	13.439	0.585952	1.28351	0.0449716	0.294112	0.171316	24.4575
TCGA-AA-3664	1643	0	3	0	0	2	2.12689	15.7989	0.0163114	10.1453	2.42604	2.52267	0	1.93194	0.101283	0.420343	1.33844	0.461089	0	0	0.0790979	2.93354	1.69451	1.03092	0.390679	3.54599	0.513504	0.16558	0.0244092	0	46.7218	0.116199	0.447389	21.0804	8.44096	0	0.224016	0.135984	0	0.917981	0.122087	3.23676	6.54879	2.03833	1.11623	2.89416	2.04623	0.960144	10.6823
TCGA-D5-5538	1661	1	3	1	0	3	7.15	23.6	0.0317	28.5	14.9	10.9	0.00867	10.1	0.144	1.2	3.17	0.933	1.28	0.0147	0.384	6.03	4.08	5.49	1.11	21.5	0.707	0.107	0.577	0.0114	205	0.658	0.804	50.7	17.6	0	0.31	0.451	0	0.0396	0	8.1	15.8	19.2	2.62	18.3	0.355	1.24	15.3
TCGA-G4-6307	1674	0	3	1	0	3	1.84793	1.78902	0.0496865	3.08313	0.365652	1.47346	0.00509821	0.221693	0.0115696	0.19562	0.213596	0.647403	0.0417604	0.0367974	0.165648	0.598967	0.672097	0.0424366	0.00371894	0.640349	0.268847	0.141856	0	0	1.36753	0	0.0212938	1.47429	0.662893	0	0.104683	0.0582505	0	0.0932095	0	0.331812	1.27408	0	4.19708	14.3706	0.0139131	0.0315164	0.548095
TCGA-D5-5541	1701	0	3	1	0	3	6.66134	12.8298	0.00783754	46.2062	8.8318	5.00151	0.00321676	5.98301	0.063266	0.678854	3.74519	0.630036	0.526983	0.0546298	0.579594	3.38089	3.53388	1.07772	0.276887	10.8745	0.534596	0.152491	0.0469141	0	24.8091	0.265207	0.236465	42.1551	36.0717	0	0.518623	0.343034	0	0.0294057	0.0586624	4.03339	14.1485	1.18345	2.05598	14.0378	0.0175572	0.92269	16.0627
TCGA-D5-5540	1706	0	3	0	0	2	0.94	9.63	0.00579	2.27	1.88	0.922	0	2.26	0.0288	0.199	0.734	0.583	0.117	0	0.0281	1.69	1.14	1.3	0.166	2.36	0.304	0.0686	0.0866	0	136	0.0722	0.167	51	21.3	0	0.0723	0	0	0	0.13	3.98	8.91	2.5	1.02	2.05	0	1.94	14.5
TCGA-A6-A56B	1711	1	3	1	0	3	5.37522	7.39735	0	7.69818	1.67851	3.62083	0.0107579	0.680437	0	0.13134	0.395364	0.254698	0.2203	0.0274049	0.0953287	5.53383	2.70406	0.111933	0.0156949	2.87003	0.137528	0.110865	0.019612	0	5.66921	0.0466809	0.0718924	1.2345	1.18685	0	0.654506	0	0	0.0491711	0	0.571566	2.07397	0.341193	0.523163	24.3848	0	0.0266015	0.82176
TCGA-DY-A1DD	1741	1	3	1	0	3	2.22069	6.57879	0.00383889	3.53765	0.531319	1.79266	0.00945357	0.815938	0	0.043968	0.162134	0.20347	0	0.099005	0.10704	1.48088	1.66169	0.124592	0.00459733	0.576823	0.171209	0.0974234	0.0344683	0	0.493698	0.0205106	0.0421173	3.22556	3.26545	0	0.0862728	0.16002	0.0517025	0.0720158	0.0574667	1.01291	4.30878	0.0399768	1.07271	40.261	0.0687973	0.0233763	0.864771
TCGA-AA-3506	1765	0	2	0	0	1	4.65397	8.9349	0	15.8919	3.18138	3.02899	0.0356107	2.07642	0.242439	0.403707	1.7537	0.919745	0.145847	0.0453579	0.341853	2.03534	2.75414	4.03869	0.389649	3.15524	0.682866	0.807367	0.0973793	0	19.2311	0.733985	0.32722	10.5431	4.63028	0	0.189573	0.271251	0	3.58085	0	2.79069	23.8376	3.84002	2.84506	17.4752	243.345	0.440281	0.805982
TCGA-AZ-4315	1776	0	3	0	0	2	2.57	27.7	0	10.8	4.25	3.06	0.00995	1.1	0.12	0.104	0.775	0.492	0.122	0.00844	0.191	3.35	1.82	1.3	0.0871	3.85	1.84	0.389	0.0363	0.0782	23.5	0.0647	0.183	111	21.9	0	0.227	0.101	0	0.455	0.272	3.75	18.5	1.26	2	11.2	0.163	0.443	136
[truncated: 19 more columns]
