# Supplementary material for: CX3CR1 Acts as a Protective Biomarker in the Tumor Microenvironment of Colorectal Cancer
Source: Front Immunol. 2022 Jan 24;12:758040. doi: 10.3389/fimmu.2021.758040 (PMC8818863; doi:10.3389/fimmu.2021.758040)
Supplement: Supplementary file 10 [file Table_10.xlsx]

## Sheet: Sheet1
cells	coef	HR (95% CI for HR)	p.value
Stage	0.943	2.57 (2.02-3.26)	9.37e-15
pathologic_M	1.58	4.86 (3.19-7.41)	1.94e-13
pathologic_N	0.934	2.54 (1.98-3.27)	2.55e-13
pathologic_T	1.08	2.95 (2.03-4.3)	1.63e-08
GNG8	0.194	1.21 (1.11-1.32)	1.17e-05
HRH3	0.433	1.54 (1.26-1.88)	1.83e-05
CCL19	0.0167	1.02 (1.01-1.03)	0.000826
CXCR5	3.58	36 (3.6-359)	0.00228
SSTR3	1.61	5.01 (1.54-16.3)	0.00733
OPRL1	0.518	1.68 (1.08-2.6)	0.0202
CX3CR1	-1	0.367 (0.144-0.938)	0.0363
P2RY13	-0.259	0.772 (0.596-0.998)	0.0486
HRH4	-5.29	0.00504 (1.69e-05-1.5)	0.0687
CXCR6	-0.2	0.819 (0.655-1.02)	0.0792
GPR31	-5.91	0.00272 (2.28e-06-3.25)	0.102
CCR7	0.107	1.11 (0.978-1.27)	0.104
PNOC	0.489	1.63 (0.877-3.03)	0.122
S1PR1	0.0495	1.05 (0.986-1.12)	0.127
PYY	-0.0532	0.948 (0.876-1.03)	0.185
C5AR1	0.025	1.03 (0.988-1.06)	0.187
TMIGD3	0.227	1.26 (0.884-1.78)	0.204
CCL25	-0.0114	0.989 (0.971-1.01)	0.223
CCR4	-0.25	0.779 (0.521-1.16)	0.224
MCHR1	0.449	1.57 (0.737-3.33)	0.244
PPY	-2.05	0.129 (0.00357-4.68)	0.264
CXCR2	-0.155	0.857 (0.648-1.13)	0.278
NPY2R	-3.41	0.033 (6.68e-05-16.3)	0.281
CCR2	-0.212	0.809 (0.55-1.19)	0.281
FPR2	-0.148	0.863 (0.659-1.13)	0.282
INSL5	-0.0419	0.959 (0.886-1.04)	0.302
CCR8	-0.286	0.751 (0.434-1.3)	0.306
CXCL8	-0.00115	0.999 (0.997-1)	0.323
CCL5	0.00591	1.01 (0.994-1.02)	0.331
SUCNR1	-0.177	0.838 (0.581-1.21)	0.344
CASR	-6.25	0.00194 (3.43e-09-1100)	0.355
CCL13	0.0173	1.02 (0.979-1.06)	0.376
P2RY14	-0.14	0.869 (0.633-1.19)	0.388
CNR1	0.199	1.22 (0.764-1.95)	0.404
FPR1	-0.0268	0.974 (0.914-1.04)	0.406
GPR183	-0.018	0.982 (0.936-1.03)	0.461
CCR5	-0.0553	0.946 (0.813-1.1)	0.476
CCR1	-0.0272	0.973 (0.902-1.05)	0.482
CXCL13	0.0104	1.01 (0.981-1.04)	0.484
SST	-0.0441	0.957 (0.845-1.08)	0.488
CCL4L2	-0.0254	0.975 (0.904-1.05)	0.512
CCL1	-0.801	0.449 (0.0403-5.01)	0.515
CXCL11	-0.00361	0.996 (0.986-1.01)	0.517
CCL21	0.00287	1 (0.994-1.01)	0.537
GNGT2	-0.154	0.858 (0.503-1.46)	0.573
CXCR1	-0.0567	0.945 (0.763-1.17)	0.602
C3	0.000928	1 (0.997-1)	0.654
CXCL6	-0.0122	0.988 (0.935-1.04)	0.664
ANXA1	0.00114	1 (0.996-1.01)	0.67
CXCL10	0.000926	1 (0.997-1.01)	0.672
CXCL9	-0.00209	0.998 (0.988-1.01)	0.678
HCAR2	-0.0113	0.989 (0.935-1.05)	0.689
CCL4	-0.00967	0.99 (0.941-1.04)	0.709
FPR3	-0.00646	0.994 (0.958-1.03)	0.727
CCR3	-0.205	0.815 (0.238-2.79)	0.745
RXFP3	-0.676	0.509 (0.00839-30.9)	0.747
CCR10	-0.08	0.923 (0.548-1.56)	0.764
P2RY12	-0.0834	0.92 (0.372-2.28)	0.857
C3AR1	-0.00257	0.997 (0.95-1.05)	0.918
GNG2	0.00896	1.01 (0.836-1.22)	0.925
HCAR3	0.00658	1.01 (0.874-1.16)	0.928
APLNR	-0.00194	0.998 (0.955-1.04)	0.932
